# Supplementary material for: Structural consequences of turnover-induced homocitrate loss in nitrogenase
Source: Nat Commun. 2023 Feb 25;14:1091. doi: 10.1038/s41467-023-36636-4 (PMC9968304; doi:10.1038/s41467-023-36636-4)
Supplement: Supplementary file 4 — Supplementary Data 1 [file 41467_2023_36636_MOESM4_ESM.xls]

## Sheet: 230131_RWarmack_Supplementary_T
Checked	Protein FDR Confidence: Combined	Master	Accession	Description	Exp. q-value: Combined	Sum PEP Score	Coverage [%]	# Peptides	# PSMs	# Unique Peptides	# AAs	MW [kDa]	calc. pI	Score Sequest HT: Sequest HT	# Peptides (by Search Engine): Sequest HT	# Razor Peptides	Abundance: F2: Sample, MoFe-NifV	Abundance: F1: Sample, MoFe-Alkaline-Inactivated	Abundance: F3: Sample, MoFe-As-isolated	Found in Sample: [S2] F2: Sample, MoFe-NifV	Found in Sample: [S1] F1: Sample, MoFe-Alkaline-Inactivated	Found in Sample: [S3] F3: Sample,MoFe-As-isolated
FALSE	High	Master Protein	C1DGZ7	Nitrogenase protein alpha chain OS=Azotobacter vinelandii (strain DJ / ATCC BAA-1303) OX=322710 GN=nifD PE=3 SV=1	0	3708.52	99	96	2299	96	492	55.3	6.49	9500.16	96	0	70687010417	109809000000	111705000000	High	High	High
FALSE	High	Master Protein	C1DGZ8	Nitrogenase molybdenum-iron protein beta chain OS=Azotobacter vinelandii (strain DJ / ATCC BAA-1303) OX=322710 GN=nifK PE=3 SV=1	0	5347.07	99	88	2255	88	523	59.4	6.44	9197.68	88	0	69604999839	105345000000	101097000000	High	High	High
FALSE	High	Master Protein	C1DHQ3	Glutamate synthase large subunit protein OS=Azotobacter vinelandii (strain DJ / ATCC BAA-1303) OX=322710 GN=gltB PE=3 SV=1	0	2798.82	92	132	639	132	1480	161	6.1	2605.66	132	0	12516971141	1087504357	9141523313	High	High	High
FALSE	High	Master Protein	C1DHC1	Phosphoenolpyruvate synthase OS=Azotobacter vinelandii (strain DJ / ATCC BAA-1303) OX=322710 GN=ppsA PE=3 SV=1	0	1939.17	86	89	548	89	790	85.7	5.39	2117.29	89	0	26712628688	4859870008	10552227065	High	High	High
FALSE	High	Master Protein	C1DDK7	Glucose-6-phosphate isomerase OS=Azotobacter vinelandii (strain DJ / ATCC BAA-1303) OX=322710 GN=pgi-1 PE=3 SV=1	0	1347.95	82	58	540	12	554	61.9	6.77	1897.69	58	67	29820389789	8334382092	8115775845	High	High	High
FALSE	High	Master Protein	C1DEE4	Chaperone protein HtpG OS=Azotobacter vinelandii (strain DJ / ATCC BAA-1303) OX=322710 GN=htpG PE=3 SV=1	0	1546.56	94	80	374	80	635	72.1	5.31	1712.15	80	0	14291986312	2767942134	2599800615	High	High	High
FALSE	High	Master Protein	C1DSC1	Glucose-6-phosphate isomerase OS=Azotobacter vinelandii (strain DJ / ATCC BAA-1303) OX=322710 GN=pgi-2 PE=3 SV=1	0	1168.72	73	49	468	3	554	62	7.39	1652.83	49	0	4.56616e+07	3.36139e+07	6.01198e+07	High	Peak Found	Peak Found
FALSE	High	Master Protein	C1DFM3	Chaperone protein DnaK OS=Azotobacter vinelandii (strain DJ / ATCC BAA-1303) OX=322710 GN=dnaK PE=2 SV=1	0	1230.12	88	70	314	70	642	69.1	5.06	1282.56	70	0	4891155342	1333405736	4335812739	High	High	High
FALSE	High	Master Protein	C1DM56	Oxoglutarate dehydrogenase (succinyl-transferring) OS=Azotobacter vinelandii (strain DJ / ATCC BAA-1303) OX=322710 GN=sucA PE=3 SV=1	0	1511.28	86	86	300	86	943	105.8	6.43	1204.99	86	0	5118319261	2.67052e+08	2823496935	High	High	High
FALSE	High	Master Protein	C1DSY6	Lysine--tRNA ligase OS=Azotobacter vinelandii (strain DJ / ATCC BAA-1303) OX=322710 GN=lysS PE=3 SV=1	0	1279.09	97	66	287	66	500	57.2	5.62	1171.22	66	0	6923293297	1009149744	4567379742	High	High	High
FALSE	High	Master Protein	C1DDZ7	Phosphoribosylformylglycinamidine synthase OS=Azotobacter vinelandii (strain DJ / ATCC BAA-1303) OX=322710 GN=purL PE=3 SV=1	0	1289.09	75	92	291	92	1298	139.9	5.27	1136.62	92	0	3363280215	1.37804e+08	1866018112	High	High	High
FALSE	High	Master Protein	C1DGW1	Pyruvate dehydrogenase E1 component OS=Azotobacter vinelandii (strain DJ / ATCC BAA-1303) OX=322710 GN=aceE PE=4 SV=1	0	1065.98	75	72	281	72	889	100.6	5.96	1090.63	72	0	3261100889	2496851216	1233601702	High	High	High
FALSE	High	Master Protein	C1DGW2	Acetyltransferase component of pyruvate dehydrogenase complex OS=Azotobacter vinelandii (strain DJ / ATCC BAA-1303) OX=322710 GN=lpd PE=3 SV=1	0	1071.85	65	41	279	41	640	65.1	5.39	1055.25	41	0	18683440163	1.34152e+08	3.42989e+08	High	High	High
FALSE	High	Master Protein	C1DL08	Adenylosuccinate lyase OS=Azotobacter vinelandii (strain DJ / ATCC BAA-1303) OX=322710 GN=purB PE=3 SV=1	0	983.305	88	48	229	48	462	51.2	5.95	1032.01	48	0	6344054283	2318765497	3829102161	High	High	High
FALSE	High	Master Protein	C1DH03	Nitrogenase iron-molybdenum cofactor biosynthesis protein NifE OS=Azotobacter vinelandii (strain DJ / ATCC BAA-1303) OX=322710 GN=nifE PE=1 SV=1	0	1080.14	92	52	298	52	475	51.9	5.83	1021.36	52	0	22458907801	9.6213e+08	1907345310	High	High	High
FALSE	High	Master Protein	C1DF47	Phenylalanine--tRNA ligase beta subunit OS=Azotobacter vinelandii (strain DJ / ATCC BAA-1303) OX=322710 GN=pheT PE=3 SV=1	0	1129.18	88	67	261	67	792	86.6	5.44	982.77	67	0	3450583812	5.4701e+08	1635540254	High	High	High
FALSE	High	Master Protein	C1DM54	Dihydrolipoyl dehydrogenase OS=Azotobacter vinelandii (strain DJ / ATCC BAA-1303) OX=322710 GN=lpdA PE=3 SV=1	0	1014.04	66	41	224	41	477	49.5	6.42	907.25	41	0	18259859920	2.4167e+08	9.99918e+08	High	Peak Found	High
FALSE	High	Master Protein	C1DH04	Nitrogenase iron-molybdenum cofactor biosynthesis protein NifN OS=Azotobacter vinelandii (strain DJ / ATCC BAA-1303) OX=322710 GN=nifN PE=1 SV=1	0	983.094	80	30	205	30	458	49.2	6.13	901.3	30	0	14985047693	8.71054e+08	1531422792	High	High	High
FALSE	High	Master Protein	C1DKJ8	Elongation factor Tu OS=Azotobacter vinelandii (strain DJ / ATCC BAA-1303) OX=322710 GN=tuf PE=3 SV=1	0	940.181	93	45	225	45	397	43.2	5.45	853.28	45	0	6471135556	2.04994e+08	2179922154	High	High	High
FALSE	High	Master Protein	C1DDK5	Glucose-6-phosphate 1-dehydrogenase OS=Azotobacter vinelandii (strain DJ / ATCC BAA-1303) OX=322710 GN=zwf-2 PE=3 SV=1	0	935.116	90	53	208	12	488	54.8	6.76	848.88	53	44	2171304571	7.43018e+08	4209951554	High	High	High
FALSE	High	Master Protein	C1DQ36	Aspartyl/glutamyl-tRNA(Asn/Gln) amidotransferase subunit B OS=Azotobacter vinelandii (strain DJ / ATCC BAA-1303) OX=322710 GN=gatB PE=3 SV=1	0	941.087	91	54	230	54	482	53.2	5.4	815.75	54	0	4354222993	2.43903e+08	2867158167	High	High	High
FALSE	High	Master Protein	C1DQ37	Glutamyl-tRNA(Gln) amidotransferase subunit A OS=Azotobacter vinelandii (strain DJ / ATCC BAA-1303) OX=322710 GN=gatA PE=3 SV=1	0	925.962	81	37	164	37	483	51.4	5.94	756.63	37	0	2898479341	2.07304e+08	2157816513	High	High	High
FALSE	High	Master Protein	C1DH26	ATP-dependent Clp protease ATP-binding subunit ClpX OS=Azotobacter vinelandii (strain DJ / ATCC BAA-1303) OX=322710 GN=clpXnif PE=3 SV=1	0	777.234	79	38	198	38	440	48	5.66	752.09	38	0	5528725479	1.94034e+08	2059504762	High	High	High
FALSE	High	Master Protein	C1DKF0	Fructose-1,6-bisphosphate aldolase OS=Azotobacter vinelandii (strain DJ / ATCC BAA-1303) OX=322710 GN=fba PE=3 SV=1	0	713.171	81	37	167	37	354	38.5	5.91	741.71	37	0	1268297521	1172026835	4519065270	High	High	High
FALSE	High	Master Protein	C1DKK4	50S ribosomal protein L7/L12 OS=Azotobacter vinelandii (strain DJ / ATCC BAA-1303) OX=322710 GN=rplL PE=3 SV=1	0	291.414	98	17	192	17	122	12.5	4.7	711.11	17	0	9.86793e+08	191301490	1859898809	High	High	High
FALSE	High	Master Protein	C1DK25	L-threonine dehydratase OS=Azotobacter vinelandii (strain DJ / ATCC BAA-1303) OX=322710 GN=ilvA PE=3 SV=1	0	738.626	90	42	174	42	504	55.1	6.67	702.79	42	0	3274869805	6.67039e+08	1810058068	High	High	High
FALSE	High	Master Protein	C1DHF1	ATP-dependent Clp protease ATP-binding subunit ClpX OS=Azotobacter vinelandii (strain DJ / ATCC BAA-1303) OX=322710 GN=clpX PE=3 SV=1	0	752.925	92	43	202	43	426	46.5	5.19	701.35	43	0	5.02972e+08	6.43828e+08	4912282850	High	High	High
FALSE	High	Master Protein	C1DRR4	30S ribosomal protein S1 OS=Azotobacter vinelandii (strain DJ / ATCC BAA-1303) OX=322710 GN=rpsA PE=3 SV=1	0	940.062	94	64	225	64	559	61.8	4.97	698.88	64	0	3.32188e+08	2.34409e+08	6874275664	High	High	High
FALSE	High	Master Protein	C1DGT2	Phosphomethylpyrimidine synthase OS=Azotobacter vinelandii (strain DJ / ATCC BAA-1303) OX=322710 GN=thiC PE=3 SV=1	0	954.89	87	63	179	63	628	69.6	5.92	691.48	63	0	3621956334	7.63081e+07	6.84783e+08	High	High	High
FALSE	High	Master Protein	C1DGA8	Xanthine dehydrogenase, molybdopterin binding subunit OS=Azotobacter vinelandii (strain DJ / ATCC BAA-1303) OX=322710 GN=xdhB PE=4 SV=1	0	912.629	71	57	165	57	797	86.8	6.51	679.28	57	0	3733939463	4.11418e+08	3.87966e+08	High	High	High
FALSE	High	Master Protein	C1DKP8	Glucose-6-phosphate 1-dehydrogenase OS=Azotobacter vinelandii (strain DJ / ATCC BAA-1303) OX=322710 GN=zwf-1 PE=3 SV=1	0	718.715	86	48	175	7	489	54.8	7.09	675.51	48	0	6.58776e+07	1.25773e+07	8.00463e+07	High	High	High
FALSE	High	Master Protein	C1DLH7	3,4-dihydroxy-2-butanone 4-phosphate synthase OS=Azotobacter vinelandii (strain DJ / ATCC BAA-1303) OX=322710 GN=ribB PE=3 SV=1	0	717.903	88	31	169	31	359	39.2	5.31	645.17	31	0	2736847783	1.1589e+08	3048958311	High	High	High
FALSE	High	Master Protein	C1DM53	Succinate--CoA ligase [ADP-forming] subunit beta OS=Azotobacter vinelandii (strain DJ / ATCC BAA-1303) OX=322710 GN=sucC PE=3 SV=1	0	671.332	92	40	152	40	389	41.8	6.04	577.82	40	0	6386704945	2.82119e+08	5.86671e+08	High	High	High
FALSE	High	Master Protein	C1DMA1	Nitrogen fixation-related protein, gamma subunit OS=Azotobacter vinelandii (strain DJ / ATCC BAA-1303) OX=322710 GN=nafY PE=3 SV=1	0	561.157	94	24	128	24	243	26	4.93	566.52	24	0	2976509734	3637185776	4646991414	High	High	High
FALSE	High	Master Protein	C1DFJ8	3-methyl-2-oxobutanoate hydroxymethyltransferase OS=Azotobacter vinelandii (strain DJ / ATCC BAA-1303) OX=322710 GN=panB PE=3 SV=1	0	411.732	66	13	112	13	277	29.2	5.3	564.23	13	0	2717846478	9.7978e+08	7.56945e+08	High	High	High
FALSE	High	Master Protein	C1DKE1	Beta-ketoacyl synthase OS=Azotobacter vinelandii (strain DJ / ATCC BAA-1303) OX=322710 GN=Avin_05510 PE=3 SV=1	0	752.241	84	52	152	52	632	69	6.39	551.27	52	0	3030531231	1.55666e+08	1314259936	High	High	High
FALSE	High	Master Protein	C1DI94	Dihydroxy-acid dehydratase OS=Azotobacter vinelandii (strain DJ / ATCC BAA-1303) OX=322710 GN=ilvD PE=3 SV=1	0	674.4	78	46	119	46	612	65.2	5.74	519.06	46	0	5.00893e+08	1.12514e+08	2737681436	High	High	High
FALSE	High	Master Protein	C1DPF9	Valine--tRNA ligase OS=Azotobacter vinelandii (strain DJ / ATCC BAA-1303) OX=322710 GN=valS PE=3 SV=1	0	695.723	69	64	130	64	944	107.1	5.69	518.13	64	0	9.39203e+08	3.05405e+07	9.14246e+08	High	High	High
FALSE	High	Master Protein	C1DKK5	DNA-directed RNA polymerase subunit beta OS=Azotobacter vinelandii (strain DJ / ATCC BAA-1303) OX=322710 GN=rpoB PE=3 SV=1	0	714.684	62	80	153	80	1358	150.8	5.52	499.91	80	0	1409948895	1.03773e+08	3.1551e+08	High	High	High
FALSE	High	Master Protein	C1DN15	Cytosine deaminase protein OS=Azotobacter vinelandii (strain DJ / ATCC BAA-1303) OX=322710 GN=codA PE=4 SV=1	0	529.581	71	28	115	28	412	45.7	6.28	487.51	28	0	1856776282	4.27133e+08	6.33181e+08	High	High	High
FALSE	High	Master Protein	C1DGZ6	Nitrogenase iron protein OS=Azotobacter vinelandii (strain DJ / ATCC BAA-1303) OX=322710 GN=nifH PE=1 SV=1	0	580.676	65	26	137	26	290	31.5	4.75	478.38	26	0	2.26342e+08	5040408940	1.97956e+08	High	High	High
FALSE	High	Master Protein	C1DM52	Succinate--CoA ligase [ADP-forming] subunit alpha OS=Azotobacter vinelandii (strain DJ / ATCC BAA-1303) OX=322710 GN=sucC PE=3 SV=1	0	617.25	75	27	108	27	295	30.4	5.35	476.95	27	0	3309531352	1.14038e+08	2.82241e+08	High	High	High
FALSE	High	Master Protein	C1DGA9	Xanthine dehydrogenase, small subunit OS=Azotobacter vinelandii (strain DJ / ATCC BAA-1303) OX=322710 GN=xdhA PE=4 SV=1	0	546.749	85	37	109	37	496	53.4	6.19	449.38	37	0	3141193751	3.38707e+08	3.33586e+08	High	High	High
FALSE	High	Master Protein	C1DIK2	UTP--glucose-1-phosphate uridylyltransferase OS=Azotobacter vinelandii (strain DJ / ATCC BAA-1303) OX=322710 GN=galU PE=3 SV=1	0	484.772	90	24	129	24	279	31.1	5.45	440.33	24	0	2665161189	3.72251e+07	1789374959	High	High	High
FALSE	High	Master Protein	C1DSR1	DNA mismatch repair protein MutS OS=Azotobacter vinelandii (strain DJ / ATCC BAA-1303) OX=322710 GN=mutS PE=3 SV=1	0	610.497	67	54	110	54	855	95.1	6	424.49	54	0	2332779407	1.06956e+08	1.69144e+08	High	High	High
FALSE	High	Master Protein	C1DHS0	ATP-dependent protease ATPase subunit HslU OS=Azotobacter vinelandii (strain DJ / ATCC BAA-1303) OX=322710 GN=hslU PE=3 SV=1	0	586.896	82	55	102	55	446	50	5.94	373.66	55	0	2.33464e+08	1.79921e+07	1338116997	High	High	High
FALSE	High	Master Protein	C1DK31	2-oxoglutarate reductase OS=Azotobacter vinelandii (strain DJ / ATCC BAA-1303) OX=322710 GN=serA PE=3 SV=1	0	452.346	75	33	97	33	409	44.4	6.55	369.63	33	0	2097144041	5.90188e+07	4.29148e+08	High	High	High
FALSE	High	Master Protein	C1DSS8	CTP synthase OS=Azotobacter vinelandii (strain DJ / ATCC BAA-1303) OX=322710 GN=pyrG PE=3 SV=1	0	588.335	83	39	80	39	543	59.6	6.06	368.72	39	0	1.9431e+07	3.3529e+07	1829985398	High	High	High
FALSE	High	Master Protein	C1DKH8	Catalase-peroxidase OS=Azotobacter vinelandii (strain DJ / ATCC BAA-1303) OX=322710 GN=katG PE=3 SV=1	0	495.65	62	44	93	44	732	80.5	5.55	362.75	44	0	8.02965e+08	6.01358e+07	2.76542e+08	High	High	High
FALSE	High	Master Protein	C1DLR2	30S ribosomal protein S6 OS=Azotobacter vinelandii (strain DJ / ATCC BAA-1303) OX=322710 GN=rpsF PE=3 SV=1	0	358.166	96	22	87	22	136	15.8	5.59	362.54	22	0	1314198487	9.63497e+07	4.03906e+08	High	High	High
FALSE	High	Master Protein	C1DLA7	Myo-inositol catabolism protein IolD OS=Azotobacter vinelandii (strain DJ / ATCC BAA-1303) OX=322710 GN=iolD PE=3 SV=1	0	399.917	65	29	78	29	645	70.4	6.49	358.07	29	0	5.65955e+08	6.845e+07	2.08228e+08	High	High	High
FALSE	High	Master Protein	C1DNE7	Type III restriction enzyme, res subunit OS=Azotobacter vinelandii (strain DJ / ATCC BAA-1303) OX=322710 GN=Avin_52330 PE=4 SV=1	0	614.456	65	57	97	57	923	103.2	5.81	355.14	57	0	3.06257e+08	6.93695e+07	6.65211e+08	High	High	High
FALSE	High	Master Protein	C1DHR9	ATP-dependent protease subunit HslV OS=Azotobacter vinelandii (strain DJ / ATCC BAA-1303) OX=322710 GN=hslV PE=3 SV=1	0	369.326	89	17	120	17	180	19.1	6.19	354.78	17	0	2588182531	33473217	1.23982e+08	High	High	High
FALSE	High	Master Protein	C1DPH5	Isoleucine--tRNA ligase OS=Azotobacter vinelandii (strain DJ / ATCC BAA-1303) OX=322710 GN=ileS PE=3 SV=1	0	489.445	58	57	104	57	943	105.5	6.24	352.87	57	0	5.20913e+08	2.01673e+07	7.94851e+08	High	Peak Found	High
FALSE	High	Master Protein	C1DFM4	Protein GrpE OS=Azotobacter vinelandii (strain DJ / ATCC BAA-1303) OX=322710 GN=grpE PE=3 SV=1	0	401.145	100	22	88	22	187	20.7	4.75	343.58	22	0	3.342e+08	1348354258	1630441826	High	High	High
FALSE	High	Master Protein	C1DF46	Phenylalanine--tRNA ligase alpha subunit OS=Azotobacter vinelandii (strain DJ / ATCC BAA-1303) OX=322710 GN=pheS PE=3 SV=1	0	288.057	68	24	90	24	338	37.7	6.24	331.29	24	0	2206489397	3.12223e+08	1202734390	High	High	High
FALSE	High	Master Protein	C1DKD5	Phosphoenolpyruvate carboxykinase (ATP) OS=Azotobacter vinelandii (strain DJ / ATCC BAA-1303) OX=322710 GN=pckA PE=3 SV=1	0	415.52	78	40	97	40	532	58.7	5.9	318.78	40	0	1266028918	8.13695e+07	8.50978e+08	High	Peak Found	High
FALSE	High	Master Protein	C1DFK9	Translation initiation factor IF-2 OS=Azotobacter vinelandii (strain DJ / ATCC BAA-1303) OX=322710 GN=infB PE=3 SV=1	0	583.677	77	61	90	61	836	90.8	6.28	317.91	61	0	5.23272e+07	4.70897e+06	647654463	High	High	High
FALSE	High	Master Protein	C1DMB1	FeMo cofactor biosynthesis protein NifB OS=Azotobacter vinelandii (strain DJ / ATCC BAA-1303) OX=322710 GN=nifB PE=3 SV=1	0	553.465	82	28	65	28	503	54.7	6.24	312.95	28	0	5.05374e+08	1.00197e+08	1.14967e+08	High	Peak Found	High
FALSE	High	Master Protein	C1DHG2	GTP cyclohydrolase 1 OS=Azotobacter vinelandii (strain DJ / ATCC BAA-1303) OX=322710 GN=folE PE=3 SV=1	0	326.297	93	18	79	18	181	20.1	7.46	312.29	18	0	2139314201	1.65695e+08	5.31435e+08	High	High	High
FALSE	High	Master Protein	C1DEB2	Endopeptidase La OS=Azotobacter vinelandii (strain DJ / ATCC BAA-1303) OX=322710 GN=Avin_40850 PE=3 SV=1	0	477.606	63	42	84	42	806	88.6	4.96	310.13	42	0	1016424517	2.32523e+07	1.6446e+08	High	High	High
FALSE	High	Master Protein	C1DQF8	Aspartokinase OS=Azotobacter vinelandii (strain DJ / ATCC BAA-1303) OX=322710 GN=lysC PE=3 SV=1	0	433.752	87	37	78	37	411	44.6	5.38	306.75	37	0	8.57467e+08	5.88615e+07	2071627054	High	High	High
FALSE	High	Master Protein	C1DFU3	Beta sliding clamp OS=Azotobacter vinelandii (strain DJ / ATCC BAA-1303) OX=322710 GN=Avin_00020 PE=3 SV=1	0	389.827	70	31	72	31	367	40.6	5.2	306.34	31	0	774715123	3.75469e+06	849133099	High	Peak Found	High
FALSE	High	Master Protein	C1DFV1	Glycine--tRNA ligase beta subunit OS=Azotobacter vinelandii (strain DJ / ATCC BAA-1303) OX=322710 GN=glyS PE=3 SV=1	0	384.052	60	32	71	32	685	75	5.6	300.12	32	0	4.95024e+08	8.02352e+07	5.70407e+08	High	High	High
FALSE	High	Master Protein	C1DQC2	60 kDa chaperonin OS=Azotobacter vinelandii (strain DJ / ATCC BAA-1303) OX=322710 GN=groL PE=3 SV=1	0	484.963	77	39	74	39	546	56.9	5.14	291.19	39	0	1.4095e+08	2.63433e+07	5.50538e+08	High	High	High
FALSE	High	Master Protein	C1DQR4	L-aspartate oxidase OS=Azotobacter vinelandii (strain DJ / ATCC BAA-1303) OX=322710 GN=nadB PE=3 SV=1	0	417.67	55	29	67	29	538	59.6	6	279.89	29	0	14690213	1.47432e+08	6.7028e+08	Peak Found	High	High
FALSE	High	Master Protein	C1DFK1	Glucose-6-phosphate isomerase OS=Azotobacter vinelandii (strain DJ / ATCC BAA-1303) OX=322710 GN=pgi-3 PE=3 SV=1	0	318.137	52	27	77	26	554	61.8	6.86	273.4	27	0	1101303396	1.32459e+08	148007865	High	High	High
FALSE	High	Master Protein	C1DH13	Uncharacterized protein OS=Azotobacter vinelandii (strain DJ / ATCC BAA-1303) OX=322710 GN=Avin_01560 PE=4 SV=1	0	296.15	97	12	69	12	135	15.1	6.14	263.17	12	0	2204213338	9.00278e+07	1.48915e+08	High	High	High
FALSE	High	Master Protein	C1DM55	Dihydrolipoyllysine-residue succinyltransferase component of 2-oxoglutarate dehydrogenase complex OS=Azotobacter vinelandii (strain DJ / ATCC BAA-1303) OX=322710 GN=sucB PE=3 SV=1	0	434.701	75	29	56	29	399	42	5.54	256.65	29	0	7.72467e+08	4.25423e+06	4.7376e+07	High	Peak Found	High
FALSE	High	Master Protein	C1DSU4	Uridylate kinase OS=Azotobacter vinelandii (strain DJ / ATCC BAA-1303) OX=322710 GN=pyrH PE=3 SV=1	0	282.616	82	16	46	16	249	26.8	5.9	248.53	16	0	3.61647e+07	3.85524e+08	5.77789e+08	High	High	High
FALSE	High	Master Protein	C1DQ75	Tryptophan--tRNA ligase OS=Azotobacter vinelandii (strain DJ / ATCC BAA-1303) OX=322710 GN=trpS PE=3 SV=1	0	300.16	71	26	59	26	453	49.9	5.43	245.5	26	0	2.06923e+07	2.29152e+08	9.3981e+08	High	High	High
FALSE	High	Master Protein	C1DI75	Aspartate carbamoyltransferase OS=Azotobacter vinelandii (strain DJ / ATCC BAA-1303) OX=322710 GN=pyrB PE=3 SV=1	0	312.367	76	23	64	23	336	36.9	7.06	244.36	23	0	4.67878e+08	1.06778e+08	1.20944e+08	High	High	High
FALSE	High	Master Protein	C1DJA4	Alpha-E domain-containing protein OS=Azotobacter vinelandii (strain DJ / ATCC BAA-1303) OX=322710 GN=Avin_04330 PE=4 SV=1	0	382.564	52	41	73	41	831	92.6	6.32	241.58	41	0	4.01615e+08	5.0452e+06	2.04984e+08	High	Peak Found	High
FALSE	High	Master Protein	C1DSU6	30S ribosomal protein S2 OS=Azotobacter vinelandii (strain DJ / ATCC BAA-1303) OX=322710 GN=rpsB PE=3 SV=1	0	328.662	85	24	69	24	246	27.3	8.68	240.12	24	0	7.07188e+07	1.22041e+08	1965495392	High	High	High
FALSE	High	Master Protein	C1DH60	Pyruvate carboxylase subunit B OS=Azotobacter vinelandii (strain DJ / ATCC BAA-1303) OX=322710 GN=pycB PE=4 SV=1	0	303.007	62	34	67	34	599	65.2	5.69	238.58	34	0	2.87089e+08	61054086	470692597	High	High	High
FALSE	High	Master Protein	C1DR10	Soluble pyridine nucleotide transhydrogenase OS=Azotobacter vinelandii (strain DJ / ATCC BAA-1303) OX=322710 GN=sthA PE=3 SV=1	0	288.92	61	25	62	25	464	51.3	6.86	238.23	25	0	8.12094e+07	2.17539e+08	4.8759e+08	High	High	High
FALSE	High	Master Protein	C1DI80	Glutathione synthetase OS=Azotobacter vinelandii (strain DJ / ATCC BAA-1303) OX=322710 GN=gshB PE=3 SV=1	0	379.625	81	27	61	27	318	35.7	5.9	235.12	27	0	1856096354	2.05606e+08	3.77117e+08	High	Peak Found	High
FALSE	High	Master Protein	C1DDP9	ATPase, AAA superfamily OS=Azotobacter vinelandii (strain DJ / ATCC BAA-1303) OX=322710 GN=Avin_18070 PE=4 SV=1	0	447.861	67	37	60	37	585	65.4	6.38	232.32	37	0	2044403519	2.03555e+07	28638617	High	High	High
FALSE	High	Master Protein	C1DG95	Transketolase OS=Azotobacter vinelandii (strain DJ / ATCC BAA-1303) OX=322710 GN=tktA-1 PE=3 SV=1	0	342.94	60	30	61	30	672	72.1	6.04	229.93	30	0	7.54872e+08	1.1154e+07	3.3649e+08	High	High	High
FALSE	High	Master Protein	C1DEF4	Methionine--tRNA ligase OS=Azotobacter vinelandii (strain DJ / ATCC BAA-1303) OX=322710 GN=metG PE=3 SV=1	0	424.128	64	37	53	37	681	75.9	5.47	223.97	37	0	5.5224e+07	3.53924e+07	7.24067e+08	High	High	High
FALSE	High	Master Protein	C1DLQ7	ATP phosphoribosyltransferase regulatory subunit OS=Azotobacter vinelandii (strain DJ / ATCC BAA-1303) OX=322710 GN=hisZ PE=3 SV=1	0	286.96	57	25	58	25	395	42.9	5.17	223.63	25	0	1.91897e+08	1234418198	1348931956	Peak Found	High	High
FALSE	High	Master Protein	C1DS39	Cysteine peptidase PfpI protein OS=Azotobacter vinelandii (strain DJ / ATCC BAA-1303) OX=322710 GN=pfpI PE=3 SV=1	0	250.734	87	13	38	13	206	22.4	5.92	214.97	13	0	1501064257	9.7002e+06	3.2705e+08	High	Peak Found	High
FALSE	High	Master Protein	C1DQY8	Fatty-acid oxidation complex beta-subunit FadA OS=Azotobacter vinelandii (strain DJ / ATCC BAA-1303) OX=322710 GN=fadA PE=3 SV=1	0	261.466	72	16	45	16	391	41.3	6.58	214.39	16	0	402082229	3.64175e+07	1.55735e+08	High	High	High
FALSE	High	Master Protein	C1DJ27	Transcription termination factor Rho OS=Azotobacter vinelandii (strain DJ / ATCC BAA-1303) OX=322710 GN=rho PE=3 SV=1	0	446.634	71	32	52	32	419	47	6.83	213.7	32	0	3.18235e+07	1.22476e+07	7.85475e+08	Peak Found	Peak Found	High
FALSE	High	Master Protein	C1DQT9	Bifunctional protein PutA OS=Azotobacter vinelandii (strain DJ / ATCC BAA-1303) OX=322710 GN=putA PE=3 SV=1	0	330.613	44	40	61	40	1054	115.4	6.8	211.45	40	0	4.36084e+08	6.33018e+06	7.26683e+07	High	Peak Found	High
FALSE	High	Master Protein	C1DR96	Uncharacterized protein OS=Azotobacter vinelandii (strain DJ / ATCC BAA-1303) OX=322710 GN=Avin_36070 PE=4 SV=1	0	296.651	59	25	62	25	447	49.5	6.09	209.9	25	0	1.1952e+08	3.7097e+07	3.28427e+08	High	High	High
FALSE	High	Master Protein	C1DKU0	Flagellin OS=Azotobacter vinelandii (strain DJ / ATCC BAA-1303) OX=322710 GN=fliC PE=3 SV=1	0	405.518	44	21	44	21	567	58	4.26	209.7	21	0	1381496010	3.51252e+07	1.91966e+07	High	High	High
FALSE	High	Master Protein	C1DLJ7	Biotin carboxylase OS=Azotobacter vinelandii (strain DJ / ATCC BAA-1303) OX=322710 GN=accC PE=4 SV=1	0	408.336	81	34	57	34	449	48.9	6.33	208.07	34	0	2.80407e+07	7.88774e+06	8.40903e+08	High	High	High
FALSE	High	Master Protein	C1DE68	Cysteine desulfurase IscS OS=Azotobacter vinelandii (strain DJ / ATCC BAA-1303) OX=322710 GN=iscS PE=3 SV=1	0	303.134	68	29	61	29	404	44.6	6.58	204.57	29	0	1.85615e+08	7.74114e+06	2.50929e+08	High	Peak Found	High
FALSE	High	Master Protein	C1DQ07	Ornithine decarboxylase OS=Azotobacter vinelandii (strain DJ / ATCC BAA-1303) OX=322710 GN=speC PE=3 SV=1	0	373.751	75	29	60	29	387	43.6	5.17	197.89	29	0	8.67627e+07	2.23514e+07	1188877753	High	Peak Found	High
FALSE	High	Master Protein	C1DKN8	DNA-directed RNA polymerase subunit alpha OS=Azotobacter vinelandii (strain DJ / ATCC BAA-1303) OX=322710 GN=rpoA PE=3 SV=1	0	225.655	66	25	60	25	333	36.4	5.14	197.06	25	0	6.81068e+08	2.86525e+07	2.12178e+08	High	High	High
FALSE	High	Master Protein	C1DSX7	Phosphoenolpyruvate carboxylase OS=Azotobacter vinelandii (strain DJ / ATCC BAA-1303) OX=322710 GN=ppc PE=3 SV=1	0	326.393	55	40	56	40	878	97.4	6.27	187.28	40	0	5.34407e+08	42826873	1.16729e+08	High	Peak Found	High
FALSE	High	Master Protein	C1DGV9	Branched-chain-amino-acid aminotransferase OS=Azotobacter vinelandii (strain DJ / ATCC BAA-1303) OX=322710 GN=ilvE PE=3 SV=1	0	221.779	62	20	53	20	307	34	6.46	186.23	20	0	5.47002e+08	1.35145e+08	2.17975e+08	High	High	High
FALSE	High	Master Protein	C1DHY0	N-acetyl-gamma-glutamyl-phosphate reductase OS=Azotobacter vinelandii (strain DJ / ATCC BAA-1303) OX=322710 GN=argC PE=3 SV=1	0	296.646	80	20	45	20	344	36.5	6.8	185.99	20	0	1979281288	3.82942e+06	2.41064e+08	High	Peak Found	High
FALSE	High	Master Protein	C1DJX7	Enolase OS=Azotobacter vinelandii (strain DJ / ATCC BAA-1303) OX=322710 GN=eno-1 PE=3 SV=1	0	262.992	59	24	60	24	437	46.4	5.11	181.55	24	0	2263422798	1.02098e+07	1.49573e+08	High	Peak Found	High
FALSE	High	Master Protein	C1DKK3	50S ribosomal protein L10 OS=Azotobacter vinelandii (strain DJ / ATCC BAA-1303) OX=322710 GN=rplJ PE=3 SV=1	0	222.159	92	16	60	16	166	17.5	9.44	180.83	16	0	5.39444e+08	4.83871e+07	2301944161	High	High	High
FALSE	High	Master Protein	C1DDM9	UPF0753 protein Avin_17870 OS=Azotobacter vinelandii (strain DJ / ATCC BAA-1303) OX=322710 GN=Avin_17870 PE=3 SV=1	0	337.41	61	36	43	36	845	95.2	6.19	176.49	36	0	3.45947e+08	4.90253e+06	1.66286e+07	High	Peak Found	Peak Found
FALSE	High	Master Protein	C1DI74	Noncatalytic dihydroorotase-like protein OS=Azotobacter vinelandii (strain DJ / ATCC BAA-1303) OX=322710 GN=pyrC1 PE=4 SV=1	0	212.588	58	21	49	21	423	44.4	5.83	173.66	21	0	5.48497e+08	138893687	1.73303e+08	High	High	High
FALSE	High	Master Protein	C1DQ38	Aspartyl/glutamyl-tRNA(Asn/Gln) amidotransferase subunit C OS=Azotobacter vinelandii (strain DJ / ATCC BAA-1303) OX=322710 GN=gatC PE=3 SV=1	0	179.99	91	8	35	8	95	10.6	4.82	172.54	8	0	1188311694	8.16026e+07	8.61194e+08	High	High	High
FALSE	High	Master Protein	C1DM58	Succinate dehydrogenase flavoprotein subunit OS=Azotobacter vinelandii (strain DJ / ATCC BAA-1303) OX=322710 GN=sdhA PE=3 SV=1	0	210.499	53	23	48	23	439	47.2	6.18	171.28	23	0	3.53429e+08	1.01752e+07	1.12194e+08	High	High	High
FALSE	High	Master Protein	C1DQY7	Fatty acid oxidation complex alpha subunit FadB OS=Azotobacter vinelandii (strain DJ / ATCC BAA-1303) OX=322710 GN=fadB1 PE=3 SV=1	0	253.457	49	29	50	29	715	77.7	5.63	169.14	29	0	160968613	5.30508e+07	2.94872e+08	High	High	High
FALSE	High	Master Protein	C1DNE9	Site-specific DNA-methyltransferase (adenine-specific) OS=Azotobacter vinelandii (strain DJ / ATCC BAA-1303) OX=322710 GN=Avin_52350 PE=3 SV=1	0	284.222	65	29	47	29	560	62.8	6.61	168.85	29	0	3.6743e+07	1.30382e+07	3.87006e+08	High	High	High
FALSE	High	Master Protein	C1DJ19	Aminopeptidase P OS=Azotobacter vinelandii (strain DJ / ATCC BAA-1303) OX=322710 GN=Avin_47330 PE=4 SV=1	0	254.651	58	23	43	23	444	49.8	5.43	166.34	23	0	1.33242e+08	8.11012e+06	1.48161e+08	High	High	High
FALSE	High	Master Protein	C1DM91	DUF877 family protein OS=Azotobacter vinelandii (strain DJ / ATCC BAA-1303) OX=322710 GN=Avin_50810 PE=4 SV=1	0	317.267	73	31	40	31	493	54.9	5.73	162.44	31	0	599155249	3.59763e+07	3.93377e+07	High	Peak Found	Peak Found
FALSE	High	Master Protein	C1DHW7	DNA-binding transcriptional regulator NtrC OS=Azotobacter vinelandii (strain DJ / ATCC BAA-1303) OX=322710 GN=ntrC PE=4 SV=1	0	262.492	67	28	41	28	478	53.2	6.07	157.65	28	0	9.10495e+07	1.43242e+07	2.90592e+08	High	Peak Found	High
FALSE	High	Master Protein	C1DLK7	Biosynthetic arginine decarboxylase OS=Azotobacter vinelandii (strain DJ / ATCC BAA-1303) OX=322710 GN=speA PE=3 SV=1	0	252.679	43	21	37	21	636	70.9	5.55	153.01	21	0	1.21276e+08	1.01249e+07	7.82716e+07	High	Peak Found	High
FALSE	High	Master Protein	C1DKE7	Transketolase OS=Azotobacter vinelandii (strain DJ / ATCC BAA-1303) OX=322710 GN=tktA-3 PE=3 SV=1	0	212.222	39	21	40	21	665	71.8	5.95	149.81	21	0	163758698	1.28362e+06	7.91986e+07	High	Peak Found	High
FALSE	High	Master Protein	C1DQ66	ATP phosphoribosyltransferase OS=Azotobacter vinelandii (strain DJ / ATCC BAA-1303) OX=322710 GN=hisG PE=3 SV=1	0	206.661	81	21	46	21	211	22.9	8.95	149.69	21	0	1396250631	7.23374e+08	6.21806e+08	Peak Found	High	High
FALSE	High	Master Protein	C1DFK5	Polyribonucleotide nucleotidyltransferase OS=Azotobacter vinelandii (strain DJ / ATCC BAA-1303) OX=322710 GN=pnp PE=3 SV=1	0	248.409	50	23	38	23	702	75.7	5.21	147.38	23	0	3.11915e+07	2.21746e+07	1.70848e+08	High	High	High
FALSE	High	Master Protein	C1DIV0	Anthranilate synthase component 1 OS=Azotobacter vinelandii (strain DJ / ATCC BAA-1303) OX=322710 GN=trpE PE=3 SV=1	0	188.447	47	18	43	18	492	54	5.6	146.84	18	0	2.99351e+08	5.33684e+06	239826372	High	Peak Found	High
FALSE	High	Master Protein	C1DJE8	UPF0502 protein Avin_04790 OS=Azotobacter vinelandii (strain DJ / ATCC BAA-1303) OX=322710 GN=Avin_04790 PE=3 SV=1	0	171.721	83	19	42	19	223	24.7	5.39	145.35	19	0	6.83979e+08	4.46831e+07	2.39304e+08	High	Peak Found	High
FALSE	High	Master Protein	C1DPZ4	Phosphocarrier protein HPr OS=Azotobacter vinelandii (strain DJ / ATCC BAA-1303) OX=322710 GN=fruB PE=3 SV=1	0	193.975	28	25	48	25	957	101.6	5.12	145.33	25	0	1.07593e+08	1.66653e+06	1.49748e+08	High	High	High
FALSE	High	Master Protein	C1DL19	NADH-quinone oxidoreductase OS=Azotobacter vinelandii (strain DJ / ATCC BAA-1303) OX=322710 GN=nuoG PE=3 SV=1	0	243.614	46	30	45	30	903	98.8	6.18	141.3	30	0	1.03483e+08	1.45422e+07	2.07023e+08	High	High	High
FALSE	High	Master Protein	C1DLP7	Bifunctional NAD(P)H-hydrate repair enzyme OS=Azotobacter vinelandii (strain DJ / ATCC BAA-1303) OX=322710 GN=nnrE PE=3 SV=1	0	200.021	57	20	35	20	500	50.9	7.17	139.04	20	0	3.30909e+08	3.47463e+07	3.21967e+07	High	High	High
FALSE	High	Master Protein	C1DM96	AAA ATPase OS=Azotobacter vinelandii (strain DJ / ATCC BAA-1303) OX=322710 GN=Avin_50860 PE=3 SV=1	0	236.483	46	29	37	29	842	91.9	5.45	138.26	29	0	1.72929e+08	3.92262e+06	1.77961e+07	High	Peak Found	High
FALSE	High	Master Protein	C1DJW4	AMP nucleosidase OS=Azotobacter vinelandii (strain DJ / ATCC BAA-1303) OX=322710 GN=Avin_27090 PE=4 SV=1	0	262.992	75	27	36	27	457	50.9	6.99	137.27	27	0	2.47071e+08	8960476	2.8407e+07	High	Peak Found	High
FALSE	High	Master Protein	C1DM37	Ornithine/lysine/arginine decarboxylase OS=Azotobacter vinelandii (strain DJ / ATCC BAA-1303) OX=322710 GN=Avin_29580 PE=3 SV=1	0	262.353	46	23	31	23	746	81.6	6.51	136.09	23	0	279463005	3.28957e+07	3.17639e+07	High	Peak Found	High
FALSE	High	Master Protein	C1DH19	Cysteine desulfurase OS=Azotobacter vinelandii (strain DJ / ATCC BAA-1303) OX=322710 GN=nifS PE=3 SV=1	0	224.388	56	15	29	15	402	43.7	6.32	133.38	15	0	293679909	1.3657e+06	2.57598e+07	High	Peak Found	High
FALSE	High	Master Protein	C1DGL0	Cystathionine gamma-synthase OS=Azotobacter vinelandii (strain DJ / ATCC BAA-1303) OX=322710 GN=metB PE=3 SV=1	0	203.434	59	18	32	18	396	42	6.38	128.9	18	0	4.29769e+08	1.13231e+07	7.56213e+07	High	High	High
FALSE	High	Master Protein	C1DPR3	Ribonucleoside-diphosphate reductase subunit beta OS=Azotobacter vinelandii (strain DJ / ATCC BAA-1303) OX=322710 GN=nrdB PE=3 SV=1	0	214.78	77	23	37	23	416	47.5	4.91	128.02	23	0	1.06019e+07	2.69527e+07	3.74811e+08	High	High	High
FALSE	High	Master Protein	C1DKP2	Single-stranded DNA-binding protein OS=Azotobacter vinelandii (strain DJ / ATCC BAA-1303) OX=322710 GN=Avin_06540 PE=3 SV=1	0	197.12	65	13	41	13	167	18.6	5.67	125.95	13	0	2.34916e+06	1.88388e+07	9.50294e+08	Peak Found	High	High
FALSE	High	Master Protein	C1DMZ5	2,4-dihydroxyhept-2-ene-1,7-dioic acid aldolase, HpcH/HpaI family OS=Azotobacter vinelandii (strain DJ / ATCC BAA-1303) OX=322710 GN=Avin_09360 PE=4 SV=1	0	150.554	55	18	40	18	258	27.8	6.07	124.49	18	0	5.28677e+08	1.88128e+07	2.0057e+08	High	High	High
FALSE	High	Master Protein	C1DIU5	2,4-dihydroxyhept-2-ene-1,7-dioic acid aldolase OS=Azotobacter vinelandii (strain DJ / ATCC BAA-1303) OX=322710 GN=hpaI2 PE=4 SV=1	0	137.142	61	10	33	10	265	27.8	5.31	120.34	10	0	4.70136e+07	5.57039e+07	2.59774e+08	High	High	High
FALSE	High	Master Protein	C1DNR9	Protein FixC OS=Azotobacter vinelandii (strain DJ / ATCC BAA-1303) OX=322710 GN=fixC PE=3 SV=1	0	241.41	78	26	33	26	432	47.9	7.24	117.37	26	0	5.37854e+08	8.42401e+06	3.16421e+07	High	Peak Found	Peak Found
FALSE	High	Master Protein	C1DPR2	Ribonucleoside-diphosphate reductase OS=Azotobacter vinelandii (strain DJ / ATCC BAA-1303) OX=322710 GN=nrdA PE=3 SV=1	0	204.348	24	28	37	28	1338	149.4	6.52	117.19	28	0	2.88344e+08	1.66232e+07	5.01199e+07	High	Peak Found	High
FALSE	High	Master Protein	C1DEV5	Ribose-phosphate pyrophosphokinase OS=Azotobacter vinelandii (strain DJ / ATCC BAA-1303) OX=322710 GN=prs PE=3 SV=1	0	189.085	58	16	27	16	313	34.1	6.65	112.46	16	0	1.883e+07	3.19828e+07	243303397	High	High	High
FALSE	High	Master Protein	C1DHF2	Lon protease OS=Azotobacter vinelandii (strain DJ / ATCC BAA-1303) OX=322710 GN=pepS16 PE=2 SV=1	0	170.408	29	21	34	21	797	88.8	6.09	112.21	21	0	7.29017e+07	9.85255e+06	6.44561e+07	High	Peak Found	High
FALSE	High	Master Protein	C1DHK8	Flagellar motor switch protein FliM OS=Azotobacter vinelandii (strain DJ / ATCC BAA-1303) OX=322710 GN=fliM PE=3 SV=1	0	164.905	51	17	33	17	350	39.3	5.72	111.59	17	0	222212157	6.15306e+06	5.99939e+07	High	Peak Found	High
FALSE	High	Master Protein	C1DJX3	Fumarate hydratase class II OS=Azotobacter vinelandii (strain DJ / ATCC BAA-1303) OX=322710 GN=fumC PE=3 SV=1	0	141.727	43	13	29	13	458	48.9	6.09	109.75	13	0	1.35263e+07	3.22518e+07	1.10948e+08	High	High	High
FALSE	High	Master Protein	C1DSP2	Fumarate hydratase class I OS=Azotobacter vinelandii (strain DJ / ATCC BAA-1303) OX=322710 GN=fumB PE=3 SV=1	0	182.729	54	16	23	16	503	54.5	5.67	105.03	16	0	9.7738e+07	1.91532e+07	2.15218e+07	High	Peak Found	High
FALSE	High	Master Protein	C1DKN7	30S ribosomal protein S4 OS=Azotobacter vinelandii (strain DJ / ATCC BAA-1303) OX=322710 GN=rpsD PE=3 SV=1	0	151.895	65	17	38	17	206	23.2	9.86	104.5	17	0	1.16156e+07	1.16955e+08	3.55502e+08	High	High	High
FALSE	High	Master Protein	C1DSZ9	50S ribosomal protein L19 OS=Azotobacter vinelandii (strain DJ / ATCC BAA-1303) OX=322710 GN=rplS PE=3 SV=1	0	129.848	77	12	31	12	116	13	10.27	103.35	12	0	3.69264e+08	7.12729e+06	3.33856e+08	High	Peak Found	High
FALSE	High	Master Protein	C1DNM1	Bacterioferritin OS=Azotobacter vinelandii (strain DJ / ATCC BAA-1303) OX=322710 GN=Avin_10050 PE=3 SV=1	0	90.042	90	10	23	10	154	17.9	4.77	102.94	10	0	5.0094e+07	2.62003e+07	1.80264e+07	High	High	High
FALSE	High	Master Protein	C1DH18	Nitrogen fixation protein NifU OS=Azotobacter vinelandii (strain DJ / ATCC BAA-1303) OX=322710 GN=nifU PE=3 SV=1	0	183.621	61	14	27	14	312	33.3	5.07	102.46	14	0	1.16795e+08	1.47361e+06	3.35671e+07	High	Peak Found	High
FALSE	High	Master Protein	C1DHC2	Putative 4-hydroxy-4-methyl-2-oxoglutarate aldolase OS=Azotobacter vinelandii (strain DJ / ATCC BAA-1303) OX=322710 GN=Avin_23290 PE=3 SV=1	0	189.336	80	14	26	14	162	17.5	4.77	99.53	14	0	4.40525e+07	3.8255e+06	5.22137e+08	Peak Found	Peak Found	High
FALSE	High	Master Protein	C1DQU1	HTH-type transcriptional regulator MetR OS=Azotobacter vinelandii (strain DJ / ATCC BAA-1303) OX=322710 GN=metR PE=3 SV=1	0	182.93	65	20	29	20	332	36.7	6.7	98.29	20	0	2.3571e+08	1.18643e+06	34607107	High	Peak Found	High
FALSE	High	Master Protein	C1DND3	ATP synthase subunit beta OS=Azotobacter vinelandii (strain DJ / ATCC BAA-1303) OX=322710 GN=atpD PE=3 SV=1	0	152.426	45	14	24	14	458	49.6	5.2	96.08	14	0	7.59431e+07	1.78666e+06	5.91687e+07	High	Peak Found	High
FALSE	High	Master Protein	C1DIV3	4-aminobutyrate transaminase OS=Azotobacter vinelandii (strain DJ / ATCC BAA-1303) OX=322710 GN=gabT PE=3 SV=1	0	194.583	42	20	25	20	426	45.1	6.74	93.99	20	0	4.33428e+08		2.40888e+06	High	Not Found	Peak Found
FALSE	High	Master Protein	C1DJA5	Transglutaminase-like protein OS=Azotobacter vinelandii (strain DJ / ATCC BAA-1303) OX=322710 GN=Avin_04340 PE=4 SV=1	0	114.613	52	10	25	10	304	34.1	6.39	92.85	10	0	1.61713e+08	1.74984e+07	8.03889e+07	High	High	High
FALSE	High	Master Protein	C1DIB8	Methylenetetrahydrofolate reductase OS=Azotobacter vinelandii (strain DJ / ATCC BAA-1303) OX=322710 GN=metF PE=3 SV=1	0	148.892	59	14	22	14	281	31.1	6.35	92.23	14	0	1.4267e+08	536751	2.21252e+07	High	Peak Found	High
FALSE	High	Master Protein	C1DQZ0	DNA topoisomerase 1 OS=Azotobacter vinelandii (strain DJ / ATCC BAA-1303) OX=322710 GN=topA PE=3 SV=1	0	176.525	39	24	28	24	868	97.7	7.62	91.95	24	0	1.01396e+08	6.56396e+06	1.19727e+07	High	Peak Found	High
FALSE	High	Master Protein	C1DSS7	2-dehydro-3-deoxyphosphooctonate aldolase OS=Azotobacter vinelandii (strain DJ / ATCC BAA-1303) OX=322710 GN=kdsA PE=3 SV=1	0	116.149	57	17	30	17	281	30.8	5.96	91.23	17	0	1.09465e+08	8.07422e+06	2.5675e+08	High	Peak Found	High
FALSE	High	Master Protein	C1DKD3	33 kDa chaperonin OS=Azotobacter vinelandii (strain DJ / ATCC BAA-1303) OX=322710 GN=hslO PE=3 SV=1	0	115.301	49	16	30	16	297	33	5.06	89.7	16	0	1.46481e+08	4.82844e+06	7.80803e+07	High	High	High
FALSE	High	Master Protein	P04264	CRAP Keratin, type II cytoskeletal 1 OS=Homo sapiens OX=9606 GN=KRT1 PE=1 SV=6	0	122.559	32	16	27	14	644	66	8.12	87.83	16	2	5.80998e+07	3.62991e+07	7.51447e+07	High	High	High
FALSE	High	Master Protein	C1DJA3	Transglutaminase domain protein OS=Azotobacter vinelandii (strain DJ / ATCC BAA-1303) OX=322710 GN=Avin_04320 PE=4 SV=1	0	156.179	23	23	31	23	1118	126.8	6.13	86.49	23	0	1.67603e+08	1.14425e+08	6.71368e+07	High	High	High
FALSE	High	Master Protein	C1DKL9	30S ribosomal protein S3 OS=Azotobacter vinelandii (strain DJ / ATCC BAA-1303) OX=322710 GN=rpsC PE=3 SV=1	0	117.368	71	12	24	12	228	25.8	10.02	85.8	12	0	8.0683e+07	6.06107e+06	9.17685e+07	High	High	High
FALSE	High	Master Protein	C1DKM9	50S ribosomal protein L18 OS=Azotobacter vinelandii (strain DJ / ATCC BAA-1303) OX=322710 GN=rplR PE=3 SV=1	0	77.517	66	10	25	10	116	12.6	10.46	82.46	10	0	1.87235e+08	2.01551e+07	1.1813e+08	High	High	High
FALSE	High	Master Protein	C1DQU9	Bacterioferritin OS=Azotobacter vinelandii (strain DJ / ATCC BAA-1303) OX=322710 GN=bfr PE=3 SV=1	0	113.603	67	11	23	11	156	18.1	4.72	80.01	11	0	6.68663e+08	1.79413e+08	9.97417e+07	High	High	High
FALSE	High	Master Protein	P13645	CRAP Keratin, type I cytoskeletal 10 OS=Homo sapiens OX=9606 GN=KRT10 PE=1 SV=6	0	94.965	21	13	33	10	584	58.8	5.21	79.38	13	3	5.89983e+07	2.61206e+07	1.79584e+07	High	High	High
FALSE	High	Master Protein	C1DKK2	50S ribosomal protein L1 OS=Azotobacter vinelandii (strain DJ / ATCC BAA-1303) OX=322710 GN=rplA PE=3 SV=1	0	110.752	57	13	20	13	231	24.2	9.52	76.5	13	0	1.57929e+08	1.73038e+06	4.89196e+07	High	Peak Found	High
FALSE	High	Master Protein	C1DSZ5	Homoserine dehydrogenase OS=Azotobacter vinelandii (strain DJ / ATCC BAA-1303) OX=322710 GN=hom PE=3 SV=1	0	120.77	51	18	25	18	439	46.6	5.73	76.28	18	0	1.35784e+08	1.12359e+06	3.47475e+07	High	High	High
FALSE	High	Master Protein	C1DKQ0	Phosphogluconate dehydratase OS=Azotobacter vinelandii (strain DJ / ATCC BAA-1303) OX=322710 GN=edd-2 PE=3 SV=1	0	146.383	38	16	20	16	608	65.3	6.49	75.92	16	0	1.37096e+08	1.82838e+06	1.19573e+07	High	Peak Found	Peak Found
FALSE	High	Master Protein	C1DKN0	30S ribosomal protein S5 OS=Azotobacter vinelandii (strain DJ / ATCC BAA-1303) OX=322710 GN=rpsE PE=3 SV=1	0	86.902	66	10	22	10	166	17.7	9.91	75.02	10	0	6.0455e+07	4.11228e+07	1.29236e+08	High	High	High
FALSE	High	Master Protein	C1DMD8	Pyruvate kinase OS=Azotobacter vinelandii (strain DJ / ATCC BAA-1303) OX=322710 GN=pykA-4 PE=3 SV=1	0	116.302	29	12	21	12	481	51.8	6.73	71.05	12	0	90441650	3.43064e+07	2.52381e+07	High	Peak Found	High
FALSE	High	Master Protein	C1DFA9	Probable allantoicase OS=Azotobacter vinelandii (strain DJ / ATCC BAA-1303) OX=322710 GN=alc PE=3 SV=1	0	121.649	62	14	20	14	333	37.6	6.29	70.09	14	0	1.11663e+06	4.47152e+07	1.02948e+08	Peak Found	High	High
FALSE	High	Master Protein	C1DND5	ATP synthase subunit alpha OS=Azotobacter vinelandii (strain DJ / ATCC BAA-1303) OX=322710 GN=atpA PE=3 SV=1	0	112.679	33	15	23	15	514	55.2	5.77	69.85	15	0	9.00965e+07	2.45332e+06	8.44165e+07	High	High	High
FALSE	High	Master Protein	C1DEN4	Oxaloacetate decarboxylase OS=Azotobacter vinelandii (strain DJ / ATCC BAA-1303) OX=322710 GN=Avin_20130 PE=3 SV=1	0	134.303	59	14	17	14	287	31.2	5.4	69.01	14	0	6.11287e+06		1.78741e+08	Peak Found	Not Found	High
FALSE	High	Master Protein	C1DLP0	Zinc-containing alcohol dehydrogenase superfamily OS=Azotobacter vinelandii (strain DJ / ATCC BAA-1303) OX=322710 GN=Avin_07420 PE=3 SV=1	0	130.996	48	12	15	12	357	37.6	5.35	67.5	12	0	4.58397e+07	2.42754e+06	655727	High	Peak Found	Peak Found
FALSE	High	Master Protein	C1DJD9	Protein-export protein SecB OS=Azotobacter vinelandii (strain DJ / ATCC BAA-1303) OX=322710 GN=secB PE=3 SV=1	0	105.538	58	9	17	9	163	17.8	4.68	66.43	9	0	4.46545e+07		1.0423e+08	High	Not Found	High
FALSE	High	Master Protein	C1DQ43	Ribonuclease E/G OS=Azotobacter vinelandii (strain DJ / ATCC BAA-1303) OX=322710 GN=Avin_12690 PE=4 SV=1	0	139.648	47	14	16	14	485	54.6	5.54	64.77	14	0			123673037	Not Found	Not Found	High
FALSE	High	Master Protein	C1DKL3	50S ribosomal protein L3 OS=Azotobacter vinelandii (strain DJ / ATCC BAA-1303) OX=322710 GN=rplC PE=3 SV=1	0	54.482	46	7	21	7	200	21.5	9.74	62.8	7	0	1.89463e+07	1.70673e+07	5.42608e+07	High	High	High
FALSE	High	Master Protein	C1DMF9	Beta-ketothiolase OS=Azotobacter vinelandii (strain DJ / ATCC BAA-1303) OX=322710 GN=bktA PE=3 SV=1	0	136.303	48	13	14	13	395	40.7	6.44	61.73	13	0	165985910	833320	1982594	High	Peak Found	Peak Found
FALSE	High	Master Protein	C1DKM5	50S ribosomal protein L5 OS=Azotobacter vinelandii (strain DJ / ATCC BAA-1303) OX=322710 GN=rplE PE=3 SV=1	0	81.078	59	12	22	12	179	20.4	9.76	60.63	12	0	47163863	5.42406e+06	105977329	High	High	High
FALSE	High	Master Protein	C1DKK6	DNA-directed RNA polymerase subunit beta' OS=Azotobacter vinelandii (strain DJ / ATCC BAA-1303) OX=322710 GN=rpoC PE=3 SV=1	0	127.086	15	18	21	18	1399	154.8	7.03	60.48	18	0	3.76065e+06	2.5602e+06	5.53932e+07	Peak Found	Peak Found	High
FALSE	High	Master Protein	C1DS98	Acetoacetyl-CoA thiolase OS=Azotobacter vinelandii (strain DJ / ATCC BAA-1303) OX=322710 GN=Avin_16380 PE=3 SV=1	0	99.876	35	10	13	10	397	41.5	6.46	59.2	10	0	747681	1.27478e+07	1.7264e+07	Peak Found	High	High
FALSE	High	Master Protein	C1DKM3	50S ribosomal protein L14 OS=Azotobacter vinelandii (strain DJ / ATCC BAA-1303) OX=322710 GN=rplN PE=3 SV=1	0	61.701	65	9	20	9	116	12.7	10.93	58.77	9	0	4.31627e+07	4.46024e+07	6.37955e+07	High	High	High
FALSE	High	Master Protein	C1DQ70	Uncharacterized protein OS=Azotobacter vinelandii (strain DJ / ATCC BAA-1303) OX=322710 GN=Avin_12960 PE=3 SV=1	0	83.905	59	9	16	9	252	27.3	6.16	58.45	9	0		2.11978e+07	5.88139e+07	Not Found	High	High
FALSE	High	Master Protein	C1DKU9	UDP-glucose 6-dehydrogenase OS=Azotobacter vinelandii (strain DJ / ATCC BAA-1303) OX=322710 GN=Avin_27790 PE=3 SV=1	0	92.004	36	14	23	14	440	48.6	6.09	58.18	14	0	5.72834e+07	2.66883e+07	8.25777e+07	Peak Found	High	High
FALSE	High	Master Protein	C1DLU1	Inorganic pyrophosphatase OS=Azotobacter vinelandii (strain DJ / ATCC BAA-1303) OX=322710 GN=ppa PE=3 SV=1	0	121.332	67	10	15	10	175	19.5	5.25	57.7	10	0	2.81568e+08	2.59462e+06	8.84605e+06	High	Peak Found	High
FALSE	High	Master Protein	C1DQA4	Cell division protein FtsZ OS=Azotobacter vinelandii (strain DJ / ATCC BAA-1303) OX=322710 GN=ftsZ PE=3 SV=1	0	87.111	40	13	19	13	394	41.2	5.1	57.63	13	0	4.34227e+07	1.28011e+06	2.17491e+07	High	Peak Found	High
FALSE	High	Master Protein	C1DK02	Aldehyde dehydrogenase (NAD+) OS=Azotobacter vinelandii (strain DJ / ATCC BAA-1303) OX=322710 GN=aldH PE=3 SV=1	0	110.089	35	13	14	13	497	53.1	5.58	57.39	13	0	6.57185e+07			High	Not Found	Not Found
FALSE	High	Master Protein	C1DM90	Uncharacterized protein OS=Azotobacter vinelandii (strain DJ / ATCC BAA-1303) OX=322710 GN=Avin_50800 PE=4 SV=1	0	113.88	65	10	14	10	187	20.8	5.05	57.24	10	0	1.80752e+08	9.24197e+06	1.82866e+07	High	Peak Found	Peak Found
FALSE	High	Master Protein	C1DK52	Phosphate-specific transport system accessory protein PhoU OS=Azotobacter vinelandii (strain DJ / ATCC BAA-1303) OX=322710 GN=phoU PE=3 SV=1	0	110.484	56	15	18	15	247	27.8	5.27	57.1	15	0	1.29443e+08		2.44775e+06	High	Not Found	Peak Found
FALSE	High	Master Protein	C1DKM2	30S ribosomal protein S17 OS=Azotobacter vinelandii (strain DJ / ATCC BAA-1303) OX=322710 GN=rpsQ PE=3 SV=1	0	108.053	80	12	27	12	88	10.1	9.92	54.57	12	0	4.65646e+08		5.35024e+06	High	High	High
FALSE	High	Master Protein	P35527	CRAP Keratin, type I cytoskeletal 9 OS=Homo sapiens OX=9606 GN=KRT9 PE=1 SV=3	0	77.779	22	10	14	10	623	62	5.24	50.33	10	0	1.1589e+07	6.20104e+06	7779985	High	High	High
FALSE	High	Master Protein	C1DFH8	Acetolactate synthase OS=Azotobacter vinelandii (strain DJ / ATCC BAA-1303) OX=322710 GN=ilvH PE=3 SV=1	0	82.537	64	9	17	9	163	17.9	6.33	50.11	9	0	1.12515e+08	8.89835e+06	4.59299e+06	High	High	High
FALSE	High	Master Protein	C1DET7	Probable malate:quinone oxidoreductase OS=Azotobacter vinelandii (strain DJ / ATCC BAA-1303) OX=322710 GN=mqo PE=3 SV=1	0	81.537	29	15	17	15	510	55.3	6.48	49.78	15	0	1.30807e+08	1.58786e+07	2.52421e+07	High	Peak Found	High
FALSE	High	Master Protein	C1DEV1	Glutamyl-tRNA reductase OS=Azotobacter vinelandii (strain DJ / ATCC BAA-1303) OX=322710 GN=hemA PE=3 SV=1	0	81.367	37	12	18	12	408	44.7	5.66	49.68	12	0	2.31119e+07	2.48506e+06	5.11353e+07	High	High	High
FALSE	High	Master Protein	C1DMR1	Lipoyl synthase OS=Azotobacter vinelandii (strain DJ / ATCC BAA-1303) OX=322710 GN=lipA PE=3 SV=1	0	100.553	45	12	16	12	325	36.3	6.7	49.42	12	0	5.29243e+07	335678	5.78959e+06	High	Peak Found	Peak Found
FALSE	High	Master Protein	C1DM57	Succinate dehydrogenase iron-sulfur subunit OS=Azotobacter vinelandii (strain DJ / ATCC BAA-1303) OX=322710 GN=sdhB PE=3 SV=1	0	80.874	50	10	17	10	233	26.2	7.43	49.38	10	0	1.37533e+08	2.97753e+06	3.11653e+07	High	Peak Found	High
FALSE	High	Master Protein	C1DMA9	Histidine kinase OS=Azotobacter vinelandii (strain DJ / ATCC BAA-1303) OX=322710 GN=nifL PE=4 SV=1	0	95.927	35	11	12	11	519	57.8	6.13	49.13	11	0	49014453	6.33894e+06	3.88984e+06	High	Peak Found	Peak Found
FALSE	High	Master Protein	C1DH59	Biotin carboxylase OS=Azotobacter vinelandii (strain DJ / ATCC BAA-1303) OX=322710 GN=pycA PE=4 SV=1	0	81.466	29	12	17	12	471	51.7	6.33	48.88	12	0	6.37208e+07	2.87265e+06	4.10047e+07	High	Peak Found	High
FALSE	High	Master Protein	C1DF61	Exodeoxyribonuclease 7 small subunit OS=Azotobacter vinelandii (strain DJ / ATCC BAA-1303) OX=322710 GN=xseB-2 PE=3 SV=1	0	84.339	85	4	11	1	80	8.7	4.81	48.43	4	4	9.01199e+07	1.96798e+06	2.1742e+06	High	Not Found	High
FALSE	High	Master Protein	C1DFL9	Carbamoyl-phosphate synthase large chain OS=Azotobacter vinelandii (strain DJ / ATCC BAA-1303) OX=322710 GN=carB PE=3 SV=1	0	77.301	16	15	19	15	1073	117.2	5.33	48.11	15	0	2.83187e+07	1.78831e+06	3.02041e+07	High	Peak Found	High
FALSE	High	Master Protein	C1DLT6	Exodeoxyribonuclease 7 small subunit OS=Azotobacter vinelandii (strain DJ / ATCC BAA-1303) OX=322710 GN=xseB-1 PE=3 SV=1	0	84.151	90	4	10	1	80	8.7	4.67	47.94	4	0	14972976		2277126	High	Not Found	High
FALSE	High	Master Protein	C1DKU8	Glucose-1-phosphate cytidylyltransferase OS=Azotobacter vinelandii (strain DJ / ATCC BAA-1303) OX=322710 GN=rfbF PE=4 SV=1	0	68.37	45	9	14	9	256	28.6	6.16	47.56	9	0	1.48872e+06	6.17721e+07	78520119	Peak Found	High	High
FALSE	High	Master Protein	C1DJ75	Transcriptional regulator, LysR family OS=Azotobacter vinelandii (strain DJ / ATCC BAA-1303) OX=322710 GN=Avin_04020 PE=3 SV=1	0	67.001	33	8	15	8	323	35.7	6.23	46.97	8	0	141090725	1.84501e+07	9.3646e+07	High	High	High
FALSE	High	Master Protein	C1DIC0	Adenosylhomocysteinase OS=Azotobacter vinelandii (strain DJ / ATCC BAA-1303) OX=322710 GN=ahcY PE=3 SV=1	0	67.275	20	8	14	8	465	50.6	5.73	45.8	8	0	1.44087e+08	258247297	1.4943e+08	High	High	High
FALSE	High	Master Protein	C1DLY7	3-hydroxydecanoyl-[acyl-carrier-protein] dehydratase OS=Azotobacter vinelandii (strain DJ / ATCC BAA-1303) OX=322710 GN=fabA PE=3 SV=1	0	76.704	47	11	14	11	171	18.7	6.92	43.58	11	0			1.05981e+08	Not Found	Not Found	High
FALSE	High	Master Protein	C1DSH8	CRISPR-associated protein, CT1975 OS=Azotobacter vinelandii (strain DJ / ATCC BAA-1303) OX=322710 GN=Avin_17200 PE=4 SV=1	0	71.924	35	11	11	11	380	41	6.42	43.22	11	0	3.26613e+07	2.58357e+07	2.77375e+07	Peak Found	High	Peak Found
FALSE	High	Master Protein	C1DEA6	50S ribosomal protein L21 OS=Azotobacter vinelandii (strain DJ / ATCC BAA-1303) OX=322710 GN=rplU PE=3 SV=1	0	51.655	54	7	14	7	103	11.4	9.64	42.62	7	0	57913372	3.10256e+06	2.61041e+07	High	Peak Found	High
FALSE	High	Master Protein	C1DHE0	Aconitate hydratase B OS=Azotobacter vinelandii (strain DJ / ATCC BAA-1303) OX=322710 GN=acnB PE=3 SV=1	0	83.953	17	12	13	12	869	93.3	5.67	42.06	12	0	3.52294e+07		1.25193e+06	High	Not Found	High
FALSE	High	Master Protein	C1DR24	Ribonuclease E OS=Azotobacter vinelandii (strain DJ / ATCC BAA-1303) OX=322710 GN=rne PE=3 SV=1	0	55.305	7	7	15	7	1139	127.2	4.92	42.01	7	0	7.42399e+06	1.27426e+07	2.93719e+07	High	High	High
FALSE	High	Master Protein	C1DIX5	SpoVR-like protein OS=Azotobacter vinelandii (strain DJ / ATCC BAA-1303) OX=322710 GN=Avin_46890 PE=4 SV=1	0	82.856	27	10	13	10	520	61.2	5.72	41.84	10	0	5.44671e+07	3.3225e+06	9.75852e+06	High	Peak Found	High
FALSE	High	Master Protein	C1DHF3	Histone-like bacterial DNA-binding protein OS=Azotobacter vinelandii (strain DJ / ATCC BAA-1303) OX=322710 GN=Avin_23600 PE=3 SV=1	0	84.971	60	5	10	5	90	9.1	9.7	41.55	5	0	1.25094e+08	2277315	4.98561e+06	High	High	Peak Found
FALSE	High	Master Protein	C1DKL5	50S ribosomal protein L23 OS=Azotobacter vinelandii (strain DJ / ATCC BAA-1303) OX=322710 GN=rplW PE=3 SV=1	0	47.82	58	7	12	7	99	11	9.82	41.54	7	0	76686972	3.22224e+06	1.13624e+07	High	High	High
FALSE	High	Master Protein	C1DFR7	2-hydroxy-3-oxopropionate reductase OS=Azotobacter vinelandii (strain DJ / ATCC BAA-1303) OX=322710 GN=garR PE=4 SV=1	0	88.555	51	10	10	10	296	31	6.35	40.81	10	0			2.82641e+07	Not Found	Not Found	High
FALSE	High	Master Protein	C1DPJ4	Uncoupled NADH:quinone oxidoreductase OS=Azotobacter vinelandii (strain DJ / ATCC BAA-1303) OX=322710 GN=ndh PE=4 SV=1	0	72.105	32	11	12	11	432	47.6	7.64	38.48	11	0	4.4077e+07	1.05271e+06	5.05596e+06	High	Peak Found	Peak Found
FALSE	High	Master Protein	C1DRR0	Bifunctional chorismate mutase/prephenate dehydratase OS=Azotobacter vinelandii (strain DJ / ATCC BAA-1303) OX=322710 GN=pheA PE=4 SV=1	0	77.5	22	10	12	10	365	40.7	6.7	38.04	10	0	1.93951e+06	1.85278e+06	4.78375e+07	Peak Found	Peak Found	High
FALSE	High	Master Protein	C1DSM6	Pca operon transcription factor PcaQ OS=Azotobacter vinelandii (strain DJ / ATCC BAA-1303) OX=322710 GN=pcaQ PE=3 SV=1	0	60.672	29	9	11	9	310	33.6	6.42	37.74	9	0	55687416	1.80787e+06	17393319	High	Peak Found	High
FALSE	High	Master Protein	C1DLE3	Hydrogenase nickel incorporation protein HypB OS=Azotobacter vinelandii (strain DJ / ATCC BAA-1303) OX=322710 GN=hypB PE=3 SV=1	0	70.385	29	7	10	7	303	33.2	6.74	37.56	7	0	32213933	1.07066e+06	1.93294e+07	High	Peak Found	High
FALSE	High	Master Protein	C1DMY5	Glutamate-1-semialdehyde 2,1-aminomutase OS=Azotobacter vinelandii (strain DJ / ATCC BAA-1303) OX=322710 GN=hemL PE=3 SV=1	0	61.78	32	11	12	11	429	45.2	5.99	37.38	11	0	1.32346e+08	1.64199e+08	6.18092e+07	High	Peak Found	High
FALSE	High	Master Protein	C1DIJ3	Malto-oligosyltrehalose trehalohydrolase OS=Azotobacter vinelandii (strain DJ / ATCC BAA-1303) OX=322710 GN=treZ PE=3 SV=1	0	71.468	21	11	12	11	601	67.9	5.91	37.09	11	0	5.8897e+07	3.11742e+06	667560	High	Peak Found	Peak Found
FALSE	High	Master Protein	C1DRT1	Uncharacterized protein OS=Azotobacter vinelandii (strain DJ / ATCC BAA-1303) OX=322710 GN=Avin_16040 PE=4 SV=1	0	71.007	24	9	11	9	454	46.7	4.37	36.22	9	0	7.47895e+07	4.97302e+06	7.65695e+06	High	Peak Found	High
FALSE	High	Master Protein	C1DKP9	Transcriptional regulatory protein, RpiR family OS=Azotobacter vinelandii (strain DJ / ATCC BAA-1303) OX=322710 GN=hexR-1 PE=4 SV=1	0	67.944	43	11	12	11	289	31.7	6.42	36.21	11	0	5.9706e+07	803010	1.62092e+07	High	Peak Found	High
FALSE	High	Master Protein	C1DIX4	UPF0229 protein Avin_46880 OS=Azotobacter vinelandii (strain DJ / ATCC BAA-1303) OX=322710 GN=Avin_46880 PE=3 SV=1	0	49.874	26	10	13	10	424	48.7	7.64	35.18	10	0	5.88806e+07	6764971	1.79289e+07	High	Peak Found	High
FALSE	High	Master Protein	C1DFU5	DNA gyrase subunit B OS=Azotobacter vinelandii (strain DJ / ATCC BAA-1303) OX=322710 GN=gyrB PE=3 SV=1	0	67.015	16	13	15	13	806	89.9	5.99	34.49	13	0	4.3223e+07	1.95779e+06	7.79056e+06	High	Peak Found	High
FALSE	High	Master Protein	C1DKE3	S-adenosylmethionine synthase OS=Azotobacter vinelandii (strain DJ / ATCC BAA-1303) OX=322710 GN=metK PE=3 SV=1	0	76.39	32	9	9	9	396	42.9	5.57	34.49	9	0	3.6831e+06		5.61614e+07	Peak Found	Not Found	High
FALSE	High	Master Protein	C1DH00	Nitrogenase iron molybdenum cofactor biosynthesis protein OS=Azotobacter vinelandii (strain DJ / ATCC BAA-1303) OX=322710 GN=nifY PE=3 SV=1	0	46.688	31	7	11	7	242	26.7	9.6	34.29	7	0	21819066	9.13926e+06	1.32968e+07	High	High	High
FALSE	High	Master Protein	C1DDK1	3-hydroxybutyrate dehydrogenase OS=Azotobacter vinelandii (strain DJ / ATCC BAA-1303) OX=322710 GN=Avin_17590 PE=4 SV=1	0	64.024	32	6	8	6	257	27	6.35	34.25	6	0	362884259		296935	High	Not Found	Peak Found
FALSE	High	Master Protein	C1DKL2	30S ribosomal protein S10 OS=Azotobacter vinelandii (strain DJ / ATCC BAA-1303) OX=322710 GN=rpsJ PE=3 SV=1	0	44.89	50	6	11	6	103	11.8	9.69	33.4	6	0	3.3871e+07	7175669	9.33881e+06	High	Peak Found	High
FALSE	High	Master Protein	C1DQT6	Lon protease OS=Azotobacter vinelandii (strain DJ / ATCC BAA-1303) OX=322710 GN=lon PE=2 SV=1	0	62.774	18	12	13	12	800	88.9	7.08	33.12	12	0	1.06858e+07	354414	5.60949e+07	High	Peak Found	High
FALSE	High	Master Protein	C1DHK7	Flagellar motor switch protein FliN OS=Azotobacter vinelandii (strain DJ / ATCC BAA-1303) OX=322710 GN=fliN PE=3 SV=1	0	61.593	23	7	10	7	155	16.7	4.48	33.11	7	0	250486851		1.05688e+08	High	Not Found	High
FALSE	High	Master Protein	C1DH66	Tryptophan synthase beta chain OS=Azotobacter vinelandii (strain DJ / ATCC BAA-1303) OX=322710 GN=trpB PE=3 SV=1	0	64.263	40	11	13	11	406	44.4	6.4	32.53	11	0	2.9162e+07		5.69096e+06	High	Not Found	High
FALSE	High	Master Protein	C1DHW1	Small GTP-binding protein TypA OS=Azotobacter vinelandii (strain DJ / ATCC BAA-1303) OX=322710 GN=typA PE=4 SV=1	0	77.188	18	8	11	8	606	67	5.48	32.51	8	0	15312545		3.99282e+07	Peak Found	Not Found	High
FALSE	High	Master Protein	C1DEV6	50S ribosomal protein L25 OS=Azotobacter vinelandii (strain DJ / ATCC BAA-1303) OX=322710 GN=rplY PE=3 SV=1	0	64.313	58	8	10	8	198	21.1	5.9	32.22	8	0	22275.9		79194816	Peak Found	Not Found	High
FALSE	High	Master Protein	C1DLJ8	Biotin carboxyl carrier protein of acetyl-CoA carboxylase OS=Azotobacter vinelandii (strain DJ / ATCC BAA-1303) OX=322710 GN=accB PE=4 SV=1	0	55.276	50	6	7	6	153	16.3	5.29	31.93	6	0		158755	38738595	Not Found	Peak Found	High
FALSE	High	Master Protein	C1DDQ9	Uncharacterized protein OS=Azotobacter vinelandii (strain DJ / ATCC BAA-1303) OX=322710 GN=Avin_18170 PE=4 SV=1	0	49.14	61	5	9	5	84	9.7	4.82	31.77	5	0	2.97319e+07	1.43642e+06	4.00795e+07	High	Peak Found	High
FALSE	High	Master Protein	C1DHE8	Trigger factor OS=Azotobacter vinelandii (strain DJ / ATCC BAA-1303) OX=322710 GN=tig PE=3 SV=1	0	63.551	32	11	12	11	436	48.2	4.84	31.62	11	0	6.594e+06		3.79578e+07	High	Not Found	High
FALSE	High	Master Protein	C1DM92	DUF796 family protein OS=Azotobacter vinelandii (strain DJ / ATCC BAA-1303) OX=322710 GN=Avin_50820 PE=4 SV=1	0	47.571	36	5	9	5	165	17.6	5.17	30.73	5	0	1.82663e+07	6144235	3.70124e+07	High	Peak Found	High
FALSE	High	Master Protein	C1DFV2	Glycine--tRNA ligase alpha subunit OS=Azotobacter vinelandii (strain DJ / ATCC BAA-1303) OX=322710 GN=glyQ PE=3 SV=1	0	48.706	33	8	10	8	318	36.5	4.96	30.48	8	0	2.12501e+07	5.5341e+06	4.92761e+07	High	High	High
FALSE	High	Master Protein	C1DSU8	Bifunctional uridylyltransferase/uridylyl-removing enzyme OS=Azotobacter vinelandii (strain DJ / ATCC BAA-1303) OX=322710 GN=glnD PE=3 SV=1	0	57.384	14	8	9	8	899	102.5	5.91	30.17	8	0	1.53069e+06		2.04906e+07	High	Not Found	High
FALSE	High	Master Protein	C1DQQ6	Enoyl-CoA hydratase/isomerase OS=Azotobacter vinelandii (strain DJ / ATCC BAA-1303) OX=322710 GN=Avin_13550 PE=3 SV=1	0	55.335	27	6	7	6	303	33.5	6.47	29.61	6	0	6.56004e+07		3.12157e+06	High	Not Found	Peak Found
FALSE	High	Master Protein	C1DNR7	Electron transfer flavoprotein beta-subunit, FixA OS=Azotobacter vinelandii (strain DJ / ATCC BAA-1303) OX=322710 GN=fixA PE=3 SV=1	0	52.04	37	9	10	9	281	30.7	6.18	29.42	9	0	4.47087e+07	2.47812e+06	4242432	High	Peak Found	High
FALSE	High	Master Protein	C1DQP8	Glycine cleavage system transcriptional repressor OS=Azotobacter vinelandii (strain DJ / ATCC BAA-1303) OX=322710 GN=Avin_35350 PE=4 SV=1	0	57.179	28	5	7	5	165	18.4	5.26	29.06	5	0	3537192	1.6109e+06	1.49043e+08	Peak Found	Peak Found	High
FALSE	High	Master Protein	C1DE08	Exodeoxyribonuclease 7 large subunit OS=Azotobacter vinelandii (strain DJ / ATCC BAA-1303) OX=322710 GN=xseA PE=3 SV=1	0	55.378	22	9	10	9	456	50.8	10.8	28.95	9	0	1.2873e+08	1.09817e+08	1.17155e+08	High	Peak Found	High
FALSE	High	Master Protein	P35908	CRAP Keratin, type II cytoskeletal 2 epidermal OS=Homo sapiens OX=9606 GN=KRT2 PE=1 SV=2	0	57.582	19	10	11	7	639	65.4	8	28.82	10	1	1.46451e+08	1.76032e+08	1.62345e+08	High	High	Peak Found
FALSE	High	Master Protein	C1DQZ1	Uncharacterized protein OS=Azotobacter vinelandii (strain DJ / ATCC BAA-1303) OX=322710 GN=Avin_14480 PE=4 SV=1	0	39.956	49	7	9	7	174	19.5	5.39	27.86	7	0	7.2513e+07		139005400	High	Not Found	High
FALSE	High	Master Protein	C1DER5	Peptidyl-prolyl cis-trans isomerase OS=Azotobacter vinelandii (strain DJ / ATCC BAA-1303) OX=322710 GN=Avin_41110 PE=3 SV=1	0	53.82	49	3	8	3	161	17	4.88	27.84	3	0	1.20486e+07		1.1141e+07	High	Not Found	High
FALSE	High	Master Protein	C1DQM5	Cell division inhibitor MinD OS=Azotobacter vinelandii (strain DJ / ATCC BAA-1303) OX=322710 GN=minD PE=3 SV=1	0	53.87	36	8	8	8	271	29.5	5.58	25.9	8	0	5.21591e+07			High	Not Found	Not Found
FALSE	High	Master Protein	C1DQK1	Fumarate hydratase class II OS=Azotobacter vinelandii (strain DJ / ATCC BAA-1303) OX=322710 GN=fumC PE=3 SV=1	0	34.5	11	6	10	6	464	49.2	6.32	25.8	6	0	5.48843e+06	4.96818e+06	9.42116e+06	Peak Found	High	High
FALSE	High	Master Protein	C1DIY1	7,8-dihydroneopterin aldolase OS=Azotobacter vinelandii (strain DJ / ATCC BAA-1303) OX=322710 GN=folB PE=3 SV=1	0	55.867	34	4	6	4	117	12.8	4.82	25.09	4	0	38081044	2.215e+06	2.06388e+06	High	Peak Found	Peak Found
FALSE	High	Master Protein	C1DGT0	ADP-ribose diphosphatase OS=Azotobacter vinelandii (strain DJ / ATCC BAA-1303) OX=322710 GN=Avin_44580 PE=3 SV=1	0	50.643	35	4	5	4	205	23.2	5.03	24.81	4	0	33505719			High	Not Found	Not Found
FALSE	High	Master Protein	C1DPE2	Nucleoid-associated protein Avin_11450 OS=Azotobacter vinelandii (strain DJ / ATCC BAA-1303) OX=322710 GN=Avin_11450 PE=3 SV=1	0	58.073	30	9	9	9	337	38	5.9	24.52	9	0	7.74676e+06	4851462	3.30794e+07	Peak Found	Peak Found	High
FALSE	High	Master Protein	C1DFB1	Polysaccharide deacetylase OS=Azotobacter vinelandii (strain DJ / ATCC BAA-1303) OX=322710 GN=Avin_21130 PE=4 SV=1	0	53.982	30	6	7	6	309	35.2	5.87	24.29	6	0			1.30443e+07	Not Found	Not Found	High
FALSE	High	Master Protein	C1DH01	Uncharacterized protein OS=Azotobacter vinelandii (strain DJ / ATCC BAA-1303) OX=322710 GN=Avin_01430 PE=4 SV=1	0	40.844	31	2	6	2	89	9.6	4.41	23.85	2	0	1.35252e+08		2.70449e+06	High	Not Found	High
FALSE	High	Master Protein	C1DQT2	Transcriptional regulatory protein, IclR family OS=Azotobacter vinelandii (strain DJ / ATCC BAA-1303) OX=322710 GN=Avin_13880 PE=4 SV=1	0	38.706	27	5	7	5	267	29.7	6.8	23.77	5	0	2.22316e+07	455128	1.93078e+07	High	Peak Found	High
FALSE	High	Master Protein	C1DKI8	Biotin synthase OS=Azotobacter vinelandii (strain DJ / ATCC BAA-1303) OX=322710 GN=bioB PE=3 SV=1	0	42.031	21	4	6	4	351	38.9	6.13	23.74	4	0	1.08194e+07	3.76635e+06	1.16374e+07	High	Peak Found	High
FALSE	High	Master Protein	C1DF30	Isochorismatase hydrolase OS=Azotobacter vinelandii (strain DJ / ATCC BAA-1303) OX=322710 GN=Avin_42350 PE=4 SV=1	0	41.84	42	6	6	6	217	23.9	6.05	23.53	6	0	3.83934e+07	611978	9.01445e+07	High	Peak Found	Peak Found
FALSE	High	Master Protein	C1DLG9	Uncharacterized protein OS=Azotobacter vinelandii (strain DJ / ATCC BAA-1303) OX=322710 GN=Avin_06660 PE=4 SV=1	0	35.7	41	5	9	5	111	12.1	6.29	23.52	5	0	4.05174e+07	218737	1.30141e+07	High	Peak Found	High
FALSE	High	Master Protein	C1DLV6	ABC transporter, ATP binding component OS=Azotobacter vinelandii (strain DJ / ATCC BAA-1303) OX=322710 GN=Avin_28710 PE=4 SV=1	0	46.637	17	7	9	7	521	57.9	5.17	23.08	7	0	1.11412e+07		2.55492e+07	High	Not Found	High
FALSE	High	Master Protein	C1DLK3	D-isomer specific 2-hydroxyacid dehydrogenase OS=Azotobacter vinelandii (strain DJ / ATCC BAA-1303) OX=322710 GN=Avin_07010 PE=3 SV=1	0	33.361	23	7	9	7	335	36.5	6.28	23.06	7	0	3.27547e+07	2.47125e+07	1.22626e+07	High	Peak Found	High
FALSE	High	Master Protein	C1DH17	Nitrogen fixation Fe-S cluster assembly protein IscAnif OS=Azotobacter vinelandii (strain DJ / ATCC BAA-1303) OX=322710 GN=iscAnif PE=3 SV=1	0	41.314	32	4	7	4	107	11	4.54	23.05	4	0	1.27253e+08	2.03007e+06	1.11563e+07	High	Peak Found	High
FALSE	High	Master Protein	C1DF11	Acetaldehyde dehydrogenase 4 OS=Azotobacter vinelandii (strain DJ / ATCC BAA-1303) OX=322710 GN=Avin_42130 PE=3 SV=1	0	38.911	30	6	7	6	312	32.8	7.12	22.77	6	0	1.92898e+07	2.9116e+06	3.00067e+07	High	Peak Found	High
FALSE	High	Master Protein	C1DLR5	50S ribosomal protein L9 OS=Azotobacter vinelandii (strain DJ / ATCC BAA-1303) OX=322710 GN=rplI PE=3 SV=1	0	47.311	38	6	8	6	148	15.6	5.17	22.74	6	0			5.98354e+07	Not Found	Not Found	High
FALSE	High	Master Protein	C1DHH1	Acireductone dioxygenase OS=Azotobacter vinelandii (strain DJ / ATCC BAA-1303) OX=322710 GN=mtnD PE=3 SV=1	0	57.439	44	5	6	5	181	20.4	5.38	22.67	5	0	1.49163e+06	268359	3.13742e+07	Peak Found	Peak Found	High
FALSE	High	Master Protein	C1DRJ0	4-hydroxy-2-oxovalerate aldolase 2 OS=Azotobacter vinelandii (strain DJ / ATCC BAA-1303) OX=322710 GN=mphE PE=3 SV=1	0	31.982	14	5	10	1	339	36.7	5.71	22.54	5	0	2061056		2.18792e+06	High	Not Found	Peak Found
FALSE	High	Master Protein	C1DJ40	Regulatory protein OS=Azotobacter vinelandii (strain DJ / ATCC BAA-1303) OX=322710 GN=Avin_47540 PE=4 SV=1	0	52.114	45	8	8	8	228	24.3	10.07	22.44	8	0	2.70992e+07	1.75374e+06	6.80517e+06	High	Peak Found	Peak Found
FALSE	High	Master Protein	C1DMH6	Alpha-glucosidase OS=Azotobacter vinelandii (strain DJ / ATCC BAA-1303) OX=322710 GN=Avin_51780 PE=4 SV=1	0	38.767	10	5	7	5	673	76.1	5.36	21.93	5	0	8.12003e+06	6430658	1.12413e+07	High	Peak Found	High
FALSE	High	Master Protein	C1DFL5	ATP-dependent zinc metalloprotease FtsH OS=Azotobacter vinelandii (strain DJ / ATCC BAA-1303) OX=322710 GN=ftsH1 PE=3 SV=1	0.009	1.947	1	1	11	1	637	69.4	5.68	21.81	1	0	1.02831e+08	1.56554e+08	1.40303e+08	High	High	High
FALSE	High	Master Protein	C1DHU3	Fructose-1,6-bisphosphatase class 1 OS=Azotobacter vinelandii (strain DJ / ATCC BAA-1303) OX=322710 GN=fbp PE=3 SV=1	0	46.402	27	8	8	8	337	37.2	5.67	21.55	8	0			5.06875e+07	Not Found	Not Found	High
FALSE	High	Master Protein	C1DKK1	50S ribosomal protein L11 OS=Azotobacter vinelandii (strain DJ / ATCC BAA-1303) OX=322710 GN=rplK PE=3 SV=1	0	38.456	36	6	7	6	143	15	9.8	21.15	6	0	1.70991e+06		3.57194e+07	High	Not Found	High
FALSE	High	Master Protein	C1DQG2	Arginine N-succinyltransferase OS=Azotobacter vinelandii (strain DJ / ATCC BAA-1303) OX=322710 GN=Avin_34490 PE=4 SV=1	0	41.099	22	4	6	4	338	36.9	5.5	21.12	4	0	6.22169e+06	3.24302e+06	2.49988e+07	Peak Found	High	High
FALSE	High	Master Protein	C1DQA3	Cell division protein FtsA OS=Azotobacter vinelandii (strain DJ / ATCC BAA-1303) OX=322710 GN=ftsA PE=3 SV=1	0	51.005	25	8	8	8	415	44.4	5.15	21.05	8	0	1.3981e+07	981489	696802	High	Peak Found	Peak Found
FALSE	High	Master Protein	P02533	CRAP Keratin, type I cytoskeletal 14 OS=Homo sapiens OX=9606 GN=KRT14 PE=1 SV=4	0	27.007	10	5	10	2	472	51.5	5.16	20.7	5	0				High	Not Found	Not Found
FALSE	High	Master Protein	C1DND4	ATP synthase gamma chain OS=Azotobacter vinelandii (strain DJ / ATCC BAA-1303) OX=322710 GN=atpG PE=3 SV=1	0	33.342	18	6	8	6	287	31.4	9.1	20.6	6	0	1.18857e+07		8171964	High	Not Found	High
FALSE	High	Master Protein	C1DKW4	Protein phosphatase CheZ OS=Azotobacter vinelandii (strain DJ / ATCC BAA-1303) OX=322710 GN=cheZ PE=3 SV=1	0	38.759	32	6	8	6	226	25	4.51	20.42	6	0	25163446	1206857	12202975	High	Peak Found	High
FALSE	High	Master Protein	C1DG57	Xenobiotic compound monooxygenase, DszA family, A subunit OS=Azotobacter vinelandii (strain DJ / ATCC BAA-1303) OX=322710 GN=Avin_21740 PE=3 SV=1	0	25.869	10	3	5	3	442	48.6	6.44	20.41	3	0	6654216		5.08132e+06	High	Not Found	High
FALSE	High	Master Protein	C1DJ86	Glucokinase OS=Azotobacter vinelandii (strain DJ / ATCC BAA-1303) OX=322710 GN=glk-2 PE=3 SV=1	0	40.954	20	5	6	5	322	33.6	5.43	20.32	5	0	5.63312e+07	2.59263e+06		High	Peak Found	Not Found
FALSE	High	Master Protein	C1DMV6	Uncharacterized protein OS=Azotobacter vinelandii (strain DJ / ATCC BAA-1303) OX=322710 GN=Avin_08970 PE=4 SV=1	0	33.88	28	7	8	7	237	26.8	5.3	20.31	7	0	48721581	725915	2.29308e+06	High	Peak Found	Peak Found
FALSE	High	Master Protein	C1DHV1	Glycerol-3-phosphate regulon repressor protein GlpR OS=Azotobacter vinelandii (strain DJ / ATCC BAA-1303) OX=322710 GN=glpR PE=4 SV=1	0	45.055	24	6	6	6	251	27.5	6.9	20.23	6	0	4246378	316372	1.30571e+07	Peak Found	Peak Found	High
FALSE	High	Master Protein	C1DH06	Uncharacterized protein OS=Azotobacter vinelandii (strain DJ / ATCC BAA-1303) OX=322710 GN=Avin_01490 PE=4 SV=1	0	36.546	41	5	6	5	160	18.1	5.25	20.14	5	0	17866134		7.35047e+06	High	Not Found	High
FALSE	High	Master Protein	C1DK04	50S ribosomal protein L28 OS=Azotobacter vinelandii (strain DJ / ATCC BAA-1303) OX=322710 GN=rpmB PE=3 SV=1	0	24.388	31	2	6	2	78	9	11.72	20.09	2	0	2.02378e+06	2.34317e+06	2.38356e+06	High	High	High
FALSE	High	Master Protein	C1DNR8	Electron transfer flavoprotein, alpha subunit, FixB OS=Azotobacter vinelandii (strain DJ / ATCC BAA-1303) OX=322710 GN=fixB PE=3 SV=1	0	42.845	32	6	6	6	360	39.2	6.27	20.08	6	0	2.24533e+07	1.13568e+07	2.15119e+07	High	Peak Found	Peak Found
FALSE	High	Master Protein	C1DKM7	30S ribosomal protein S8 OS=Azotobacter vinelandii (strain DJ / ATCC BAA-1303) OX=322710 GN=Avin_06390 PE=3 SV=1	0	33.909	61	4	5	4	104	11.2	9.66	19.85	4	0			2.61128e+07	Not Found	Not Found	High
FALSE	High	Master Protein	C1DE99	30S ribosomal protein S20 OS=Azotobacter vinelandii (strain DJ / ATCC BAA-1303) OX=322710 GN=rpsT PE=3 SV=1	0	29.412	52	5	8	5	91	9.9	10.95	19.57	5	0	52422163		2.77195e+07	High	Not Found	High
FALSE	High	Master Protein	C1DQG1	Arginine N-succinyltransferase OS=Azotobacter vinelandii (strain DJ / ATCC BAA-1303) OX=322710 GN=Avin_34480 PE=4 SV=1	0	40.961	23	5	5	5	345	38.1	8.97	19.39	5	0	2.45377e+08	3.06212e+07	86399163	Peak Found	Peak Found	High
FALSE	High	Master Protein	C1DF10	4-hydroxy-2-oxovalerate aldolase 4 OS=Azotobacter vinelandii (strain DJ / ATCC BAA-1303) OX=322710 GN=Avin_42120 PE=3 SV=1	0	28.575	12	5	10	1	340	36.9	5.82	19.38	5	4	1.56177e+07	6.64217e+06	1.26183e+07	High	Not Found	Peak Found
FALSE	High	Master Protein	C1DQC7	O-succinylhomoserine sulfhydrylase OS=Azotobacter vinelandii (strain DJ / ATCC BAA-1303) OX=322710 GN=metZ PE=3 SV=1	0	35.756	16	6	7	6	403	43	6.24	19.21	6	0	38944391	1.79135e+06	5013655	High	Peak Found	Peak Found
FALSE	High	Master Protein	C1DKA2	Aldehyde dehydrogenase OS=Azotobacter vinelandii (strain DJ / ATCC BAA-1303) OX=322710 GN=Avin_49080 PE=3 SV=1	0	29.787	13	6	8	6	483	51.4	5.43	19.05	6	0	1.35753e+07	163444	4.91337e+06	High	Peak Found	High
FALSE	High	Master Protein	C1DJ26	3-octaprenyl-4-hydroxybenzoate carboxy-lyase OS=Azotobacter vinelandii (strain DJ / ATCC BAA-1303) OX=322710 GN=ubiD PE=3 SV=1	0	33.679	13	6	7	6	488	55	6.34	18.94	6	0	2.38618e+07		6.54947e+06	High	Not Found	Peak Found
FALSE	High	Master Protein	C1DMJ0	Bifunctional protein GlmU OS=Azotobacter vinelandii (strain DJ / ATCC BAA-1303) OX=322710 GN=glmU PE=3 SV=1	0	25.573	11	5	7	5	454	48	6.27	18.58	5	0	7.34074e+06	1.38151e+06	1.24708e+07	High	High	High
FALSE	High	Master Protein	C1DST5	3-hydroxyacyl-[acyl-carrier-protein] dehydratase FabZ OS=Azotobacter vinelandii (strain DJ / ATCC BAA-1303) OX=322710 GN=fabZ PE=3 SV=1	0	32.599	23	3	5	3	146	16.8	6.77	18.05	3	0	1.23568e+07		28664289	High	Not Found	High
FALSE	High	Master Protein	C1DDY7	30S ribosomal protein S16 OS=Azotobacter vinelandii (strain DJ / ATCC BAA-1303) OX=322710 GN=rpsP PE=3 SV=1	0	26.606	16	2	6	2	83	9.2	10.35	18.03	2	0	5.01174e+07		3.7779e+06	High	Not Found	High
FALSE	High	Master Protein	P00761	CRAP Trypsin OS=Sus scrofa OX=9823 PE=1 SV=1	0	22.843	27	3	6	3	231	24.4	7.18	17.58	3	0	138835632	2.03246e+08	94269664	High	High	High
FALSE	High	Master Protein	C1DHZ6	Phosphoribosyl pyrophosphate synthase OS=Azotobacter vinelandii (strain DJ / ATCC BAA-1303) OX=322710 GN=Avin_46210 PE=4 SV=1	0	22.035	12	3	5	3	326	35.1	6.74	17.47	3	0	5.28546e+06	1.39177e+06	4.24032e+06	High	Peak Found	High
FALSE	High	Master Protein	C1DJL1	Glycine dehydrogenase (decarboxylating) OS=Azotobacter vinelandii (strain DJ / ATCC BAA-1303) OX=322710 GN=gcvP2 PE=3 SV=1	0	34.575	8	6	7	6	954	102.7	6.46	17.2	6	0	1.91924e+07	444562	1.76823e+06	High	Peak Found	High
FALSE	High	Master Protein	C1DQ71	Sulfate adenylyltransferase subunit 2 OS=Azotobacter vinelandii (strain DJ / ATCC BAA-1303) OX=322710 GN=cysD PE=3 SV=1	0	27.659	14	4	7	4	305	35.2	7.69	17.19	4	0	1.47464e+07			High	Not Found	High
FALSE	High	Master Protein	C1DQ72	Multifunctional fusion protein OS=Azotobacter vinelandii (strain DJ / ATCC BAA-1303) OX=322710 GN=cysN PE=3 SV=1	0	29.986	11	5	5	5	633	69.6	6	16.96	5	0	1.98911e+07	3.62983e+06	9.97672e+06	High	Peak Found	Peak Found
FALSE	High	Master Protein	C1DK21	Phosphoenolpyruvate--protein phosphotransferase OS=Azotobacter vinelandii (strain DJ / ATCC BAA-1303) OX=322710 GN=ptsP PE=3 SV=1	0	33.834	7	5	6	5	759	83.6	5.67	16.87	5	0	1.63077e+07		525708	High	Not Found	Peak Found
FALSE	High	Master Protein	C1DGR3	Aspartyl/Asparaginyl beta-hydroxylase family protein OS=Azotobacter vinelandii (strain DJ / ATCC BAA-1303) OX=322710 GN=Avin_44410 PE=4 SV=1	0	37.863	24	4	5	4	255	29	9.13	16.45	4	0	9.3455e+06		829618	High	Not Found	Peak Found
FALSE	High	Master Protein	C1DRE3	Fic (Filamentation induced by cAMP) protein OS=Azotobacter vinelandii (strain DJ / ATCC BAA-1303) OX=322710 GN=Avin_36540 PE=4 SV=1	0	19.226	10	4	6	4	374	41.9	9.7	16.09	4	0	4.19942e+06		3.15733e+06	High	Not Found	High
FALSE	High	Master Protein	P04259	CRAP Keratin, type II cytoskeletal 6B OS=Homo sapiens OX=9606 GN=KRT6B PE=1 SV=5	0	25.462	10	6	10	3	564	60	8	16	6	0	5847516	254022	385304	High	High	High
FALSE	High	Master Protein	C1DFH2	2-isopropylmalate synthase OS=Azotobacter vinelandii (strain DJ / ATCC BAA-1303) OX=322710 GN=leuA PE=3 SV=1	0	34.66	11	4	4	4	516	55.1	5.94	15.39	4	0	8.09394e+06	1.31493e+06	540697	High	Peak Found	Peak Found
FALSE	High	Master Protein	C1DQN5	Recombination-associated protein RdgC OS=Azotobacter vinelandii (strain DJ / ATCC BAA-1303) OX=322710 GN=rdgC PE=3 SV=1	0	22.996	15	5	6	5	312	34.7	5.16	15.23	5	0	1.4912e+07	851010	6.54507e+06	High	Peak Found	High
FALSE	High	Master Protein	C1DQR9	Periplasmic serine endoprotease DegP-like OS=Azotobacter vinelandii (strain DJ / ATCC BAA-1303) OX=322710 GN=mucD PE=3 SV=1	0	33.598	15	5	5	5	473	49.7	5.66	15.21	5	0	2.87475e+07	1.57715e+06	2.83394e+06	High	Peak Found	Peak Found
FALSE	High	Master Protein	C1DNX0	CRISPR-associated protein Csd2 OS=Azotobacter vinelandii (strain DJ / ATCC BAA-1303) OX=322710 GN=csd2 PE=4 SV=1	0	36.523	17	5	7	5	302	33.6	6.06	14.97	5	0	958179	3.77846e+06	126048	High	High	Peak Found
FALSE	High	Master Protein	C1DSL9	3-oxoadipyl-CoA thiolase OS=Azotobacter vinelandii (strain DJ / ATCC BAA-1303) OX=322710 GN=pcaF PE=3 SV=1	0	19.305	11	3	4	3	401	41.8	5.68	14.9	3	0	2.00612e+06		2.62696e+06	High	Not Found	High
FALSE	High	Master Protein	C1DHR5	50S ribosomal protein L31 OS=Azotobacter vinelandii (strain DJ / ATCC BAA-1303) OX=322710 GN=rpmE PE=3 SV=1	0	40.326	71	4	4	4	70	7.8	8.78	14.74	4	0			2.33477e+06	Not Found	Not Found	High
FALSE	High	Master Protein	C1DKN9	50S ribosomal protein L17 OS=Azotobacter vinelandii (strain DJ / ATCC BAA-1303) OX=322710 GN=rplQ PE=3 SV=1	0	20.374	28	3	5	3	130	14.6	10.45	14.63	3	0	16041351	1.11194e+06	3.70395e+06	High	High	High
FALSE	High	Master Protein	C1DJN9	Alkyl hydroperoxide reductase subunit F OS=Azotobacter vinelandii (strain DJ / ATCC BAA-1303) OX=322710 GN=Avin_26320 PE=3 SV=1	0	31.938	14	7	7	7	521	55.5	5.87	14.54	7	0	1.44771e+07		4.73366e+06	High	Not Found	Peak Found
FALSE	High	Master Protein	C1DQM8	Probable M18 family aminopeptidase 2 OS=Azotobacter vinelandii (strain DJ / ATCC BAA-1303) OX=322710 GN=apeB PE=3 SV=1	0	29.867	14	5	5	5	429	46.9	6.09	14.28	5	0	1.96156e+06		1.21768e+07	Peak Found	Not Found	High
FALSE	High	Master Protein	C1DMT5	4-hydroxy-2-oxovalerate aldolase 1 OS=Azotobacter vinelandii (strain DJ / ATCC BAA-1303) OX=322710 GN=xylK PE=3 SV=1	0	19.351	6	2	6	1	349	37.8	6.14	13.95	2	0	123123	7220.58	111738	Peak Found	Peak Found	High
FALSE	High	Master Protein	C1DF45	50S ribosomal protein L20 OS=Azotobacter vinelandii (strain DJ / ATCC BAA-1303) OX=322710 GN=rplT PE=3 SV=1	0	19.268	36	5	6	5	118	13.4	11.74	13.92	5	0	5.02552e+07	299971	1.19541e+07	High	Peak Found	High
FALSE	High	Master Protein	C1DP76	Response regulator OS=Azotobacter vinelandii (strain DJ / ATCC BAA-1303) OX=322710 GN=Avin_32720 PE=4 SV=1	0	31.85	8	2	3	2	394	43.5	5.01	13.81	2	0			9.45603e+06	Not Found	Not Found	High
FALSE	High	Master Protein	C1DR97	ATP binding/ATPase (HATPase_c) domain-containing protein OS=Azotobacter vinelandii (strain DJ / ATCC BAA-1303) OX=322710 GN=Avin_36080 PE=4 SV=1	0	27.066	8	5	5	5	723	81.2	8.44	13.71	5	0	4262648			High	Not Found	Not Found
FALSE	High	Master Protein	C1DIS6	Heat shock Hsp20 protein OS=Azotobacter vinelandii (strain DJ / ATCC BAA-1303) OX=322710 GN=Avin_25770 PE=3 SV=1	0	30.444	19	3	4	3	198	22.2	5.11	13.62	3	0	9.93848e+06			High	Not Found	Not Found
FALSE	High	Master Protein	C1DKL4	50S ribosomal protein L4 OS=Azotobacter vinelandii (strain DJ / ATCC BAA-1303) OX=322710 GN=rplD PE=3 SV=1	0	35.513	36	6	6	6	200	21.7	9.94	13.5	6	0	3.37458e+06	2.45814e+06	3.03494e+07	Peak Found	Peak Found	High
FALSE	High	Master Protein	C1DJM5	Urocanate hydratase OS=Azotobacter vinelandii (strain DJ / ATCC BAA-1303) OX=322710 GN=hutU PE=3 SV=1	0	5.177	2	1	5	1	559	61.4	7.08	13.4	1	0	6376403	1.80173e+07	9.64649e+06	High	High	High
FALSE	High	Master Protein	C1DLE8	Hydrogenase expression/formation protein HoxQ OS=Azotobacter vinelandii (strain DJ / ATCC BAA-1303) OX=322710 GN=hoxQ PE=3 SV=1	0	26.407	18	3	3	3	283	31	5.06	13.34	3	0	6.2883e+06	1.97894e+06	21576012	High	Peak Found	High
FALSE	High	Master Protein	P84253	Molybdenum storage protein subunit beta OS=Azotobacter vinelandii (strain DJ / ATCC BAA-1303) OX=322710 GN=mosB PE=1 SV=2	0	30.108	23	5	5	5	270	28.3	6.8	13.27	5	0	4.80893e+06			High	Not Found	Not Found
FALSE	High	Master Protein	C1DDR5	Uncharacterized protein OS=Azotobacter vinelandii (strain DJ / ATCC BAA-1303) OX=322710 GN=Avin_18230 PE=4 SV=1	0	26.24	56	4	4	4	75	8.4	4.49	13.18	4	0	3.56359e+07		603808	High	Not Found	Peak Found
FALSE	High	Master Protein	C1DH24	Nitrogen fixation protein NifZ OS=Azotobacter vinelandii (strain DJ / ATCC BAA-1303) OX=322710 GN=nifZ PE=3 SV=1	0	21.918	25	4	4	4	159	17.8	4.96	13.09	4	0	29073880	718738		High	Peak Found	Not Found
FALSE	High	Master Protein	C1DFZ2	DNA helicase OS=Azotobacter vinelandii (strain DJ / ATCC BAA-1303) OX=322710 GN=uvrD PE=3 SV=1	0	23.589	7	5	6	5	726	80.8	6.47	13.04	5	0	6.85163e+06		7.01858e+06	High	Not Found	High
FALSE	High	Master Protein	C1DGI7	Outer membrane lipoprotein OprI OS=Azotobacter vinelandii (strain DJ / ATCC BAA-1303) OX=322710 GN=oprI PE=4 SV=1	0	27.531	46	4	5	4	83	8.7	8.16	13.02	4	0	4.2973e+07		17937.6	High	Not Found	Peak Found
FALSE	High	Master Protein	C1DQ90	Transcriptional regulator MraZ OS=Azotobacter vinelandii (strain DJ / ATCC BAA-1303) OX=322710 GN=mraZ PE=3 SV=1	0	16.318	24	3	4	3	152	17.2	5.63	12.98	3	0	4387939	5412142	13803121	High	Peak Found	High
FALSE	High	Master Protein	C1DKZ2	DNA translocase FtsK OS=Azotobacter vinelandii (strain DJ / ATCC BAA-1303) OX=322710 GN=ftsK PE=3 SV=1	0	18.522	5	4	6	4	973	105.5	5.69	12.98	4	0	5.14005e+06	1.0534e+06	5.34912e+06	High	Peak Found	High
FALSE	High	Master Protein	C1DKM8	50S ribosomal protein L6 OS=Azotobacter vinelandii (strain DJ / ATCC BAA-1303) OX=322710 GN=Avin_06400 PE=3 SV=1	0	13.569	14	1	2	1	152	16.6	9.73	12.66	1	0				High	Not Found	High
FALSE	High	Master Protein	C1DN22	Bacterial regulatory protein, IclR family OS=Azotobacter vinelandii (strain DJ / ATCC BAA-1303) OX=322710 GN=Avin_30240 PE=4 SV=1	0	24.624	22	5	5	5	258	27.8	6.15	12.52	5	0	7.51595e+06		23162548	High	Not Found	Peak Found
FALSE	High	Master Protein	C1DH05	Nitrogenase MoFe cofactor biosynthesis protein NifX OS=Azotobacter vinelandii (strain DJ / ATCC BAA-1303) OX=322710 GN=nifX PE=3 SV=1	0	25.761	28	4	4	4	158	17.3	4.75	12.42	4	0	2.07273e+07		7.59116e+06	High	Not Found	Peak Found
FALSE	High	Master Protein	C1DHF0	ATP-dependent Clp protease proteolytic subunit OS=Azotobacter vinelandii (strain DJ / ATCC BAA-1303) OX=322710 GN=clpP PE=3 SV=1	0	20.477	18	2	3	2	211	23.5	6.33	12.21	2	0	7637713		2.39649e+06	High	Not Found	High
FALSE	High	Master Protein	C1DJ57	Uncharacterized protein OS=Azotobacter vinelandii (strain DJ / ATCC BAA-1303) OX=322710 GN=Avin_47720 PE=4 SV=1	0	18.415	11	4	5	4	231	25.5	5.81	12.19	4	0	763396		5.72997e+06	Peak Found	Not Found	High
FALSE	High	Master Protein	C1DQ78	50S ribosomal protein L13 OS=Azotobacter vinelandii (strain DJ / ATCC BAA-1303) OX=322710 GN=rplM PE=3 SV=1	0	23.88	37	4	5	4	142	15.8	9.8	11.69	4	0	27525026	1.32966e+06	26806970	High	High	High
FALSE	High	Master Protein	C1DLW0	Fe/S biogenesis protein NfuA OS=Azotobacter vinelandii (strain DJ / ATCC BAA-1303) OX=322710 GN=nfuA PE=3 SV=1	0	25.668	24	3	4	3	194	21.1	4.77	11.55	3	0	1.2964e+07		1.88196e+06	High	Not Found	Peak Found
FALSE	High	Master Protein	C1DNQ6	Ferritin-like diiron domain-containing protein OS=Azotobacter vinelandii (strain DJ / ATCC BAA-1303) OX=322710 GN=Avin_10400 PE=4 SV=1	0	13.856	15	3	5	3	155	17.4	4.64	11.45	3	0	4.2874e+06		1.51444e+07	High	Not Found	High
FALSE	High	Master Protein	C1DKM4	50S ribosomal protein L24 OS=Azotobacter vinelandii (strain DJ / ATCC BAA-1303) OX=322710 GN=rplX PE=3 SV=1	0	25.684	38	3	3	3	104	11.4	10.05	11.38	3	0			14964740	Not Found	Not Found	High
FALSE	High	Master Protein	C1DHW3	Glutamine synthetase OS=Azotobacter vinelandii (strain DJ / ATCC BAA-1303) OX=322710 GN=glnA PE=3 SV=1	0	23.683	9	4	5	4	467	51.7	5.25	11.33	4	0	9.43255e+06	786983		Peak Found	High	Not Found
FALSE	High	Master Protein	C1DEC3	Deoxyguanosinetriphosphate triphosphohydrolase OS=Azotobacter vinelandii (strain DJ / ATCC BAA-1303) OX=322710 GN=Avin_18960 PE=4 SV=1	0	21.642	8	4	4	4	468	52.5	7.03	10.72	4	0	6909946	374820	1.25911e+06	High	Peak Found	Peak Found
FALSE	High	Master Protein	C1DE03	GMP synthase [glutamine-hydrolyzing] OS=Azotobacter vinelandii (strain DJ / ATCC BAA-1303) OX=322710 GN=guaA PE=3 SV=1	0	24.124	10	4	4	4	526	58.2	6.18	10.53	4	0	9.14837e+06		5.93428e+06	High	Not Found	High
FALSE	High	Master Protein	C1DKN2	50S ribosomal protein L15 OS=Azotobacter vinelandii (strain DJ / ATCC BAA-1303) OX=322710 GN=rplO PE=3 SV=1	0	21.593	23	3	5	3	144	15.1	11.14	10.48	3	0	2.62523e+06	2979732	23930312	Peak Found	High	High
FALSE	High	Master Protein	C1DH22	Uncharacterized protein OS=Azotobacter vinelandii (strain DJ / ATCC BAA-1303) OX=322710 GN=Avin_01660 PE=4 SV=1	0	22.107	18	4	4	4	179	19.9	4.75	10.27	4	0	18398515	1.53848e+07	1.68581e+07	High	High	High
FALSE	High	Master Protein	C1DGD7	Uncharacterized protein OS=Azotobacter vinelandii (strain DJ / ATCC BAA-1303) OX=322710 GN=Avin_22570 PE=4 SV=1	0	25.042	55	4	6	4	94	10.8	5.19	10.24	4	0	1.31183e+07	1.06856e+06	2.32994e+07	High	Peak Found	High
FALSE	High	Master Protein	C1DKP3	Transcriptional regulator, LysR family OS=Azotobacter vinelandii (strain DJ / ATCC BAA-1303) OX=322710 GN=Avin_06550 PE=3 SV=1	0	15.856	10	3	3	3	299	33.6	6.86	10.02	3	0	5.09513e+06		2.11906e+06	High	Not Found	Peak Found
FALSE	High	Master Protein	C1DKZ0	Replication-associated recombination protein A OS=Azotobacter vinelandii (strain DJ / ATCC BAA-1303) OX=322710 GN=rarA PE=3 SV=1	0	16.166	6	3	4	3	441	49.1	6.49	9.97	3	0	1241627	727395	4.90272e+06	High	Peak Found	High
FALSE	High	Master Protein	C1DLQ3	GTPase HflX OS=Azotobacter vinelandii (strain DJ / ATCC BAA-1303) OX=322710 GN=hflX PE=3 SV=1	0	20.586	9	3	3	3	433	48.7	6.92	9.82	3	0	576264		7.42718e+06	Peak Found	Not Found	High
FALSE	High	Master Protein	C1DHC6	Major outer membrane porin OprF OS=Azotobacter vinelandii (strain DJ / ATCC BAA-1303) OX=322710 GN=oprF PE=3 SV=1	0	23.554	10	2	3	2	351	37.6	4.6	9.73	2	0	5.2587e+06	2.24339e+06	570808	High	Peak Found	Peak Found
FALSE	High	Master Protein	C1DRR1	Histidinol-phosphate aminotransferase OS=Azotobacter vinelandii (strain DJ / ATCC BAA-1303) OX=322710 GN=hisC PE=3 SV=1	0	20.167	8	2	2	2	370	39.3	5.08	9.7	2	0	8272376			High	Not Found	Not Found
FALSE	High	Master Protein	C1DED5	Uncharacterized protein OS=Azotobacter vinelandii (strain DJ / ATCC BAA-1303) OX=322710 GN=Avin_19080 PE=4 SV=1	0	17.288	11	4	4	4	374	42.3	6.8	9.68	4	0	1.62884e+07	476617		High	Peak Found	Not Found
FALSE	High	Master Protein	C1DPZ3	Transcriptional regulator protein, LacI family OS=Azotobacter vinelandii (strain DJ / ATCC BAA-1303) OX=322710 GN=fruR PE=4 SV=1	0	17.866	10	3	3	3	330	36.3	5.96	9.65	3	0	8.41555e+06		254639	High	Not Found	Peak Found
FALSE	High	Master Protein	C1DL57	Acyl-CoA dehydrogenase OS=Azotobacter vinelandii (strain DJ / ATCC BAA-1303) OX=322710 GN=Avin_49560 PE=3 SV=1	0	16.129	13	3	3	3	393	42.8	6.09	9.29	3	0			4.6773e+06	Not Found	Not Found	High
FALSE	High	Master Protein	C1DIX3	Serine protein kinase PrkA OS=Azotobacter vinelandii (strain DJ / ATCC BAA-1303) OX=322710 GN=prkA PE=4 SV=1	0	17.617	5	3	3	3	640	73.9	5.87	9.18	3	0	2.74212e+06	3.73625e+06	517613	High	Peak Found	Peak Found
FALSE	High	Master Protein	C1DFH7	Ketol-acid reductoisomerase (NADP(+)) OS=Azotobacter vinelandii (strain DJ / ATCC BAA-1303) OX=322710 GN=ilvC PE=1 SV=1	0	20.167	9	2	2	2	338	36.6	5.85	9.09	2	0	7.40935e+06		1.82744e+06	High	Not Found	Peak Found
FALSE	High	Master Protein	C1DSA9	Short-chain dehydrogenase/reductase SDR OS=Azotobacter vinelandii (strain DJ / ATCC BAA-1303) OX=322710 GN=Avin_16490 PE=4 SV=1	0	16.346	8	2	3	2	263	28	5.33	9.06	2	0	6023895	10073317		High	Peak Found	Not Found
FALSE	High	Master Protein	C1DMK5	Uncharacterized protein OS=Azotobacter vinelandii (strain DJ / ATCC BAA-1303) OX=322710 GN=Avin_52070 PE=4 SV=1	0	18.68	4	4	4	4	910	101.1	5.4	8.96	4	0	4.08496e+06	294211		High	Peak Found	Not Found
FALSE	High	Master Protein	C1DP26	Acyl-CoA dehydrogenase protein OS=Azotobacter vinelandii (strain DJ / ATCC BAA-1303) OX=322710 GN=Avin_32180 PE=4 SV=1	0	22.046	6	2	3	2	389	43.4	6.39	8.79	2	0	1.59409e+07			High	Not Found	High
FALSE	High	Master Protein	C1DNS0	Ferredoxin-like protein OS=Azotobacter vinelandii (strain DJ / ATCC BAA-1303) OX=322710 GN=fixX PE=4 SV=1	0	17.939	41	4	4	4	94	10.7	6.49	8.75	4	0	36639025	301802	1177123	High	Peak Found	Peak Found
FALSE	High	Master Protein	C1DQN4	Peptidyl-prolyl cis-trans isomerase OS=Azotobacter vinelandii (strain DJ / ATCC BAA-1303) OX=322710 GN=Avin_35210 PE=3 SV=1	0	19.723	16	3	3	3	241	25.5	4.69	8.65	3	0	1.10878e+07	7.73161e+06	4.02747e+06	High	Peak Found	Peak Found
FALSE	High	Master Protein	C1DHQ5	3-dehydroquinate synthase OS=Azotobacter vinelandii (strain DJ / ATCC BAA-1303) OX=322710 GN=aroB PE=3 SV=1	0	19.11	8	2	2	2	367	39.6	6.24	8.43	2	0	5.5693e+06		2080805	High	Not Found	High
FALSE	High	Master Protein	C1DMB6	Glutaredoxin OS=Azotobacter vinelandii (strain DJ / ATCC BAA-1303) OX=322710 GN=Avin_51060 PE=3 SV=1	0	17.573	35	3	3	3	109	11.9	7.18	8.4	3	0	1.02015e+07	1.08873e+06	399046	High	Peak Found	Peak Found
FALSE	High	Master Protein	C1DM88	Uncharacterized protein OS=Azotobacter vinelandii (strain DJ / ATCC BAA-1303) OX=322710 GN=Avin_50780 PE=4 SV=1	0	19.726	7	3	3	3	441	47.4	6.47	8.3	3	0	2.52584e+06			High	Not Found	Not Found
FALSE	High	Master Protein	C1DM61	Citrate synthase OS=Azotobacter vinelandii (strain DJ / ATCC BAA-1303) OX=322710 GN=gltA PE=3 SV=1	0	17.131	9	3	3	3	427	47.6	6.84	8.28	3	0			3.13596e+06	Not Found	Not Found	High
FALSE	High	Master Protein	C1DL93	Aldehyde dehydrogenase OS=Azotobacter vinelandii (strain DJ / ATCC BAA-1303) OX=322710 GN=Avin_49950 PE=4 SV=1	0	10.934	6	3	4	3	541	59.8	7.21	8.19	3	0	74869491	17164508	12034396	High	Peak Found	High
FALSE	High	Master Protein	C1DEN2	Glutamate--tRNA ligase OS=Azotobacter vinelandii (strain DJ / ATCC BAA-1303) OX=322710 GN=gltX PE=3 SV=1	0	16.416	6	3	3	3	493	56.5	6.86	7.99	3	0	6.55624e+06		2.35813e+06	High	Not Found	Peak Found
FALSE	High	Master Protein	C1DQV2	Argininosuccinate synthase OS=Azotobacter vinelandii (strain DJ / ATCC BAA-1303) OX=322710 GN=argG PE=3 SV=1	0	12.926	5	2	3	2	406	45.3	5.69	7.8	2	0	7934127		911454	High	Not Found	High
FALSE	High	Master Protein	C1DH46	Lipid A deacylase OS=Azotobacter vinelandii (strain DJ / ATCC BAA-1303) OX=322710 GN=pagL PE=3 SV=1	0	14.595	10	2	2	2	177	19.1	6.29	7.77	2	0	5.22573e+06			High	Not Found	Not Found
FALSE	Low	Master Protein	C1DF75	Squalene/phytoene synthase OS=Azotobacter vinelandii (strain DJ / ATCC BAA-1303) OX=322710 GN=Avin_20770 PE=4 SV=1	0.05	1.14	4	1	3	1	377	42.2	6.98	7.71	1	0	7.95474e+06	14446433	124984848	High	High	High
FALSE	High	Master Protein	C1DL79	Uncharacterized protein OS=Azotobacter vinelandii (strain DJ / ATCC BAA-1303) OX=322710 GN=Avin_49810 PE=4 SV=1	0	16.412	3	3	3	3	979	111.5	6.35	7.63	3	0	623768		49807.8	High	Not Found	Peak Found
FALSE	High	Master Protein	C1DQV9	ATP-binding protein Uup OS=Azotobacter vinelandii (strain DJ / ATCC BAA-1303) OX=322710 GN=uup PE=3 SV=1	0	13.376	5	2	3	2	639	70.9	5.5	7.48	2	0	1.0476e+06		2.93969e+06	High	Not Found	High
FALSE	High	Master Protein	C1DND2	ATP synthase epsilon chain OS=Azotobacter vinelandii (strain DJ / ATCC BAA-1303) OX=322710 GN=atpC PE=3 SV=1	0	16.837	12	2	2	2	140	15	5.33	7.26	2	0				High	Not Found	High
FALSE	High	Master Protein	C1DSN0	Transcriptional regulator MvaT OS=Azotobacter vinelandii (strain DJ / ATCC BAA-1303) OX=322710 GN=mvaT PE=4 SV=1	0	11.476	15	3	7	3	126	14.3	9.35	7.12	3	0	2.49023e+08	3.01505e+06	1.59774e+07	High	Peak Found	High
FALSE	High	Master Protein	C1DEB7	Uncharacterized protein OS=Azotobacter vinelandii (strain DJ / ATCC BAA-1303) OX=322710 GN=Avin_40900 PE=4 SV=1	0	15.372	31	3	4	3	101	11.5	5.07	6.97	3	0	164522	11994.3	2.86377e+06	High	Peak Found	High
FALSE	High	Master Protein	C1DHW9	Acyl-CoA dehydrogenase OS=Azotobacter vinelandii (strain DJ / ATCC BAA-1303) OX=322710 GN=Avin_45920 PE=3 SV=1	0	22.329	9	4	4	4	601	65.3	6.1	6.69	4	0			221329	Not Found	Not Found	High
FALSE	High	Master Protein	C1DLQ2	RNA-binding protein Hfq OS=Azotobacter vinelandii (strain DJ / ATCC BAA-1303) OX=322710 GN=hfq PE=3 SV=1	0	10.085	31	2	2	2	84	9.3	9.19	6.67	2	0	1.23881e+06	4.0726e+06	1.04382e+07	Peak Found	Peak Found	High
FALSE	High	Master Protein	C1DJH3	Transcriptional accessory protein OS=Azotobacter vinelandii (strain DJ / ATCC BAA-1303) OX=322710 GN=Avin_05040 PE=4 SV=1	0	14.496	4	2	2	2	770	83.8	6.38	6.64	2	0	427440		2017526	Peak Found	Not Found	High
FALSE	High	Master Protein	C1DGF8	GGDEF protein OS=Azotobacter vinelandii (strain DJ / ATCC BAA-1303) OX=322710 GN=Avin_22780 PE=4 SV=1	0	11.737	7	2	2	2	318	35	6	6.57	2	0	4.26349e+06		8.03422e+06	High	Not Found	Peak Found
FALSE	High	Master Protein	C1DHM9	Methyl accepting chemotaxis sensory transducer OS=Azotobacter vinelandii (strain DJ / ATCC BAA-1303) OX=322710 GN=Avin_24370 PE=4 SV=1	0	11.983	4	2	2	2	575	61.7	5.27	6.4	2	0	3.27993e+06			High	Not Found	Not Found
FALSE	High	Master Protein	C1DKM0	50S ribosomal protein L16 OS=Azotobacter vinelandii (strain DJ / ATCC BAA-1303) OX=322710 GN=rplP PE=3 SV=1	0	11.144	25	4	4	4	137	15.4	11.34	6.38	4	0	2.39391e+07	24381140	2.56341e+07	Peak Found	Peak Found	High
FALSE	High	Master Protein	C1DKK7	30S ribosomal protein S12 OS=Azotobacter vinelandii (strain DJ / ATCC BAA-1303) OX=322710 GN=rpsL PE=3 SV=1	0	16.049	28	2	2	2	123	13.8	10.84	6.32	2	0	3.32859e+06	1.07049e+06	3.16593e+06	Peak Found	Peak Found	High
FALSE	High	Master Protein	C1DSQ4	Protein RecA OS=Azotobacter vinelandii (strain DJ / ATCC BAA-1303) OX=322710 GN=recA PE=3 SV=1	0	12.172	7	2	2	2	349	37.2	5.5	6.06	2	0	2.61991e+06			High	Not Found	Not Found
FALSE	High	Master Protein	C1DKM6	30S ribosomal protein S14 OS=Azotobacter vinelandii (strain DJ / ATCC BAA-1303) OX=322710 GN=rpsN PE=3 SV=1	0	6.95	13	1	2	1	101	11.6	11.65	5.8	1	0			3.68837e+06	High	Not Found	High
FALSE	High	Master Protein	C1DHV0	Glycerol kinase OS=Azotobacter vinelandii (strain DJ / ATCC BAA-1303) OX=322710 GN=glpK PE=3 SV=1	0	8.599	2	1	2	1	505	55.7	5.74	5.79	1	0	4545864			High	Not Found	Not Found
FALSE	High	Master Protein	C1DFS1	DNA topoisomerase 4 subunit A OS=Azotobacter vinelandii (strain DJ / ATCC BAA-1303) OX=322710 GN=parC PE=3 SV=1	0	17.325	6	4	4	4	752	82.8	6.67	5.72	4	0			2.17233e+06	Not Found	Not Found	High
FALSE	High	Master Protein	C1DS26	Phage P2 capsid completion gpL-like protein OS=Azotobacter vinelandii (strain DJ / ATCC BAA-1303) OX=322710 GN=L PE=4 SV=1	0.004	2.499	13	1	2	1	154	16.7	4.88	5.68	1	0		7.2574e+06	1865285	Not Found	High	Peak Found
FALSE	High	Master Protein	P84308	Molybdenum storage protein subunit alpha OS=Azotobacter vinelandii (strain DJ / ATCC BAA-1303) OX=322710 GN=mosA PE=1 SV=2	0	10.084	7	2	2	2	276	29.3	8.59	5.63	2	0	5.40949e+06			High	Not Found	Not Found
FALSE	High	Master Protein	C1DLF4	Hydrogenase (acceptor) OS=Azotobacter vinelandii (strain DJ / ATCC BAA-1303) OX=322710 GN=hoxK PE=3 SV=1	0	13.328	9	3	3	3	358	39.2	8.13	5.45	3	0				Not Found	Not Found	High
FALSE	High	Master Protein	C1DKN5	30S ribosomal protein S13 OS=Azotobacter vinelandii (strain DJ / ATCC BAA-1303) OX=322710 GN=rpsM PE=3 SV=1	0	5.449	23	2	2	2	118	13.2	10.95	5.35	2	0			3.21382e+06	Not Found	Not Found	High
FALSE	High	Master Protein	C1DNK8	Ethanolamine ammonia lyase, large subunit OS=Azotobacter vinelandii (strain DJ / ATCC BAA-1303) OX=322710 GN=eutB PE=4 SV=1	0	11.555	3	1	1	1	464	49.6	5.2	5.25	1	0				High	Not Found	Not Found
FALSE	High	Master Protein	C1DE52	GTPase Der OS=Azotobacter vinelandii (strain DJ / ATCC BAA-1303) OX=322710 GN=der PE=3 SV=1	0	9.777	6	2	2	2	491	54.7	8.98	5.16	2	0			2570717	Not Found	Not Found	High
FALSE	High	Master Protein	C1DHX9	Iron-sulfur cluster insertion protein ErpA OS=Azotobacter vinelandii (strain DJ / ATCC BAA-1303) OX=322710 GN=erpA PE=3 SV=1	0	5.426	9	1	2	1	116	12.5	4.41	5.01	1	0	13978182	2.84148e+06	4537523	High	Peak Found	High
FALSE	High	Master Protein	C1DSY9	NADH:flavin oxidoreductase/NADH oxidase OS=Azotobacter vinelandii (strain DJ / ATCC BAA-1303) OX=322710 GN=Avin_39430 PE=4 SV=1	0	10.271	7	3	3	3	368	40.2	5.81	4.96	3	0	1.88682e+06	978079	1.14681e+06	High	Peak Found	High
FALSE	High	Master Protein	C1DLR6	Replicative DNA helicase OS=Azotobacter vinelandii (strain DJ / ATCC BAA-1303) OX=322710 GN=dnaB PE=3 SV=1	0	9.485	6	2	3	2	463	51.3	5.11	4.95	2	0	4.00665e+06	569387	559715	High	Peak Found	High
FALSE	High	Master Protein	C1DJC9	Imidazoleglycerol-phosphate dehydratase OS=Azotobacter vinelandii (strain DJ / ATCC BAA-1303) OX=322710 GN=hisB PE=3 SV=1	0	6.531	9	2	2	2	197	21.9	6.68	4.91	2	0	5.34417e+06	995062		High	Peak Found	Not Found
FALSE	High	Master Protein	C1DGR4	Uncharacterized protein OS=Azotobacter vinelandii (strain DJ / ATCC BAA-1303) OX=322710 GN=Avin_44420 PE=4 SV=1	0	7.715	2	2	2	2	779	86.3	8.44	4.82	2	0	6.71126e+06		1.00645e+06	High	Not Found	Peak Found
FALSE	High	Master Protein	C1DIB7	ATP-dependent RNA helicase, DEAD box family OS=Azotobacter vinelandii (strain DJ / ATCC BAA-1303) OX=322710 GN=Avin_03540 PE=3 SV=1	0	8.758	4	2	2	2	557	60.8	11.3	4.8	2	0			3536645	Not Found	Not Found	High
FALSE	High	Master Protein	C1DKW7	Bacterial chemotaxis sensory transducer OS=Azotobacter vinelandii (strain DJ / ATCC BAA-1303) OX=322710 GN=Avin_27970 PE=4 SV=1	0	14.053	4	2	2	2	575	61.4	5.6	4.71	2	0	3.49923e+06			High	Not Found	Not Found
FALSE	High	Master Protein	C1DK03	50S ribosomal protein L33 OS=Azotobacter vinelandii (strain DJ / ATCC BAA-1303) OX=322710 GN=rpmG PE=3 SV=1	0	11.175	35	1	2	1	51	6	9.99	4.44	1	0			3.04993e+06	Not Found	Not Found	High
FALSE	High	Master Protein	C1DDY8	Signal recognition particle protein OS=Azotobacter vinelandii (strain DJ / ATCC BAA-1303) OX=322710 GN=ffh PE=3 SV=1	0	9.078	4	2	2	2	458	49.7	9.58	4.4	2	0	408900	334161	154062	High	Peak Found	Peak Found
FALSE	High	Master Protein	C1DN91	Uncharacterized protein OS=Azotobacter vinelandii (strain DJ / ATCC BAA-1303) OX=322710 GN=Avin_30940 PE=4 SV=1	0	10.582	17	2	2	2	143	14.5	7.8	4.32	2	0	2.99925e+06	414052	934930	High	Peak Found	Peak Found
FALSE	High	Master Protein	C1DMZ6	AMP nucleosidase OS=Azotobacter vinelandii (strain DJ / ATCC BAA-1303) OX=322710 GN=amn PE=3 SV=1	0	6.312	3	2	2	2	490	54.8	6.71	4.31	2	0	1.43329e+06			High	Not Found	Not Found
FALSE	High	Master Protein	C1DER8	OmpA family protein OS=Azotobacter vinelandii (strain DJ / ATCC BAA-1303) OX=322710 GN=Avin_41140 PE=4 SV=1	0	11.307	8	1	1	1	222	23	7.34	4.25	1	0	2.40589e+06			High	Not Found	Not Found
FALSE	High	Master Protein	C1DIJ6	Glutaryl-CoA dehydrogenase OS=Azotobacter vinelandii (strain DJ / ATCC BAA-1303) OX=322710 GN=Avin_24930 PE=3 SV=1	0	11.146	4	1	1	1	395	43.2	5.81	4.21	1	0				Not Found	Not Found	High
FALSE	High	Master Protein	C1DPM6	Oligopeptidase B protein OS=Azotobacter vinelandii (strain DJ / ATCC BAA-1303) OX=322710 GN=Avin_32900 PE=4 SV=1	0	6.81	3	2	2	2	682	76.7	5.08	4.03	2	0			2.16041e+06	Not Found	Not Found	High
FALSE	High	Master Protein	C1DMK7	Uncharacterized protein OS=Azotobacter vinelandii (strain DJ / ATCC BAA-1303) OX=322710 GN=Avin_52090 PE=4 SV=1	0	11.85	2	2	2	2	992	111.8	6.06	3.93	2	0	1.94295e+06		668748	High	Not Found	Peak Found
FALSE	High	Master Protein	C1DR30	23S rRNA accumulation protein YceD OS=Azotobacter vinelandii (strain DJ / ATCC BAA-1303) OX=322710 GN=Avin_14880 PE=3 SV=1	0	8.403	9	1	1	1	175	19.3	4.81	3.85	1	0			2.57806e+06	Not Found	Not Found	High
FALSE	High	Master Protein	C1DMY2	2,4-dihydroxyhept-2-ene-1,7-dioic acid aldolase OS=Azotobacter vinelandii (strain DJ / ATCC BAA-1303) OX=322710 GN=hpaI PE=4 SV=1	0	6.593	4	1	1	1	301	32	6.21	3.85	1	0			1.39442e+06	Not Found	Not Found	High
FALSE	High	Master Protein	C1DIR4	Non-ribosomal peptide synthase:Amino acid adenylation OS=Azotobacter vinelandii (strain DJ / ATCC BAA-1303) OX=322710 GN=Avin_25650 PE=4 SV=1	0.004	2.456	0	1	2	1	4318	476.9	5.73	3.84	1	0	2.78909e+06		1.14574e+06	High	Not Found	High
FALSE	High	Master Protein	C1DDW5	Acetyl-CoA hydrolase/transferase OS=Azotobacter vinelandii (strain DJ / ATCC BAA-1303) OX=322710 GN=Avin_18740 PE=3 SV=1	0	8.111	3	1	1	1	498	53.8	5.99	3.78	1	0	2.93285e+06			High	Not Found	Not Found
FALSE	High	Master Protein	C1DQV5	Molybdenum cofactor biosynthesis protein B OS=Azotobacter vinelandii (strain DJ / ATCC BAA-1303) OX=322710 GN=moaB PE=3 SV=1	0	8.843	6	1	1	1	185	19.4	6.77	3.77	1	0				High	Not Found	Not Found
FALSE	High	Master Protein	C1DRF4	TolA protein OS=Azotobacter vinelandii (strain DJ / ATCC BAA-1303) OX=322710 GN=tolA PE=4 SV=1	0.008	2.224	2	1	2	1	452	49.2	9.5	3.71	1	0	5.87184e+06	609253	18222292	High	High	Peak Found
FALSE	High	Master Protein	C1DKF3	Transcriptional regulatory protein, DeoR family OS=Azotobacter vinelandii (strain DJ / ATCC BAA-1303) OX=322710 GN=Avin_05630 PE=4 SV=1	0	7.214	6	1	1	1	259	28.5	7.01	3.68	1	0	3.68608e+06	3.49909e+06		High	Peak Found	Not Found
FALSE	Medium	Master Protein	C1DJP0	Uncharacterized protein OS=Azotobacter vinelandii (strain DJ / ATCC BAA-1303) OX=322710 GN=Avin_26330 PE=4 SV=1	0.015	1.664	8	1	2	1	93	10.5	11.87	3.52	1	0	11386062	1037340	2.63289e+06	High	High	Peak Found
FALSE	High	Master Protein	C1DRG2	Aspartate--tRNA(Asp/Asn) ligase OS=Azotobacter vinelandii (strain DJ / ATCC BAA-1303) OX=322710 GN=aspS PE=3 SV=1	0	11.601	3	1	1	1	591	66	5.76	3.51	1	0			844559	Not Found	Not Found	High
FALSE	High	Master Protein	C1DEL2	Cytochrome bd ubiquinol oxidase, subunit I OS=Azotobacter vinelandii (strain DJ / ATCC BAA-1303) OX=322710 GN=cydA PE=3 SV=1	0	5.426	3	1	1	1	537	59.6	6.37	3.49	1	0	4.01702e+06	77016.1		High	Peak Found	Not Found
FALSE	High	Master Protein	C1DN26	RNA polymerase-associated protein RapA OS=Azotobacter vinelandii (strain DJ / ATCC BAA-1303) OX=322710 GN=hepA PE=3 SV=1	0	8.958	2	2	2	2	949	106.3	5.22	3.31	2	0		1.02471e+06	3.87467e+06	Not Found	Peak Found	High
FALSE	High	Master Protein	C1DEL3	Fnr-like negative transcriptional regulator of CydAB OS=Azotobacter vinelandii (strain DJ / ATCC BAA-1303) OX=322710 GN=cydR PE=4 SV=1	0	6.812	5	1	1	1	244	27.1	6.55	3.3	1	0	2.23696e+06	1.06802e+06		High	Peak Found	Not Found
FALSE	High	Master Protein	C1DGZ5	SIR2_2 domain-containing protein OS=Azotobacter vinelandii (strain DJ / ATCC BAA-1303) OX=322710 GN=Avin_01370 PE=4 SV=1	0	6.118	3	1	1	1	287	32.2	6.27	3.1	1	0	2.6205e+06			High	Not Found	Not Found
FALSE	High	Master Protein	C1DM06	Methionine synthase OS=Azotobacter vinelandii (strain DJ / ATCC BAA-1303) OX=322710 GN=metH PE=3 SV=1	0	6.178	1	1	1	1	1278	139.9	5.14	3	1	0		570437	951089	Not Found	Peak Found	High
FALSE	High	Master Protein	C1DQU8	Glutaredoxin OS=Azotobacter vinelandii (strain DJ / ATCC BAA-1303) OX=322710 GN=Avin_14040 PE=3 SV=1	0	6.664	12	1	1	1	108	11.8	4.93	2.97	1	0				High	Not Found	Not Found
FALSE	High	Master Protein	C1DQB8	Pyridoxamine 5-phosphate oxidase OS=Azotobacter vinelandii (strain DJ / ATCC BAA-1303) OX=322710 GN=pdxH PE=4 SV=1	0	6.071	4	1	1	1	245	27.2	6.27	2.92	1	0	2.83057e+06			High	Not Found	Not Found
FALSE	High	Master Protein	C1DFH9	Acetolactate synthase OS=Azotobacter vinelandii (strain DJ / ATCC BAA-1303) OX=322710 GN=ilvI PE=3 SV=1	0	13.164	4	2	2	2	574	63.1	7.24	2.9	2	0				High	Not Found	High
FALSE	High	Master Protein	Q9F5Y0	Protein RnfH OS=Azotobacter vinelandii (strain DJ / ATCC BAA-1303) OX=322710 GN=rnfH PE=3 SV=1	0	7.048	36	2	2	2	86	9.6	4.74	2.9	2	0	26784498	13432656	12087367	Peak Found	Peak Found	High
FALSE	High	Master Protein	C1DJG1	Amino-acid acetyltransferase OS=Azotobacter vinelandii (strain DJ / ATCC BAA-1303) OX=322710 GN=argA PE=3 SV=1	0	4.934	3	1	1	1	432	47.6	6.54	2.89	1	0				High	Not Found	Not Found
FALSE	High	Master Protein	C1DFL3	Phosphoglucosamine mutase OS=Azotobacter vinelandii (strain DJ / ATCC BAA-1303) OX=322710 GN=glmM PE=3 SV=1	0	7.808	3	1	2	1	445	47.9	6.6	2.87	1	0			2.02281e+06	High	Not Found	High
FALSE	High	Master Protein	C1DG46	Carbonic anhydrase OS=Azotobacter vinelandii (strain DJ / ATCC BAA-1303) OX=322710 GN=Avin_01060 PE=3 SV=1	0	6.855	4	1	1	1	248	27	6.61	2.84	1	0				High	Not Found	Not Found
FALSE	High	Master Protein	C1DQF7	Carbon storage regulator, CsrA OS=Azotobacter vinelandii (strain DJ / ATCC BAA-1303) OX=322710 GN=csrA PE=4 SV=1	0	6.587	47	3	3	3	49	5.5	6.52	2.84	3	0			612871	Not Found	Not Found	High
FALSE	High	Master Protein	C1DJZ3	Cytochrome c5 protein OS=Azotobacter vinelandii (strain DJ / ATCC BAA-1303) OX=322710 GN=cycB PE=4 SV=1	0	6.211	10	1	1	1	134	13.1	5.48	2.83	1	0	416697			High	Not Found	Not Found
FALSE	High	Master Protein	C1DEH2	Carboxylesterase EstC OS=Azotobacter vinelandii (strain DJ / ATCC BAA-1303) OX=322710 GN=estC PE=4 SV=1	0	7.287	3	1	1	1	383	41.4	5.82	2.82	1	0				High	Not Found	Not Found
FALSE	High	Master Protein	C1DNP2	Dihydroneopterin aldolase OS=Azotobacter vinelandii (strain DJ / ATCC BAA-1303) OX=322710 GN=folB PE=4 SV=1	0	4.951	8	1	1	1	125	14.4	6.7	2.82	1	0	2.92129e+06			High	Not Found	Not Found
FALSE	High	Master Protein	C1DI45	DNA-directed RNA polymerase subunit omega OS=Azotobacter vinelandii (strain DJ / ATCC BAA-1303) OX=322710 GN=rpoZ PE=3 SV=1	0	5.856	11	1	1	1	87	9.7	4.41	2.81	1	0			1.15762e+06	Not Found	Not Found	High
FALSE	High	Master Protein	C1DMA4	Ion-translocating oxidoreductase complex subunit G OS=Azotobacter vinelandii (strain DJ / ATCC BAA-1303) OX=322710 GN=rnfG1 PE=3 SV=1	0	4.769	4	1	1	1	229	24.8	5.97	2.73	1	0	3.42708e+06		4.21906e+06	High	Not Found	Peak Found
FALSE	High	Master Protein	C1DQS0	Elongation factor 4 OS=Azotobacter vinelandii (strain DJ / ATCC BAA-1303) OX=322710 GN=lepA PE=3 SV=1	0	6.464	5	1	2	1	599	66.2	6.01	2.66	1	0		3.08626e+06		Not Found	High	Not Found
FALSE	High	Master Protein	C1DMA6	Ion-translocating oxidoreductase complex subunit C OS=Azotobacter vinelandii (strain DJ / ATCC BAA-1303) OX=322710 GN=rnfC1 PE=3 SV=1	0	5.66	2	1	1	1	496	52.1	7.24	2.65	1	0	1.85458e+06			High	Not Found	Not Found
FALSE	High	Master Protein	C1DQ46	Peptidase U62, modulator of DNA gyrase activity OS=Azotobacter vinelandii (strain DJ / ATCC BAA-1303) OX=322710 GN=tldD PE=3 SV=1	0	4.682	2	1	1	1	480	50.1	5.29	2.65	1	0				High	Not Found	Not Found
FALSE	High	Master Protein	C1DSU5	Elongation factor Ts OS=Azotobacter vinelandii (strain DJ / ATCC BAA-1303) OX=322710 GN=tsf PE=3 SV=1	0	4.334	4	1	1	1	289	30.7	5.3	2.61	1	0	971294			High	Not Found	Not Found
FALSE	High	Master Protein	C1DDR1	Probable transcriptional regulatory protein Avin_18190 OS=Azotobacter vinelandii (strain DJ / ATCC BAA-1303) OX=322710 GN=Avin_18190 PE=3 SV=1	0	3.684	5	1	1	1	232	25.1	5	2.59	1	0	8959272			High	Not Found	Not Found
FALSE	High	Master Protein	C1DGH5	Cobalamin synthesis protein OS=Azotobacter vinelandii (strain DJ / ATCC BAA-1303) OX=322710 GN=Avin_22980 PE=3 SV=1	0.002	3.349	3	1	1	1	401	45.5	5.02	2.58	1	0			3.38111e+06	Not Found	Not Found	High
FALSE	High	Master Protein	C1DND7	ATP synthase subunit b OS=Azotobacter vinelandii (strain DJ / ATCC BAA-1303) OX=322710 GN=atpF PE=3 SV=1	0	6.935	14	2	3	2	152	17	8.1	2.55	2	0	17335719	505143	4.14608e+06	High	Peak Found	High
FALSE	High	Master Protein	C1DRN7	Uncharacterized protein OS=Azotobacter vinelandii (strain DJ / ATCC BAA-1303) OX=322710 GN=Avin_15600 PE=3 SV=1	0	3.831	9	1	1	1	149	17.2	9.09	2.47	1	0	1.22787e+06			High	Not Found	Not Found
FALSE	High	Master Protein	C1DLR0	Ribonuclease R OS=Azotobacter vinelandii (strain DJ / ATCC BAA-1303) OX=322710 GN=rnr PE=3 SV=1	0	5.543	1	1	1	1	861	96.8	7.81	2.44	1	0	5.66578e+06		4355404	High	Not Found	Peak Found
FALSE	High	Master Protein	C1DI16	MaoC-like domain-containing protein OS=Azotobacter vinelandii (strain DJ / ATCC BAA-1303) OX=322710 GN=Avin_46430 PE=4 SV=1	0	4.876	6	1	1	1	158	17.6	5.6	2.38	1	0	3099383			High	Not Found	Not Found
FALSE	High	Master Protein	C1DQI1	Glucosylglycerol-phosphate synthase OS=Azotobacter vinelandii (strain DJ / ATCC BAA-1303) OX=322710 GN=ggpS PE=3 SV=1	0	6.265	1	1	1	1	750	83.8	5.92	2.38	1	0	3389340		509416	High	Not Found	Peak Found
FALSE	High	Master Protein	C1DNZ6	Antitoxin OS=Azotobacter vinelandii (strain DJ / ATCC BAA-1303) OX=322710 GN=Avin_31860 PE=3 SV=1	0.002	3.485	11	1	1	1	81	8.6	8.57	2.37	1	0	1.51357e+06		819577	High	Not Found	Peak Found
FALSE	High	Master Protein	C1DSL8	3-carboxy-cis,cis-muconate cycloisomerase OS=Azotobacter vinelandii (strain DJ / ATCC BAA-1303) OX=322710 GN=pcaB PE=4 SV=1	0	5.648	2	1	1	1	450	47.8	6.37	2.36	1	0	1.13634e+06			High	Not Found	Not Found
FALSE	High	Master Protein	C1DHJ5	Flagellar hook protein FlgE OS=Azotobacter vinelandii (strain DJ / ATCC BAA-1303) OX=322710 GN=flgE PE=3 SV=1	0	4.33	3	1	1	1	383	39.9	4.04	2.33	1	0				High	Not Found	Not Found
FALSE	High	Master Protein	C1DNT8	Transcriptional regulator, LysR family OS=Azotobacter vinelandii (strain DJ / ATCC BAA-1303) OX=322710 GN=Avin_10730 PE=3 SV=1	0	4.392	4	1	1	1	311	34.5	6.86	2.33	1	0			2.08869e+06	Not Found	Not Found	High
FALSE	High	Master Protein	C1DJQ6	Nif-specific regulatory protein OS=Azotobacter vinelandii (strain DJ / ATCC BAA-1303) OX=322710 GN=nifA2 PE=4 SV=1	0	5.163	2	1	1	1	485	53.8	7.99	2.32	1	0				Not Found	Not Found	High
FALSE	High	Master Protein	C1DK57	Thioesterase superfamily protein OS=Azotobacter vinelandii (strain DJ / ATCC BAA-1303) OX=322710 GN=Avin_48610 PE=3 SV=1	0.002	3.563	6	1	1	1	132	14.2	5.01	2.29	1	0	1.66992e+06	385009	350324	High	Peak Found	Peak Found
FALSE	High	Master Protein	C1DHQ2	Glutamate synthase small subunit 2 OS=Azotobacter vinelandii (strain DJ / ATCC BAA-1303) OX=322710 GN=gltD PE=4 SV=1	0.002	3.547	1	1	1	1	473	52.1	6.25	2.28	1	0				High	Not Found	Not Found
FALSE	High	Master Protein	C1DJH5	Cellulose synthase subunit D OS=Azotobacter vinelandii (strain DJ / ATCC BAA-1303) OX=322710 GN=bcsD PE=4 SV=1	0	4.042	5	1	1	1	156	17.5	6.71	2.24	1	0			3.21123e+06	Not Found	Not Found	High
FALSE	High	Master Protein	C1DRL4	ATP-dependent RNA helicase DeaD OS=Azotobacter vinelandii (strain DJ / ATCC BAA-1303) OX=322710 GN=deaD PE=3 SV=1	0	4.967	1	1	1	1	558	60.7	8.91	2.23	1	0				Not Found	Not Found	High
FALSE	High	Master Protein	C1DHS3	Ubiquinone biosynthesis accessory factor UbiJ OS=Azotobacter vinelandii (strain DJ / ATCC BAA-1303) OX=322710 GN=ubiJ PE=3 SV=1	0.002	3.01	4	1	1	1	207	22.3	5.86	2.15	1	0	2.78479e+06			High	Not Found	Not Found
FALSE	High	Master Protein	C1DJC0	Carbon monoxide dehydrogenase OS=Azotobacter vinelandii (strain DJ / ATCC BAA-1303) OX=322710 GN=cooS PE=4 SV=1	0	3.776	1	1	1	1	632	67.3	5.71	2.14	1	0			1192329	Not Found	Not Found	High
FALSE	High	Master Protein	C1DSP0	Pyruvate kinase OS=Azotobacter vinelandii (strain DJ / ATCC BAA-1303) OX=322710 GN=pykA-6 PE=3 SV=1	0	6.518	3	1	1	1	483	52.2	6.77	2.11	1	0	708737			High	Not Found	Not Found
FALSE	High	Master Protein	C1DPZ5	Phosphofructokinase OS=Azotobacter vinelandii (strain DJ / ATCC BAA-1303) OX=322710 GN=fruK PE=3 SV=1	0	8.443	9	2	2	2	308	32	6.44	2.1	2	0	2577733			High	Not Found	Not Found
FALSE	High	Master Protein	C1DKS4	Sulfite reductase, beta subunit (Hemoprotein) OS=Azotobacter vinelandii (strain DJ / ATCC BAA-1303) OX=322710 GN=cysI PE=4 SV=1	0	4.179	2	1	1	1	552	62.3	6.15	2.08	1	0				Not Found	Not Found	High
FALSE	High	Master Protein	C1DKL6	50S ribosomal protein L2 OS=Azotobacter vinelandii (strain DJ / ATCC BAA-1303) OX=322710 GN=rplB PE=3 SV=1	0.002	2.787	4	1	1	1	273	29.6	11.22	2.07	1	0	24017666	8902872		Peak Found	High	Not Found
FALSE	High	Master Protein	C1DFS3	DNA topoisomerase 4 subunit B OS=Azotobacter vinelandii (strain DJ / ATCC BAA-1303) OX=322710 GN=parE PE=3 SV=1	0	5.876	2	2	2	2	630	69.3	6.18	2.06	2	0				High	Not Found	Not Found
FALSE	Low	Master Protein	C1DRM4	DUF815 domain-containing protein OS=Azotobacter vinelandii (strain DJ / ATCC BAA-1303) OX=322710 GN=Avin_15470 PE=4 SV=1	0.095	0.734	2	1	1	1	293	33	6.24	2.02	1	0	2.39003e+06		1.89156e+06	High	Not Found	Peak Found
FALSE	High	Master Protein	C1DPF2	ATP-dependent dsDNA exonuclease SbcC OS=Azotobacter vinelandii (strain DJ / ATCC BAA-1303) OX=322710 GN=Avin_11550 PE=4 SV=1	0.002	3.572	1	1	1	1	1137	127.5	6.15	2.02	1	0	910340		325548	High	Not Found	Peak Found
FALSE	High	Master Protein	C1DSM7	Formyltetrahydrofolate deformylase OS=Azotobacter vinelandii (strain DJ / ATCC BAA-1303) OX=322710 GN=purU PE=3 SV=1	0.002	3.198	2	1	1	1	283	32.6	6.87	1.92	1	0				High	Not Found	Not Found
FALSE	High	Master Protein	C1DSV4	Uncharacterized protein OS=Azotobacter vinelandii (strain DJ / ATCC BAA-1303) OX=322710 GN=Avin_39070 PE=4 SV=1	0	4.447	0	1	2	1	1224	140.3	5.86	1.91	1	0	237721	48198.1	512508	High	Peak Found	High
FALSE	High	Master Protein	C1DI98	SAM-dependent methyltransferase OS=Azotobacter vinelandii (strain DJ / ATCC BAA-1303) OX=322710 GN=Avin_03350 PE=4 SV=1	0	4.197	2	1	1	1	397	43.5	7.3	1.91	1	0			1.48975e+06	Not Found	Not Found	High
FALSE	Medium	Master Protein	C1DID2	Histidine kinase OS=Azotobacter vinelandii (strain DJ / ATCC BAA-1303) OX=322710 GN=dctB2 PE=4 SV=1	0.022	1.493	1	1	1	1	603	67.3	7.74	1.88	1	0	22882018		17380792	High	Not Found	Peak Found
FALSE	High	Master Protein	C1DJ71	HlyD family secretion protein OS=Azotobacter vinelandii (strain DJ / ATCC BAA-1303) OX=322710 GN=Avin_03980 PE=3 SV=1	0.008	2.05	2	1	1	1	297	33.4	6.73	1.88	1	0	5180551	1.36258e+06	2.88846e+06	High	Peak Found	Peak Found
FALSE	High	Master Protein	C1DMQ8	Serine-type D-Ala-D-Ala carboxypeptidase OS=Azotobacter vinelandii (strain DJ / ATCC BAA-1303) OX=322710 GN=dacA PE=3 SV=1	0.002	2.964	2	1	2	1	404	44.4	7.25	1.85	1	0	809485	3.19533e+06	1.09989e+06	Peak Found	High	High
FALSE	High	Master Protein	C1DK71	Putrescine-binding periplasmic protein OS=Azotobacter vinelandii (strain DJ / ATCC BAA-1303) OX=322710 GN=potF PE=3 SV=1	0.002	2.912	3	1	1	1	371	40	5.14	1.82	1	0				High	Not Found	Not Found
FALSE	High	Master Protein	C1DJ85	Transcriptional regulator OS=Azotobacter vinelandii (strain DJ / ATCC BAA-1303) OX=322710 GN=Avin_04120 PE=4 SV=1	0	4.541	16	2	2	2	129	13.9	5	1.8	2	0	216414		1.85064e+06	Peak Found	Not Found	High
FALSE	Medium	Master Protein	C1DQU2	5-methyltetrahydropteroyltriglutamate--homocysteine methyltransferase OS=Azotobacter vinelandii (strain DJ / ATCC BAA-1303) OX=322710 GN=metE PE=3 SV=1	0.026	1.394	1	1	1	1	763	85.9	6.14	1.73	1	0				Not Found	Not Found	High
FALSE	High	Master Protein	C1DPH4	Riboflavin biosynthesis protein OS=Azotobacter vinelandii (strain DJ / ATCC BAA-1303) OX=322710 GN=ribF PE=3 SV=1	0.002	2.98	2	1	1	1	274	30.3	8.41	1.73	1	0	123669	13127.2		High	Peak Found	Not Found
FALSE	High	Master Protein	C1DJD3	Imidazole glycerol phosphate synthase subunit HisF OS=Azotobacter vinelandii (strain DJ / ATCC BAA-1303) OX=322710 GN=hisF PE=3 SV=1	0	4.741	20	2	2	2	256	27.1	5.36	1.72	2	0	1.29367e+06	667080		High	Peak Found	Not Found
FALSE	High	Master Protein	C1DET6	Uncharacterized protein OS=Azotobacter vinelandii (strain DJ / ATCC BAA-1303) OX=322710 GN=Avin_41320 PE=4 SV=1	0.002	2.757	6	1	1	1	197	20.9	9.91	1.72	1	0	5.3548e+06	6606039	2.97258e+06	High	Peak Found	Peak Found
FALSE	High	Master Protein	C1DLR3	30S ribosomal protein S18 OS=Azotobacter vinelandii (strain DJ / ATCC BAA-1303) OX=322710 GN=rpsR PE=3 SV=1	0.002	3.301	11	1	1	1	76	8.9	10.77	1.69	1	0		2.7823e+06	1.15596e+06	Not Found	Peak Found	High
FALSE	High	Master Protein	C1DL01	Isocitrate dehydrogenase [NADP] OS=Azotobacter vinelandii (strain DJ / ATCC BAA-1303) OX=322710 GN=icd PE=3 SV=1	0.002	3.027	1	1	1	1	741	80.4	6.61	1.68	1	0	339732		1.34699e+06	High	Not Found	Peak Found
FALSE	High	Master Protein	C1DM76	Glycosyl transferase, family 2 protein OS=Azotobacter vinelandii (strain DJ / ATCC BAA-1303) OX=322710 GN=Avin_29970 PE=4 SV=1	0.009	1.908	2	1	1	1	292	33.9	9.82	1.67	1	0			2168935	Not Found	Not Found	High
FALSE	High	Master Protein	C1DNG0	50S ribosomal protein L34 OS=Azotobacter vinelandii (strain DJ / ATCC BAA-1303) OX=322710 GN=rpmH PE=3 SV=1	0.004	2.73	20	1	1	1	44	5.2	13	1.66	1	0		12016303	11515067	Not Found	Peak Found	High
FALSE	Low	Master Protein	C1DRY9	DNA primase-like protein OS=Azotobacter vinelandii (strain DJ / ATCC BAA-1303) OX=322710 GN=Avin_37190 PE=4 SV=1	0.05	1.155	1	1	1	1	857	99	7.81	1.65	1	0				Not Found	High	Not Found
FALSE	Low	Master Protein	C1DG02	Transcriptional regulatory protein, TetR family OS=Azotobacter vinelandii (strain DJ / ATCC BAA-1303) OX=322710 GN=Avin_00620 PE=4 SV=1	0.095	0.752	5	1	1	1	227	25.1	7.93	1.64	1	0	51089.4		39131.8	Peak Found	Not Found	High
FALSE	Low	Master Protein	C1DEU7	Glutamate racemase OS=Azotobacter vinelandii (strain DJ / ATCC BAA-1303) OX=322710 GN=murI PE=3 SV=1	0.055	1.027	3	1	1	1	263	27.6	5.49	0	1	0	1.76054e+06			High	Not Found	Not Found
FALSE	Low	Master Protein	C1DK87	Bacterial outer membrane porin OS=Azotobacter vinelandii (strain DJ / ATCC BAA-1303) OX=322710 GN=Avin_48920 PE=3 SV=1	0.061	0.929	2	1	1	1	422	46.8	5.41	0	1	0	8602214	4987148	6.72816e+06	Peak Found	High	Peak Found
FALSE	Medium	Master Protein	C1DES0	Response regulator OS=Azotobacter vinelandii (strain DJ / ATCC BAA-1303) OX=322710 GN=Avin_41160 PE=4 SV=1	0.041	1.189	3	1	1	1	261	29.6	7.03	0	1	0		609551		Not Found	High	Not Found
FALSE	Low	Master Protein	C1DQA8	Protein translocase subunit SecA OS=Azotobacter vinelandii (strain DJ / ATCC BAA-1303) OX=322710 GN=secA PE=3 SV=1	0.077	0.845	4	1	1	1	915	103.6	5.82	0	1	0				Not Found	Not Found	High
FALSE	Low	Master Protein	C1DRL2	Homogentisate 1,2-dioxygenase OS=Azotobacter vinelandii (strain DJ / ATCC BAA-1303) OX=322710 GN=hmgA PE=3 SV=1	0.057	0.991	7	1	2	1	461	50.6	5.87	0	1	0				High	Not Found	Not Found
FALSE	High	Master Protein	C1DMX4	RhaT l-rhamnose-proton symport 2 OS=Azotobacter vinelandii (strain DJ / ATCC BAA-1303) OX=322710 GN=Avin_09150 PE=4 SV=1	0.008	2.053	8	1	1	1	355	38.8	7.74	0	1	0				Not Found	High	Not Found
FALSE	Low	Master Protein	C1DIG8	IS4 family transposase OS=Azotobacter vinelandii (strain DJ / ATCC BAA-1303) OX=322710 GN=Avin_16640 PE=3 SV=1	0.084	0.806	2	1	2	1	335	38.5	10.27	0	1	0	3.65705e+06	258936	169737	High	Peak Found	High
FALSE	Medium	Master Protein	C1DMB2	Ferredoxin protein OS=Azotobacter vinelandii (strain DJ / ATCC BAA-1303) OX=322710 GN=Avin_51020 PE=4 SV=1	0.019	1.592	12	1	1	1	92	9.6	4.49	0	1	0	1.61964e+06	85861.2	177526	High	Peak Found	Peak Found
FALSE	Low	Master Protein	C1DH95	ABC transporter, ATP-binding component OS=Azotobacter vinelandii (strain DJ / ATCC BAA-1303) OX=322710 GN=Avin_02410 PE=4 SV=1	0.085	0.821	10	1	1	1	335	36	5.3	0	1	0				Not Found	Not Found	High
FALSE	Low	Master Protein	C1DJW6	Uncharacterized protein OS=Azotobacter vinelandii (strain DJ / ATCC BAA-1303) OX=322710 GN=Avin_27110 PE=4 SV=1	0.076	0.841	1	1	1	1	606	64.7	6.38	0	1	0	40948976	62979484	19409280	Peak Found	Peak Found	High
FALSE	Low	Master Protein	C1DHT8	2-dehydropantoate 2-reductase OS=Azotobacter vinelandii (strain DJ / ATCC BAA-1303) OX=322710 GN=Avin_45590 PE=3 SV=1	0.103	0.698	11	1	1	1	359	38	7.72	0	1	0				Not Found	Not Found	High
FALSE	High	Master Protein	P02769	CRAP Albumin OS=Bos taurus OX=9913 GN=ALB PE=1 SV=4	0.002	3.063	1	1	1	1	607	69.2	6.18	0	1	0		1.44235e+06		Not Found	High	Not Found
FALSE	High	Master Protein	C1DEK7	Nucleoid-associated protein Avin_19840 OS=Azotobacter vinelandii (strain DJ / ATCC BAA-1303) OX=322710 GN=Avin_19840 PE=3 SV=1	0.002	2.961	8	1	1	1	108	11.7	5.21	0	1	0	138746		36481.6	High	Not Found	Peak Found
FALSE	Medium	Master Protein	C1DFP9	LysR family transcriptional regulator protein OS=Azotobacter vinelandii (strain DJ / ATCC BAA-1303) OX=322710 GN=Avin_43240 PE=3 SV=1	0.02	1.537	2	1	1	1	302	34	8.7	0	1	0			2992569	Not Found	Not Found	High
FALSE	Low	Master Protein	C1DQY0	Uncharacterized protein OS=Azotobacter vinelandii (strain DJ / ATCC BAA-1303) OX=322710 GN=Avin_14370 PE=4 SV=1	0.112	0.67	17	1	1	1	165	17.4	8.76	0	1	0	6932345	3.26061e+06	3119121	Peak Found	Peak Found	High
FALSE	Low	Master Protein	C1DJR1	Peptidase_S9 domain-containing protein OS=Azotobacter vinelandii (strain DJ / ATCC BAA-1303) OX=322710 GN=Avin_26540 PE=4 SV=1	0.075	0.876	3	1	1	1	279	30.4	9.22	0	1	0		3.13675e+06		Not Found	High	Not Found
FALSE	Medium	Master Protein	C1DI81	Type IV pili response regulator, PilG OS=Azotobacter vinelandii (strain DJ / ATCC BAA-1303) OX=322710 GN=pilG PE=4 SV=1	0.024	1.45	13	1	2	1	135	14.8	7.44	0	1	0	835630	3830903	2450392	Peak Found	High	Peak Found
FALSE	High	Master Protein	C1DMQ2	Ribosomal silencing factor RsfS OS=Azotobacter vinelandii (strain DJ / ATCC BAA-1303) OX=322710 GN=rsfS PE=3 SV=1	0	3.688	8	1	1	1	117	12.9	4.88	0	1	0	9877183	9037012	11108114	Peak Found	Peak Found	High
FALSE	Low	Master Protein	C1DKF4	Uncharacterized protein OS=Azotobacter vinelandii (strain DJ / ATCC BAA-1303) OX=322710 GN=Avin_05640 PE=4 SV=1	0.053	1.067	9	1	1	1	171	19.8	9.39	0	1	0	9045452	1.17185e+06	6279509	Peak Found	High	Peak Found
FALSE	Medium	Master Protein	C1DDS2	Peptidase, U32 family OS=Azotobacter vinelandii (strain DJ / ATCC BAA-1303) OX=322710 GN=Avin_18310 PE=4 SV=1	0.015	1.715	2	1	1	1	666	74	7.28	0	1	0	298785			High	Not Found	Not Found
FALSE	High	Master Protein	C1DHF5	Peptidylprolyl isomerase OS=Azotobacter vinelandii (strain DJ / ATCC BAA-1303) OX=322710 GN=ppiD PE=4 SV=1	0.008	2.134	1	1	1	1	624	69.2	4.79	0	1	0	350077	342952	680004	High	Peak Found	Peak Found
FALSE	Medium	Master Protein	C1DRX7	RelA/SpoT protein OS=Azotobacter vinelandii (strain DJ / ATCC BAA-1303) OX=322710 GN=ilvM PE=3 SV=1	0.029	1.277	1	1	1	1	749	84	7.65	0	1	0				High	Not Found	Not Found
FALSE	Medium	Master Protein	C1DQS3	GTPase Era OS=Azotobacter vinelandii (strain DJ / ATCC BAA-1303) OX=322710 GN=era PE=3 SV=1	0.015	1.743	3	1	1	1	300	34	7.34	0	1	0	6551232	196133	225220	High	Peak Found	Peak Found
FALSE	Medium	Master Protein	C1DGM5	Uncharacterized protein OS=Azotobacter vinelandii (strain DJ / ATCC BAA-1303) OX=322710 GN=Avin_44000 PE=4 SV=1	0.018	1.588	25	1	1	1	120	13.9	6.2	0	1	0				Not Found	High	Not Found
FALSE	High	Master Protein	C1DLH3	Transcriptional repressor NrdR OS=Azotobacter vinelandii (strain DJ / ATCC BAA-1303) OX=322710 GN=nrdR PE=3 SV=1	0.002	3.638	6	2	2	2	154	18	8.48	0	2	0	146945			High	Not Found	Not Found
FALSE	Medium	Master Protein	C1DN27	DNA ligase OS=Azotobacter vinelandii (strain DJ / ATCC BAA-1303) OX=322710 GN=ligA PE=3 SV=1	0.032	1.231	5	1	1	1	784	85.4	5.86	0	1	0				High	Not Found	Not Found
FALSE	Low	Master Protein	C1DFQ6	Glycolate oxidase iron-sulfur subunit, glcF OS=Azotobacter vinelandii (strain DJ / ATCC BAA-1303) OX=322710 GN=glcF PE=4 SV=1	0.085	0.809	7	1	1	1	405	44.3	8.24	0	1	0				Not Found	High	Not Found
FALSE	Medium	Master Protein	C1DPU6	LacI family transcriptional regulator OS=Azotobacter vinelandii (strain DJ / ATCC BAA-1303) OX=322710 GN=Avin_33670 PE=4 SV=1	0.029	1.276	5	1	1	1	320	36	7.24	0	1	0				Not Found	Not Found	High
FALSE	Medium	Master Protein	C1DGP5	Multidrug efflux pump membrane fusion protein OS=Azotobacter vinelandii (strain DJ / ATCC BAA-1303) OX=322710 GN=Avin_44200 PE=4 SV=1	0.02	1.567	2	1	1	1	377	40.7	5.53	0	1	0				Not Found	Not Found	High
FALSE	Low	Master Protein	C1DGA2	Transcriptional regulator, LuxR family OS=Azotobacter vinelandii (strain DJ / ATCC BAA-1303) OX=322710 GN=Avin_22220 PE=4 SV=1	0.07	0.891	4	1	1	1	188	21.4	9.77	0	1	0	4.31621e+06	1.5749e+06	13021763	Peak Found	High	Peak Found
FALSE	Medium	Master Protein	C1DIY5	DNA primase OS=Azotobacter vinelandii (strain DJ / ATCC BAA-1303) OX=322710 GN=dnaG PE=3 SV=1	0.015	1.758	3	1	1	1	638	71	7.62	0	1	0				Not Found	Not Found	High
FALSE	Low	Master Protein	C1DG90	ABC transporter protein OS=Azotobacter vinelandii (strain DJ / ATCC BAA-1303) OX=322710 GN=Avin_22100 PE=4 SV=1	0.103	0.696	2	1	1	1	497	53.9	5.44	0	1	0				High	Not Found	Not Found
FALSE	Low	Master Protein	Q8NC54	CRAP Keratinocyte-associated transmembrane protein 2 OS=Homo sapiens OX=9606 GN=KCT2 PE=1 SV=2	0.103	0.694	14	1	1	1	265	29.2	5.08	0	1	0				High	Not Found	Not Found
FALSE	Medium	Master Protein	C1DRQ4	Amidohydrolase OS=Azotobacter vinelandii (strain DJ / ATCC BAA-1303) OX=322710 GN=Avin_15770 PE=4 SV=1	0.024	1.441	2	1	1	1	445	48.3	5.9	0	1	0	403941	617749	453878	Peak Found	Peak Found	High
FALSE	High	Master Protein	C1DRS5	Glycosyl transferase, family 2 OS=Azotobacter vinelandii (strain DJ / ATCC BAA-1303) OX=322710 GN=Avin_15980 PE=4 SV=1	0.002	2.77	1	1	1	1	1182	132.6	5.6	0	1	0	37922.3	18857.1	58337.3	Peak Found	Peak Found	High
FALSE	High	Master Protein	C1DHF7	Polyhydroxybutyrate biosynthetic beta-ketothiolase OS=Azotobacter vinelandii (strain DJ / ATCC BAA-1303) OX=322710 GN=phbA PE=3 SV=1	0.004	2.568	2	1	1	1	392	40.8	7.14	0	1	0	79174448	21627172	46493632	High	Peak Found	Peak Found
FALSE	High	Master Protein	C1DLZ2	Type II and III secretion system protein OS=Azotobacter vinelandii (strain DJ / ATCC BAA-1303) OX=322710 GN=Avin_29100 PE=3 SV=1	0.004	2.346	1	1	1	1	614	66.8	6.16	0	1	0	3631120	636691	677696	Peak Found	High	Peak Found
FALSE	Medium	Master Protein	C1DHA8	PAPS sulfotransferase OS=Azotobacter vinelandii (strain DJ / ATCC BAA-1303) OX=322710 GN=cysH PE=3 SV=1	0.031	1.258	3	1	2	1	244	27.7	6.35	0	1	0	252267	15169.9	55232.8	High	Peak Found	High
FALSE	Low	Master Protein	C1DJA9	Soluble hydrogenase gamma subunit OS=Azotobacter vinelandii (strain DJ / ATCC BAA-1303) OX=322710 GN=Avin_04380 PE=4 SV=1	0.085	0.82	4	1	1	1	276	29.6	8.13	0	1	0			7312034	Not Found	Not Found	High
FALSE	Low	Master Protein	C1DQ88	LppC lipoprotein OS=Azotobacter vinelandii (strain DJ / ATCC BAA-1303) OX=322710 GN=Avin_13140 PE=4 SV=1	0.075	0.854	2	1	1	1	607	66.4	7.91	0	1	0				High	Not Found	Not Found
FALSE	Low	Master Protein	C1DFD4	Transcriptional regulator, LysR family OS=Azotobacter vinelandii (strain DJ / ATCC BAA-1303) OX=322710 GN=Avin_21400 PE=3 SV=1	0.057	0.992	6	1	1	1	317	35.8	9.66	0	1	0	693493		559544	High	Not Found	Peak Found
FALSE	Low	Master Protein	C1DRV4	WrbA-like flavodoxin OS=Azotobacter vinelandii (strain DJ / ATCC BAA-1303) OX=322710 GN=Avin_36830 PE=3 SV=1	0.05	1.098	5	1	1	1	200	21.1	6.71	0	1	0	663982			High	Not Found	Not Found
FALSE	High	Master Protein	C1DM25	Malonyl CoA-acyl carrier protein transacylase OS=Azotobacter vinelandii (strain DJ / ATCC BAA-1303) OX=322710 GN=Avin_29450 PE=4 SV=1	0.002	3.422	2	1	1	1	458	50.3	6.33	0	1	0	76368.8	45767.7		High	Peak Found	Not Found
FALSE	Low	Master Protein	C1DRL9	Aminotransferase, class I and II OS=Azotobacter vinelandii (strain DJ / ATCC BAA-1303) OX=322710 GN=Avin_15420 PE=4 SV=1	0.113	0.673	2	1	1	1	403	44.9	6.62	0	1	0	319857	1.40839e+06		Peak Found	High	Not Found
FALSE	Low	Master Protein	C1DEL7	Copper-translocating P-type ATPase OS=Azotobacter vinelandii (strain DJ / ATCC BAA-1303) OX=322710 GN=ccoI PE=3 SV=1	0.119	0.657	4	1	1	1	800	86.2	6.16	0	1	0	273761	360694	252564	High	Peak Found	Peak Found
FALSE	Low	Master Protein	C1DRV2	UPF0761 membrane protein Avin_36810 OS=Azotobacter vinelandii (strain DJ / ATCC BAA-1303) OX=322710 GN=Avin_36810 PE=3 SV=1	0.095	0.742	7	1	1	1	408	46.1	8.88	0	1	0	99046.2		245589	High	Not Found	Peak Found
FALSE	Medium	Master Protein	C1DLE0	Hydrogenase maturation factor OS=Azotobacter vinelandii (strain DJ / ATCC BAA-1303) OX=322710 GN=hypD PE=3 SV=1	0.033	1.247	6	1	1	1	379	41.2	8.4	0	1	0	6.21347e+06			High	Not Found	Not Found
FALSE	Low	Master Protein	C1DJM0	Bacterial ABC-transporter, permease prtein OS=Azotobacter vinelandii (strain DJ / ATCC BAA-1303) OX=322710 GN=Avin_26120 PE=4 SV=1	0.104	0.692	4	1	1	1	304	32.6	9.23	0	1	0				Not Found	High	Not Found
FALSE	Medium	Master Protein	C1DEQ8	Periplasmic sensory histidine protein kinase, two-component OS=Azotobacter vinelandii (strain DJ / ATCC BAA-1303) OX=322710 GN=Avin_41030 PE=4 SV=1	0.015	1.787	2	1	3	1	458	50.2	7.66	0	1	0	9286885	6.40746e+06	2429172	High	High	High
FALSE	Low	Master Protein	C1DMI5	Uncharacterized protein OS=Azotobacter vinelandii (strain DJ / ATCC BAA-1303) OX=322710 GN=Avin_51870 PE=4 SV=1	0.084	0.807	4	1	1	1	613	68.8	8.09	0	1	0	2.94301e+06	1.23653e+06	2.1441e+06	Peak Found	Peak Found	High
FALSE	Low	Master Protein	C1DJR2	DUF4150 domain-containing protein OS=Azotobacter vinelandii (strain DJ / ATCC BAA-1303) OX=322710 GN=Avin_26550 PE=4 SV=1	0.057	0.983	29	1	2	1	129	13.5	9.06	0	1	0	128443	15358.2	197192	Peak Found	Peak Found	High
FALSE	High	Master Protein	C1DFY2	Diguanylate cyclase DosC OS=Azotobacter vinelandii (strain DJ / ATCC BAA-1303) OX=322710 GN=Avin_00420 PE=4 SV=1	0	4.725	4	2	2	2	464	52.8	6.54	0	2	0	2.87215e+06	482726	1.22857e+06	Peak Found	Peak Found	High
FALSE	Low	Master Protein	C1DH85	Deoxyribonuclease I OS=Azotobacter vinelandii (strain DJ / ATCC BAA-1303) OX=322710 GN=Avin_02310 PE=3 SV=1	0.096	0.754	11	1	1	1	268	30.2	9.64	0	1	0				Not Found	Not Found	High
FALSE	Low	Master Protein	C1DI20	Phosphonates import ATP-binding protein PhnC OS=Azotobacter vinelandii (strain DJ / ATCC BAA-1303) OX=322710 GN=phnC PE=3 SV=1	0.089	0.781	6	1	1	1	249	26.7	10.52	0	1	0				High	Not Found	Not Found
FALSE	High	Master Protein	C1DDX7	Glutamate dehydrogenase OS=Azotobacter vinelandii (strain DJ / ATCC BAA-1303) OX=322710 GN=Avin_18860 PE=4 SV=1	0	7.907	2	3	3	3	1621	182.1	6.07	0	3	0	1.15716e+06			High	Not Found	Not Found
FALSE	High	Master Protein	C1DPI2	Type IV pilus assembly transmembrane protein, PilW-like protein OS=Azotobacter vinelandii (strain DJ / ATCC BAA-1303) OX=322710 GN=pilW PE=4 SV=1	0.009	1.907	2	1	3	1	395	43	5.71	0	1	0	1.79779e+07	1.00639e+07	7.31943e+06	Peak Found	High	High
FALSE	Low	Master Protein	C1DFW6	Copper-resistance protein A CopA family OS=Azotobacter vinelandii (strain DJ / ATCC BAA-1303) OX=322710 GN=pcoA PE=4 SV=1	0.096	0.756	1	1	1	1	621	68.4	6.46	0	1	0				Not Found	Not Found	High
FALSE	Low	Master Protein	C1DNH0	Transcriptional regulator, LysR family OS=Azotobacter vinelandii (strain DJ / ATCC BAA-1303) OX=322710 GN=Avin_09490 PE=4 SV=1	0.087	0.796	40	1	1	1	121	12.9	5.59	0	1	0				Not Found	Not Found	High
FALSE	Low	Master Protein	C1DGE7	Uncharacterized protein OS=Azotobacter vinelandii (strain DJ / ATCC BAA-1303) OX=322710 GN=Avin_22670 PE=4 SV=1	0.056	0.982	11	1	1	1	227	25.3	8.91	0	1	0				High	Not Found	Not Found
FALSE	Low	Master Protein	C1DQK7	tRNA 5-methylaminomethyl-2-thiouridine biosynthesis bifunctional protein MnmC OS=Azotobacter vinelandii (strain DJ / ATCC BAA-1303) OX=322710 GN=mnmC PE=3 SV=1	0.065	0.919	4	1	1	1	653	70.4	7.55	0	1	0		1.54771e+06		Not Found	High	Not Found
FALSE	Medium	Master Protein	C1DRB7	Lipoprotein OS=Azotobacter vinelandii (strain DJ / ATCC BAA-1303) OX=322710 GN=Avin_36280 PE=4 SV=1	0.015	1.677	1	1	3	1	973	109.4	5.55	0	1	0		7.24551e+06	1.17031e+06	Not Found	High	High
FALSE	Low	Master Protein	C1DQ10	L-lactate dehydrogenase/FMN-dependent alpha-hydroxy acid dehydrogenase OS=Azotobacter vinelandii (strain DJ / ATCC BAA-1303) OX=322710 GN=lldD PE=3 SV=1	0.103	0.696	2	1	1	1	371	39.9	6.81	0	1	0	1.10861e+06		800599	Peak Found	Not Found	High
FALSE	Low	Master Protein	C1DEX0	Sigma54-dependent transcriptional activator protein, AcoR OS=Azotobacter vinelandii (strain DJ / ATCC BAA-1303) OX=322710 GN=acoR PE=4 SV=1	0.058	0.963	1	1	1	1	613	66.8	7.96	0	1	0	91241.5		2635.83	High	Not Found	Peak Found
