# Supplementary material for: Structural consequences of turnover-induced homocitrate loss in nitrogenase
Source: Nat Commun. 2023 Feb 25;14:1091. doi: 10.1038/s41467-023-36636-4 (PMC9968304; doi:10.1038/s41467-023-36636-4)
Supplement: Supplementary file 8 — Source Data [file 41467_2023_36636_MOESM8_ESM.xlsx]

## Sheet: Figure 2
Panel D:
MoFeAlkaline	MoFeAlkaline-inactivated
2.09331	not detected
1.98433	not detected
2.10828	not detected
Panel E:
MoFeAlkaline: Fe	MoFeAlkaline-inactivated: Fe
28.0338	32.6735
34.0343	29.2008
30.07	24.2824
Panel F:
MoFeAlkaline: Mo	MoFeAlkaline-inactivated: Mo
1.60658	1.41192
2.0014	1.4337
1.75691	1.20664

## Sheet: Figure4
Panel C
MoFeΔNifV: HCA	MoFeΔNifV: CA
not detected	0.223176
not detected	0.232777
not detected	0.179265
Panel D
MoFeΔNifV: Fe	MoFeΔNifV: Mo
39.2831	1.71731
39.5063	1.80486
40.0781	1.9048

## Sheet: Figure5
Panel B
Residue	Q_sideChain
1	0.416082
2	0.568369
3	0.465092
4	0.432715
5	0.584955
6	0.542115
7	0.571234
8	0.573184
9	0.643509
10	0.689812
11	0.77403
12	0.696476
13	0.730114
14	0.69501
15	0.665157
16	0.731788
17	0.655629
18	0.714253
19	0.664498
20	0.669733
21	0.551898
22	0.620803
23	0.557311
24	0.5862
25	0.5862
26	0.5862
27	0.684639
28	0.593384
29	0.626967
30	0.583474
31	0.471553
32	0.526704
33	0.611445
34	0.597572
35	0.647926
36	0.625634
37	0.321288
38	0.515468
39	0.491465
40	0.315931
41	0
42	0
43	0
44	0
45	0
46	0
47	0
48	0
49	0.48631
50	0.460832
51	0.500445
52	0.500008
53	0.33452
54	0.527274
55	0.486105
56	0.479301
57	0.326324
58	0.616347
59	0.618763
60	0.074285
61	0.510513
62	0.493146
63	0.365292
64	0.434067
65	0.5862
66	0.577864
67	0.459845
68	0.539541
69	0.602013
70	0.524273
71	0.684806
72	0.5862
73	0.514167
74	0.585964
75	0.58562
76	0.579496
77	0.617383
78	0.487819
79	0.523465
80	0.265257
81	0.249245
82	0.5862
83	0.358172
84	0.484899
85	0.557114
86	0.476579
87	0.637863
88	0.454245
89	0.646533
90	0.62242
91	0.639781
92	0.603431
93	0.54153
94	0.5862
95	0.683337
96	0.680183
97	0.614922
98	0.580528
99	0.545217
100	0.649764
101	0.40367
102	0.520114
103	0.5862
104	0.540137
105	0.627038
106	0.66586
107	0.509588
108	0.331581
109	0.664453
110	0.577705
111	0.690103
112	0.511468
113	0.502658
114	0.5862
115	0.715469
116	0.624329
117	0.504945
118	0.395033
119	0.413513
120	0.526458
121	0.565119
122	0.710073
123	0.657453
124	0.649843
125	0.73714
126	0.685244
127	0.610394
128	0.671747
129	0.592524
130	0.714672
131	0.575767
132	0.5862

## Sheet: Supplementary Figure 4
Panel A - MoFe Alkaline-inactivated			Panel A - MoFe Alkaline			Panel A - MoFe As-isolated			Panel B						Panel C			Panel C			Panel C			Panel C			Panel C			Panel C			Panel C
Elution Volume (mL)	A410 (mAU)		Elution Volume (mL)	A410 (mAU)		Elution Volume (mL)	A410 (mAU)		Hours	Plus ATP		Minus ATP			Buffer Background			MoFe As-isolated			MoFe Alkaline			MoFe Alkaline-inactivated			Fe As-isolated			Fe Alkaline			Fe Alkaline-inactivated
34.96	0.07		34.89	-0.02		34.97	0.16		0	684.158	724.545	695.025	n/a		Magnetic Field	Intensity		Magnetic Field	Intensity		Magnetic Field	Intensity		Magnetic Field	Intensity		Magnetic Field	Intensity		Magnetic Field	Intensity		Magnetic Field	Intensity
35.12	-0.04		35.05	-0.02		35.13	0.08		1	109.124	145.65	501.898	499.419		3.28	-0.699		3.28	-0.693		3.28	-0.697		3.28	-0.686		3.28	-0.698		3.28	-0.694		3.28	-0.688
35.28	0.13		35.21	0.34		35.29	0.14		2	33.0864	40.5983	504.019	470.784		6.21	-0.699		6.21	-0.695		6.21	-0.699		6.21	-0.686		6.21	-0.695		6.21	-0.689		6.21	-0.683
35.44	-0.09		35.37	0.26		35.45	0.21		4	17.556	19.0331	393.027	425.122		9.14	-0.699		9.14	-0.69		9.14	-0.705		9.14	-0.69		9.14	-0.691		9.14	-0.693		9.14	-0.684
35.6	0		35.53	0.2		35.61	0.06		6	13.7157	14.9184	323.31	321.02		12.1	-0.698		12.1	-0.69		12.1	-0.701		12.1	-0.687		12.1	-0.694		12.1	-0.692		12.1	-0.685
35.76	-0.23		35.69	0.16		35.77	0								15	-0.698		15	-0.687		15	-0.696		15	-0.687		15	-0.693		15	-0.689		15	-0.677
35.92	-0.24		35.84	0.26		35.93	0.1								17.9	-0.702		17.9	-0.685		17.9	-0.695		17.9	-0.69		17.9	-0.694		17.9	-0.688		17.9	-0.68
36.08	-0.13		36	0.09		36.09	-0.01								20.9	-0.7		20.9	-0.688		20.9	-0.694		20.9	-0.693		20.9	-0.694		20.9	-0.684		20.9	-0.681
36.24	-0.21		36.16	0.03		36.25	0.21								23.8	-0.701		23.8	-0.696		23.8	-0.696		23.8	-0.695		23.8	-0.688		23.8	-0.688		23.8	-0.689
36.4	-0.12		36.32	0.05		36.41	0.16								26.7	-0.701		26.7	-0.698		26.7	-0.696		26.7	-0.691		26.7	-0.684		26.7	-0.694		26.7	-0.69
36.56	-0.22		36.48	0.1		36.57	0.2								29.6	-0.698		29.6	-0.701		29.6	-0.698		29.6	-0.684		29.6	-0.691		29.6	-0.69		29.6	-0.695
36.72	-0.06		36.64	0.02		36.73	0.25								32.6	-0.7		32.6	-0.708		32.6	-0.696		32.6	-0.683		32.6	-0.697		32.6	-0.693		32.6	-0.7
36.88	-0.25		36.8	0.12		36.89	0.19								35.5	-0.699		35.5	-0.703		35.5	-0.695		35.5	-0.685		35.5	-0.695		35.5	-0.692		35.5	-0.692
37.04	-0.24		36.96	-0.05		37.05	0.17								38.4	-0.698		38.4	-0.695		38.4	-0.691		38.4	-0.68		38.4	-0.696		38.4	-0.693		38.4	-0.689
37.2	-0.17		37.12	0.16		37.21	0.24								41.4	-0.699		41.4	-0.692		41.4	-0.693		41.4	-0.682		41.4	-0.695		41.4	-0.697		41.4	-0.685
37.36	-0.11		37.28	0.21		37.37	0.09								44.3	-0.701		44.3	-0.691		44.3	-0.695		44.3	-0.691		44.3	-0.692		44.3	-0.696		44.3	-0.683
37.52	-0.12		37.44	0.07		37.53	0.22								47.2	-0.701		47.2	-0.693		47.2	-0.692		47.2	-0.693		47.2	-0.692		47.2	-0.693		47.2	-0.685
37.68	0.02		37.6	0.05		37.69	0.19								50.1	-0.701		50.1	-0.696		50.1	-0.692		50.1	-0.695		50.1	-0.696		50.1	-0.692		50.1	-0.689
37.84	-0.09		37.76	0.15		37.85	0.09								53.1	-0.699		53.1	-0.696		53.1	-0.698		53.1	-0.694		53.1	-0.693		53.1	-0.691		53.1	-0.692
38	-0.11		37.92	0.11		38.01	0.13								56	-0.697		56	-0.696		56	-0.698		56	-0.689		56	-0.69		56	-0.691		56	-0.691
38.16	-0.15		38.07	0.14		38.17	0.19								58.9	-0.695		58.9	-0.697		58.9	-0.696		58.9	-0.692		58.9	-0.698		58.9	-0.69		58.9	-0.691
38.32	-0.11		38.23	0.15		38.33	0.1								61.9	-0.694		61.9	-0.692		61.9	-0.693		61.9	-0.695		61.9	-0.697		61.9	-0.695		61.9	-0.689
38.47	-0.05		38.39	0.08		38.49	0.2								64.8	-0.696		64.8	-0.688		64.8	-0.696		64.8	-0.698		64.8	-0.692		64.8	-0.698		64.8	-0.69
38.63	-0.41		38.55	-0.02		38.65	0.07								67.7	-0.701		67.7	-0.689		67.7	-0.699		67.7	-0.691		67.7	-0.691		67.7	-0.698		67.7	-0.694
38.79	-0.18		38.71	0.1		38.81	0.07								70.7	-0.703		70.7	-0.698		70.7	-0.697		70.7	-0.694		70.7	-0.691		70.7	-0.701		70.7	-0.683
38.95	-0.31		38.87	0.15		38.97	0.12								73.6	-0.703		73.6	-0.701		73.6	-0.696		73.6	-0.69		73.6	-0.691		73.6	-0.698		73.6	-0.68
39.11	-0.12		39.03	0.06		39.13	0.02								76.5	-0.703		76.5	-0.698		76.5	-0.701		76.5	-0.692		76.5	-0.696		76.5	-0.696		76.5	-0.689
39.27	-0.13		39.19	0.17		39.29	0.13								79.4	-0.702		79.4	-0.694		79.4	-0.703		79.4	-0.693		79.4	-0.699		79.4	-0.702		79.4	-0.692
39.43	-0.06		39.35	0.16		39.45	0.02								82.4	-0.698		82.4	-0.692		82.4	-0.7		82.4	-0.693		82.4	-0.697		82.4	-0.701		82.4	-0.688
39.59	-0.22		39.51	-0.17		39.61	0.14								85.3	-0.7		85.3	-0.693		85.3	-0.695		85.3	-0.689		85.3	-0.699		85.3	-0.699		85.3	-0.685
39.75	-0.07		39.67	-0.01		39.77	0.17								88.2	-0.697		88.2	-0.695		88.2	-0.691		88.2	-0.69		88.2	-0.7		88.2	-0.698		88.2	-0.69
39.91	-0.16		39.83	-0.02		39.93	0.07								91.2	-0.699		91.2	-0.693		91.2	-0.695		91.2	-0.692		91.2	-0.695		91.2	-0.697		91.2	-0.689
40.07	-0.23		39.99	0.05		40.09	0.16								94.1	-0.698		94.1	-0.696		94.1	-0.697		94.1	-0.699		94.1	-0.692		94.1	-0.697		94.1	-0.687
40.23	-0.09		40.15	-0.01		40.24	0.15								97	-0.699		97	-0.697		97	-0.693		97	-0.695		97	-0.687		97	-0.697		97	-0.684
40.39	-0.09		40.31	0.08		40.4	0.21								99.9	-0.702		99.9	-0.699		99.9	-0.693		99.9	-0.697		99.9	-0.69		99.9	-0.697		99.9	-0.687
40.55	-0.2		40.46	0.06		40.56	0.24								103	-0.702		103	-0.704		103	-0.702		103	-0.692		103	-0.695		103	-0.701		103	-0.689
40.71	-0.08		40.62	0.08		40.72	0.19								106	-0.701		106	-0.703		106	-0.7		106	-0.691		106	-0.697		106	-0.709		106	-0.689
40.87	0.14		40.78	0.18		40.88	0.26								109	-0.698		109	-0.703		109	-0.699		109	-0.693		109	-0.692		109	-0.707		109	-0.692
41.03	-0.02		40.94	0.08		41.04	0.21								112	-0.697		112	-0.701		112	-0.695		112	-0.697		112	-0.695		112	-0.702		112	-0.691
41.19	0.04		41.1	-0.1		41.2	0.16								115	-0.703		115	-0.7		115	-0.694		115	-0.699		115	-0.697		115	-0.697		115	-0.684
41.35	0.01		41.26	0.07		41.36	0.27								118	-0.704		118	-0.697		118	-0.702		118	-0.698		118	-0.697		118	-0.692		118	-0.68
41.51	0.03		41.42	0.15		41.52	0.01								120	-0.701		120	-0.695		120	-0.702		120	-0.698		120	-0.693		120	-0.695		120	-0.687
41.67	0.1		41.58	0.25		41.68	0.14								123	-0.702		123	-0.694		123	-0.7		123	-0.695		123	-0.691		123	-0.694		123	-0.686
41.83	0.02		41.74	0.14		41.84	0.13								126	-0.702		126	-0.697		126	-0.702		126	-0.698		126	-0.693		126	-0.696		126	-0.685
41.99	0.1		41.9	0.23		42	0.11								129	-0.697		129	-0.703		129	-0.699		129	-0.698		129	-0.695		129	-0.696		129	-0.683
42.15	-0.03		42.06	0.3		42.16	0.24								132	-0.697		132	-0.701		132	-0.697		132	-0.698		132	-0.699		132	-0.697		132	-0.682
42.31	0.08		42.22	0.14		42.32	0.3								135	-0.699		135	-0.694		135	-0.699		135	-0.7		135	-0.693		135	-0.694		135	-0.68
42.47	0.06		42.38	0.1		42.48	0.28								138	-0.699		138	-0.694		138	-0.699		138	-0.7		138	-0.693		138	-0.695		138	-0.684
42.63	0.09		42.54	0.11		42.64	0.34								141	-0.701		141	-0.697		141	-0.702		141	-0.698		141	-0.705		141	-0.697		141	-0.682
42.79	0.07		42.69	0.1		42.8	0.22								144	-0.7		144	-0.698		144	-0.7		144	-0.701		144	-0.703		144	-0.699		144	-0.685
42.94	0.16		42.85	0.17		42.96	0.19								147	-0.701		147	-0.699		147	-0.698		147	-0.695		147	-0.696		147	-0.703		147	-0.69
43.1	0.11		43.01	0.26		43.12	0.38								150	-0.699		150	-0.694		150	-0.7		150	-0.699		150	-0.696		150	-0.696		150	-0.691
43.26	0.16		43.17	0.1		43.28	0.29								153	-0.7		153	-0.692		153	-0.696		153	-0.701		153	-0.694		153	-0.696		153	-0.689
43.42	0.27		43.33	0.28		43.44	0.46								156	-0.702		156	-0.696		156	-0.698		156	-0.692		156	-0.694		156	-0.699		156	-0.689
43.58	0.3		43.49	0.11		43.6	0.31								159	-0.702		159	-0.697		159	-0.701		159	-0.693		159	-0.694		159	-0.697		159	-0.689
43.74	0.16		43.65	0.17		43.76	0.26								161	-0.705		161	-0.697		161	-0.7		161	-0.697		161	-0.699		161	-0.693		161	-0.689
43.9	0.37		43.81	0.14		43.92	0.52								164	-0.701		164	-0.694		164	-0.702		164	-0.696		164	-0.697		164	-0.695		164	-0.693
44.06	0.7		43.97	0.25		44.08	0.46								167	-0.699		167	-0.701		167	-0.698		167	-0.696		167	-0.695		167	-0.697		167	-0.693
44.22	0.41		44.13	0.18		44.24	0.33								170	-0.701		170	-0.699		170	-0.699		170	-0.699		170	-0.692		170	-0.694		170	-0.689
44.38	0.71		44.29	0.26		44.4	0.4								173	-0.699		173	-0.697		173	-0.697		173	-0.7		173	-0.703		173	-0.692		173	-0.685
44.54	0.97		44.45	0.38		44.56	0.33								176	-0.698		176	-0.697		176	-0.704		176	-0.698		176	-0.706		176	-0.693		176	-0.684
44.7	0.9		44.61	0.37		44.72	0.54								179	-0.696		179	-0.696		179	-0.707		179	-0.7		179	-0.696		179	-0.698		179	-0.684
44.86	0.98		44.77	0.55		44.88	0.41								182	-0.698		182	-0.699		182	-0.7		182	-0.704		182	-0.697		182	-0.698		182	-0.681
45.02	1.12		44.93	0.36		45.04	0.33								185	-0.699		185	-0.701		185	-0.696		185	-0.701		185	-0.699		185	-0.698		185	-0.683
45.18	1.3		45.08	0.52		45.2	0.41								188	-0.702		188	-0.701		188	-0.7		188	-0.697		188	-0.702		188	-0.697		188	-0.685
45.34	1.53		45.24	0.61		45.36	0.38								191	-0.703		191	-0.701		191	-0.7		191	-0.694		191	-0.704		191	-0.696		191	-0.685
45.5	1.51		45.4	0.39		45.51	0.35								194	-0.704		194	-0.7		194	-0.699		194	-0.691		194	-0.701		194	-0.7		194	-0.683
45.66	1.8		45.56	0.48		45.67	0.44								197	-0.702		197	-0.703		197	-0.697		197	-0.692		197	-0.697		197	-0.701		197	-0.682
45.82	1.89		45.72	0.44		45.83	0.38								200	-0.698		200	-0.704		200	-0.699		200	-0.696		200	-0.696		200	-0.701		200	-0.686
45.98	2.12		45.88	0.62		45.99	0.49								202	-0.699		202	-0.704		202	-0.701		202	-0.698		202	-0.697		202	-0.694		202	-0.687
46.14	2.41		46.04	0.69		46.15	0.35								205	-0.698		205	-0.701		205	-0.698		205	-0.694		205	-0.697		205	-0.687		205	-0.689
46.3	2.51		46.2	0.73		46.31	0.41								208	-0.703		208	-0.7		208	-0.695		208	-0.702		208	-0.7		208	-0.693		208	-0.688
46.46	2.67		46.36	0.81		46.47	0.48								211	-0.7		211	-0.699		211	-0.701		211	-0.7		211	-0.699		211	-0.701		211	-0.683
46.62	2.99		46.52	0.71		46.63	0.27								214	-0.701		214	-0.699		214	-0.699		214	-0.696		214	-0.7		214	-0.701		214	-0.687
46.78	3.04		46.68	0.85		46.79	0.37								217	-0.701		217	-0.7		217	-0.701		217	-0.694		217	-0.701		217	-0.7		217	-0.686
46.94	3.3		46.84	0.84		46.95	0.49								220	-0.702		220	-0.702		220	-0.702		220	-0.698		220	-0.699		220	-0.701		220	-0.685
47.1	3.19		47	0.72		47.11	0.4								223	-0.703		223	-0.704		223	-0.703		223	-0.698		223	-0.698		223	-0.699		223	-0.683
47.26	3.04		47.16	0.84		47.27	0.44								226	-0.7		226	-0.707		226	-0.706		226	-0.698		226	-0.698		226	-0.699		226	-0.687
47.42	2.9		47.31	0.82		47.43	0.27								229	-0.704		229	-0.703		229	-0.708		229	-0.698		229	-0.7		229	-0.699		229	-0.683
47.57	2.71		47.47	0.86		47.59	0.31								232	-0.703		232	-0.698		232	-0.704		232	-0.7		232	-0.702		232	-0.698		232	-0.683
47.73	2.56		47.63	0.97		47.75	0.27								235	-0.7		235	-0.697		235	-0.701		235	-0.692		235	-0.706		235	-0.701		235	-0.687
47.89	2.2		47.79	0.8		47.91	0.1								238	-0.699		238	-0.698		238	-0.703		238	-0.699		238	-0.708		238	-0.7		238	-0.687
48.05	2.21		47.95	0.74		48.07	0.25								241	-0.701		241	-0.695		241	-0.704		241	-0.699		241	-0.708		241	-0.698		241	-0.695
48.21	2.16		48.11	0.6		48.23	0.1								243	-0.699		243	-0.697		243	-0.701		243	-0.696		243	-0.704		243	-0.701		243	-0.695
48.37	2.07		48.27	0.68		48.39	0.14								246	-0.701		246	-0.701		246	-0.7		246	-0.696		246	-0.704		246	-0.693		246	-0.688
48.53	2.05		48.43	0.26		48.55	0.13								249	-0.699		249	-0.702		249	-0.699		249	-0.694		249	-0.702		249	-0.698		249	-0.688
48.69	1.91		48.59	0.38		48.71	0.22								252	-0.701		252	-0.701		252	-0.701		252	-0.697		252	-0.7		252	-0.698		252	-0.688
48.85	1.65		48.75	0.33		48.87	0.15								255	-0.702		255	-0.699		255	-0.701		255	-0.698		255	-0.7		255	-0.696		255	-0.686
49.01	1.57		48.91	0.29		49.03	0.08								258	-0.701		258	-0.693		258	-0.712		258	-0.696		258	-0.704		258	-0.699		258	-0.691
49.17	1.39		49.07	0.28		49.19	0.14								261	-0.697		261	-0.699		261	-0.713		261	-0.698		261	-0.709		261	-0.698		261	-0.69
49.33	1.33		49.23	0.21		49.35	0.05								264	-0.697		264	-0.701		264	-0.706		264	-0.705		264	-0.705		264	-0.695		264	-0.688
49.49	1.29		49.39	0.17		49.51	0.11								267	-0.697		267	-0.703		267	-0.711		267	-0.7		267	-0.705		267	-0.694		267	-0.682
49.65	1.15		49.54	0.17		49.67	0.12								270	-0.699		270	-0.702		270	-0.71		270	-0.703		270	-0.702		270	-0.696		270	-0.687
49.81	1.02		49.7	0.21		49.83	0.13								273	-0.699		273	-0.701		273	-0.702		273	-0.705		273	-0.7		273	-0.701		273	-0.691
49.97	0.97		49.86	0.15		49.99	0.03								276	-0.702		276	-0.697		276	-0.706		276	-0.699		276	-0.699		276	-0.696		276	-0.689
50.13	0.99		50.02	0.17		50.15	0.11								279	-0.701		279	-0.694		279	-0.707		279	-0.694		279	-0.695		279	-0.691		279	-0.683
50.29	1.09		50.18	0.13		50.31	-0.01								282	-0.697		282	-0.694		282	-0.705		282	-0.689		282	-0.698		282	-0.695		282	-0.682
50.45	1.02		50.34	0.18		50.47	0.04								284	-0.697		284	-0.696		284	-0.709		284	-0.693		284	-0.699		284	-0.699		284	-0.685
50.61	0.96		50.5	0.37		50.63	0.13								287	-0.701		287	-0.695		287	-0.708		287	-0.691		287	-0.697		287	-0.699		287	-0.686
50.77	0.98		50.66	0.39		50.79	0.03								290	-0.703		290	-0.694		290	-0.699		290	-0.696		290	-0.702		290	-0.695		290	-0.689
50.93	0.7		50.82	0.19		50.94	0.09								293	-0.7		293	-0.7		293	-0.705		293	-0.701		293	-0.7		293	-0.692		293	-0.691
51.09	0.82		50.98	0.23		51.1	0								296	-0.697		296	-0.699		296	-0.702		296	-0.694		296	-0.697		296	-0.7		296	-0.687
51.25	0.85		51.14	0.32		51.26	0.12								299	-0.698		299	-0.7		299	-0.702		299	-0.697		299	-0.701		299	-0.707		299	-0.688
51.41	0.64		51.3	0.09		51.42	-0.02								302	-0.697		302	-0.696		302	-0.707		302	-0.699		302	-0.706		302	-0.703		302	-0.684
51.57	0.62		51.46	0.1		51.58	-0.07								305	-0.699		305	-0.696		305	-0.706		305	-0.698		305	-0.703		305	-0.697		305	-0.684
51.73	0.56		51.62	-0.03		51.74	0.03								308	-0.7		308	-0.704		308	-0.707		308	-0.699		308	-0.703		308	-0.695		308	-0.684
51.89	0.85		51.78	0.02		51.9	0.04								311	-0.701		311	-0.704		311	-0.705		311	-0.7		311	-0.702		311	-0.7		311	-0.681
52.04	0.68		51.93	-0.02		52.06	0.12								314	-0.7		314	-0.697		314	-0.705		314	-0.701		314	-0.699		314	-0.704		314	-0.686
52.2	0.64		52.09	0.05		52.22	-0.13								317	-0.702		317	-0.695		317	-0.706		317	-0.702		317	-0.698		317	-0.701		317	-0.689
52.36	0.72		52.25	-0.09		52.38	-0.06								320	-0.704		320	-0.695		320	-0.703		320	-0.704		320	-0.697		320	-0.699		320	-0.688
52.52	0.68		52.41	0.04		52.54	0.17								323	-0.7		323	-0.696		323	-0.704		323	-0.702		323	-0.7		323	-0.699		323	-0.687
52.68	0.72		52.57	0.04		52.7	0.17								326	-0.701		326	-0.702		326	-0.704		326	-0.702		326	-0.697		326	-0.701		326	-0.684
52.84	0.65		52.73	0.06		52.86	0.07								328	-0.705		328	-0.702		328	-0.701		328	-0.709		328	-0.696		328	-0.694		328	-0.685
53	0.9		52.89	0.07		53.02	0.17								331	-0.701		331	-0.703		331	-0.704		331	-0.706		331	-0.701		331	-0.693		331	-0.686
53.16	0.72		53.05	0.07		53.18	0.23								334	-0.698		334	-0.698		334	-0.705		334	-0.699		334	-0.703		334	-0.7		334	-0.687
53.32	0.79		53.21	0.16		53.34	0.28								337	-0.697		337	-0.701		337	-0.704		337	-0.699		337	-0.698		337	-0.697		337	-0.684
53.48	0.95		53.37	0.16		53.5	0.3								340	-0.701		340	-0.696		340	-0.699		340	-0.697		340	-0.696		340	-0.696		340	-0.685
53.64	0.91		53.53	0.52		53.66	0.39								343	-0.703		343	-0.7		343	-0.697		343	-0.698		343	-0.692		343	-0.7		343	-0.692
53.8	0.88		53.69	0.42		53.82	0.43								346	-0.7		346	-0.699		346	-0.695		346	-0.702		346	-0.698		346	-0.693		346	-0.693
53.96	0.92		53.85	0.46		53.98	0.39								349	-0.701		349	-0.695		349	-0.704		349	-0.702		349	-0.702		349	-0.69		349	-0.69
54.12	0.93		54.01	0.65		54.14	0.49								352	-0.703		352	-0.695		352	-0.706		352	-0.698		352	-0.698		352	-0.692		352	-0.687
54.28	1.03		54.16	0.75		54.3	0.58								355	-0.699		355	-0.7		355	-0.701		355	-0.701		355	-0.698		355	-0.699		355	-0.688
54.44	1.06		54.32	0.75		54.46	0.68								358	-0.698		358	-0.701		358	-0.702		358	-0.703		358	-0.697		358	-0.701		358	-0.691
54.6	1.31		54.48	0.69		54.62	0.64								361	-0.7		361	-0.706		361	-0.702		361	-0.702		361	-0.694		361	-0.704		361	-0.688
54.76	1.25		54.64	0.58		54.78	0.71								364	-0.698		364	-0.7		364	-0.703		364	-0.698		364	-0.694		364	-0.702		364	-0.686
54.92	1.25		54.8	0.74		54.94	0.81								367	-0.7		367	-0.698		367	-0.704		367	-0.697		367	-0.694		367	-0.702		367	-0.68
55.08	1.23		54.96	0.9		55.1	0.88								369	-0.701		369	-0.699		369	-0.707		369	-0.702		369	-0.693		369	-0.7		369	-0.681
55.24	1.34		55.12	0.86		55.26	0.96								372	-0.698		372	-0.704		372	-0.705		372	-0.702		372	-0.7		372	-0.702		372	-0.685
55.4	1.53		55.28	0.95		55.42	0.86								375	-0.701		375	-0.7		375	-0.697		375	-0.702		375	-0.702		375	-0.702		375	-0.686
55.56	1.61		55.44	0.94		55.58	0.96								378	-0.702		378	-0.694		378	-0.702		378	-0.703		378	-0.699		378	-0.698		378	-0.687
55.72	1.7		55.6	1.16		55.74	1.02								381	-0.703		381	-0.695		381	-0.704		381	-0.702		381	-0.696		381	-0.7		381	-0.692
55.88	1.72		55.76	1.23		55.9	1.08								384	-0.7		384	-0.695		384	-0.706		384	-0.7		384	-0.694		384	-0.699		384	-0.687
56.04	1.72		55.92	1.15		56.06	1.15								387	-0.701		387	-0.691		387	-0.709		387	-0.704		387	-0.7		387	-0.697		387	-0.68
56.2	1.73		56.08	1.32		56.21	1.25								390	-0.699		390	-0.695		390	-0.705		390	-0.706		390	-0.698		390	-0.699		390	-0.683
56.36	1.75		56.24	1.3		56.37	1.36								393	-0.697		393	-0.697		393	-0.702		393	-0.707		393	-0.699		393	-0.695		393	-0.681
56.51	1.81		56.4	1.16		56.53	1.34								396	-0.695		396	-0.696		396	-0.701		396	-0.705		396	-0.703		396	-0.69		396	-0.686
56.67	2.03		56.55	1.37		56.69	1.2								399	-0.696		399	-0.697		399	-0.697		399	-0.704		399	-0.7		399	-0.692		399	-0.686
56.83	1.98		56.71	1.25		56.85	1.01								402	-0.696		402	-0.693		402	-0.697		402	-0.702		402	-0.699		402	-0.693		402	-0.682
56.99	2		56.87	1.42		57.01	1.06								405	-0.7		405	-0.692		405	-0.695		405	-0.696		405	-0.699		405	-0.699		405	-0.685
57.15	2.32		57.03	1.44		57.17	0.92								408	-0.7		408	-0.697		408	-0.699		408	-0.699		408	-0.698		408	-0.705		408	-0.682
57.31	2.46		57.19	1.45		57.33	0.85								410	-0.696		410	-0.697		410	-0.703		410	-0.7		410	-0.698		410	-0.704		410	-0.684
57.47	2.67		57.35	1.56		57.49	0.76								413	-0.702		413	-0.694		413	-0.705		413	-0.701		413	-0.696		413	-0.695		413	-0.684
57.63	2.89		57.51	1.52		57.65	0.86								416	-0.702		416	-0.698		416	-0.704		416	-0.701		416	-0.698		416	-0.694		416	-0.686
57.79	3.18		57.67	1.38		57.81	0.93								419	-0.705		419	-0.701		419	-0.707		419	-0.702		419	-0.701		419	-0.694		419	-0.682
57.95	3.55		57.83	1.6		57.97	0.87								422	-0.705		422	-0.699		422	-0.709		422	-0.701		422	-0.697		422	-0.695		422	-0.679
58.11	4.13		57.99	1.66		58.13	0.96								425	-0.701		425	-0.7		425	-0.708		425	-0.703		425	-0.698		425	-0.7		425	-0.682
58.27	4.77		58.15	1.73		58.29	0.85								428	-0.699		428	-0.701		428	-0.707		428	-0.7		428	-0.698		428	-0.696		428	-0.688
58.43	5.58		58.31	1.94		58.45	0.94								431	-0.698		431	-0.699		431	-0.705		431	-0.699		431	-0.702		431	-0.694		431	-0.689
58.59	6.33		58.47	2.17		58.61	1								434	-0.697		434	-0.697		434	-0.704		434	-0.7		434	-0.695		434	-0.696		434	-0.685
58.75	7.05		58.63	2.45		58.77	0.96								437	-0.696		437	-0.696		437	-0.708		437	-0.7		437	-0.691		437	-0.697		437	-0.682
58.91	8.1		58.78	2.9		58.93	1.17								440	-0.697		440	-0.69		440	-0.707		440	-0.702		440	-0.698		440	-0.696		440	-0.682
59.07	9.19		58.94	3.53		59.09	1.48								443	-0.698		443	-0.688		443	-0.702		443	-0.702		443	-0.7		443	-0.694		443	-0.683
59.23	10.58		59.1	4.02		59.25	1.65								446	-0.698		446	-0.692		446	-0.708		446	-0.701		446	-0.697		446	-0.692		446	-0.688
59.39	11.72		59.26	4.42		59.41	2.07								449	-0.698		449	-0.693		449	-0.709		449	-0.697		449	-0.697		449	-0.691		449	-0.686
59.55	13.07		59.42	5.09		59.57	2.44								451	-0.699		451	-0.697		451	-0.702		451	-0.693		451	-0.704		451	-0.694		451	-0.683
59.71	14.53		59.58	5.89		59.73	2.97								454	-0.695		454	-0.696		454	-0.697		454	-0.694		454	-0.706		454	-0.698		454	-0.683
59.87	16.05		59.74	6.63		59.89	3.4								457	-0.695		457	-0.689		457	-0.7		457	-0.695		457	-0.704		457	-0.697		457	-0.682
60.03	17.28		59.9	7.73		60.05	4.23								460	-0.699		460	-0.692		460	-0.705		460	-0.7		460	-0.703		460	-0.701		460	-0.686
60.19	18.98		60.06	8.67		60.21	5								463	-0.701		463	-0.695		463	-0.705		463	-0.701		463	-0.699		463	-0.7		463	-0.685
60.35	20.41		60.22	9.74		60.37	5.87								466	-0.701		466	-0.693		466	-0.712		466	-0.702		466	-0.701		466	-0.698		466	-0.685
60.51	21.62		60.38	10.93		60.53	6.9								469	-0.704		469	-0.691		469	-0.713		469	-0.704		469	-0.699		469	-0.698		469	-0.679
60.67	23.01		60.54	12.11		60.69	8.17								472	-0.704		472	-0.693		472	-0.713		472	-0.704		472	-0.696		472	-0.699		472	-0.68
60.83	24.1		60.7	13.39		60.85	9.29								475	-0.697		475	-0.695		475	-0.711		475	-0.704		475	-0.695		475	-0.695		475	-0.68
60.99	25.27		60.86	14.38		61.01	10.8								478	-0.695		478	-0.697		478	-0.708		478	-0.705		478	-0.695		478	-0.695		478	-0.68
61.14	26.09		61.02	15.9		61.17	12.38								481	-0.697		481	-0.696		481	-0.705		481	-0.707		481	-0.697		481	-0.701		481	-0.683
61.3	26.9		61.17	17.16		61.33	14.02								484	-0.7		484	-0.693		484	-0.703		484	-0.705		484	-0.697		484	-0.698		484	-0.684
61.46	27.44		61.33	18.6		61.49	15.62								487	-0.699		487	-0.696		487	-0.703		487	-0.7		487	-0.699		487	-0.696		487	-0.684
61.62	27.4		61.49	19.95		61.64	17.45								490	-0.7		490	-0.694		490	-0.71		490	-0.704		490	-0.703		490	-0.694		490	-0.685
61.78	27.78		61.65	21.33		61.8	19.43								492	-0.698		492	-0.689		492	-0.708		492	-0.7		492	-0.702		492	-0.696		492	-0.686
61.94	27.5		61.81	22.65		61.96	20.88								495	-0.7		495	-0.691		495	-0.702		495	-0.7		495	-0.695		495	-0.701		495	-0.686
62.1	27.4		61.97	23.7		62.12	22.81								498	-0.699		498	-0.691		498	-0.698		498	-0.7		498	-0.689		498	-0.703		498	-0.683
62.26	26.76		62.13	24.88		62.28	24.23								501	-0.697		501	-0.69		501	-0.701		501	-0.698		501	-0.69		501	-0.7		501	-0.686
62.42	26.27		62.29	25.88		62.44	25.86								504	-0.698		504	-0.693		504	-0.704		504	-0.696		504	-0.696		504	-0.701		504	-0.685
62.58	25.32		62.45	26.59		62.6	27.39								507	-0.699		507	-0.697		507	-0.706		507	-0.701		507	-0.695		507	-0.706		507	-0.688
62.74	24.43		62.61	27.15		62.76	28.51								510	-0.704		510	-0.701		510	-0.704		510	-0.703		510	-0.69		510	-0.701		510	-0.683
62.9	23.28		62.77	27.9		62.92	29.54								513	-0.702		513	-0.69		513	-0.703		513	-0.699		513	-0.688		513	-0.692		513	-0.684
63.06	22.03		62.93	28.28		63.08	30.24								516	-0.699		516	-0.692		516	-0.705		516	-0.695		516	-0.691		516	-0.693		516	-0.681
63.22	20.82		63.09	28.41		63.24	30.84								519	-0.697		519	-0.683		519	-0.705		519	-0.694		519	-0.697		519	-0.697		519	-0.672
63.38	19.57		63.25	28.44		63.4	30.97								522	-0.695		522	-0.682		522	-0.708		522	-0.697		522	-0.699		522	-0.697		522	-0.674
63.54	18.27		63.4	28.12		63.56	30.94								525	-0.7		525	-0.686		525	-0.715		525	-0.694		525	-0.698		525	-0.701		525	-0.671
63.7	16.85		63.56	27.57		63.72	30.68								528	-0.698		528	-0.688		528	-0.711		528	-0.698		528	-0.698		528	-0.705		528	-0.672
63.86	15.66		63.72	26.88		63.88	30.04								531	-0.696		531	-0.679		531	-0.705		531	-0.702		531	-0.702		531	-0.699		531	-0.675
64.02	14.4		63.88	26.12		64.04	29.29								533	-0.698		533	-0.685		533	-0.701		533	-0.704		533	-0.697		533	-0.696		533	-0.677
64.18	13.11		64.04	25.38		64.2	28.29								536	-0.701		536	-0.69		536	-0.696		536	-0.706		536	-0.696		536	-0.701		536	-0.677
64.34	11.91		64.2	24.08		64.36	27.11								539	-0.702		539	-0.688		539	-0.694		539	-0.705		539	-0.692		539	-0.705		539	-0.679
64.5	10.8		64.36	23.15		64.52	25.79								542	-0.699		542	-0.685		542	-0.7		542	-0.7		542	-0.691		542	-0.695		542	-0.675
64.66	9.73		64.52	22.07		64.68	24.34								545	-0.697		545	-0.682		545	-0.701		545	-0.697		545	-0.697		545	-0.697		545	-0.677
64.82	8.73		64.68	20.73		64.84	22.95								548	-0.698		548	-0.685		548	-0.702		548	-0.696		548	-0.696		548	-0.697		548	-0.674
64.98	7.83		64.84	19.42		65	21.21								551	-0.696		551	-0.684		551	-0.709		551	-0.7		551	-0.696		551	-0.697		551	-0.681
65.14	7		65	18.09		65.16	19.49								554	-0.696		554	-0.683		554	-0.71		554	-0.697		554	-0.701		554	-0.693		554	-0.673
65.3	6.2		65.16	16.81		65.32	18.08								557	-0.7		557	-0.687		557	-0.707		557	-0.698		557	-0.699		557	-0.69		557	-0.674
65.46	5.5		65.32	15.47		65.48	16.46								560	-0.696		560	-0.693		560	-0.705		560	-0.693		560	-0.7		560	-0.683		560	-0.675
65.61	4.94		65.48	14.22		65.64	15.15								563	-0.694		563	-0.692		563	-0.702		563	-0.692		563	-0.696		563	-0.685		563	-0.678
65.77	4.13		65.64	12.93		65.8	13.52								566	-0.694		566	-0.698		566	-0.7		566	-0.695		566	-0.697		566	-0.689		566	-0.681
65.93	3.72		65.79	11.78		65.96	12.27								569	-0.695		569	-0.7		569	-0.703		569	-0.696		569	-0.698		569	-0.69		569	-0.678
66.09	3.28		65.95	10.77		66.12	10.79								572	-0.698		572	-0.696		572	-0.703		572	-0.702		572	-0.7		572	-0.694		572	-0.678
66.25	2.79		66.11	9.71		66.28	9.49								575	-0.697		575	-0.691		575	-0.705		575	-0.699		575	-0.695		575	-0.696		575	-0.677
66.41	2.32		66.27	8.91		66.44	8.47								577	-0.696		577	-0.691		577	-0.707		577	-0.693		577	-0.704		577	-0.692		577	-0.68
66.57	2.07		66.43	7.87		66.6	7.5								580	-0.697		580	-0.69		580	-0.708		580	-0.699		580	-0.71		580	-0.693		580	-0.676
66.73	1.84		66.59	6.96		66.76	6.52								583	-0.698		583	-0.691		583	-0.703		583	-0.698		583	-0.705		583	-0.695		583	-0.672
66.89	1.58		66.75	6.35		66.91	5.66								586	-0.696		586	-0.693		586	-0.703		586	-0.699		586	-0.702		586	-0.692		586	-0.676
67.05	1.34		66.91	5.29		67.07	4.98								589	-0.695		589	-0.695		589	-0.705		589	-0.699		589	-0.7		589	-0.684		589	-0.683
67.21	1.22		67.07	4.75		67.23	4.17								592	-0.699		592	-0.696		592	-0.703		592	-0.698		592	-0.698		592	-0.688		592	-0.682
67.37	1.09		67.23	4.35		67.39	3.66								595	-0.698		595	-0.691		595	-0.703		595	-0.697		595	-0.699		595	-0.691		595	-0.675
67.53	0.96		67.39	3.8		67.55	3.04								598	-0.696		598	-0.693		598	-0.704		598	-0.695		598	-0.7		598	-0.695		598	-0.673
67.69	0.79		67.55	3.28		67.71	2.65								601	-0.695		601	-0.693		601	-0.702		601	-0.698		601	-0.701		601	-0.693		601	-0.676
67.85	0.88		67.71	2.87		67.87	2.35								604	-0.696		604	-0.692		604	-0.705		604	-0.702		604	-0.708		604	-0.694		604	-0.674
68.01	0.61		67.87	2.63		68.03	1.98								607	-0.697		607	-0.692		607	-0.704		607	-0.693		607	-0.705		607	-0.694		607	-0.673
68.17	0.58		68.02	2.24		68.19	1.65								610	-0.694		610	-0.695		610	-0.708		610	-0.693		610	-0.697		610	-0.694		610	-0.678
68.33	0.41		68.18	1.93		68.35	1.49								613	-0.694		613	-0.693		613	-0.711		613	-0.695		613	-0.7		613	-0.705		613	-0.677
68.49	0.54		68.34	1.82		68.51	1.21								616	-0.696		616	-0.694		616	-0.703		616	-0.694		616	-0.696		616	-0.7		616	-0.675
68.65	0.46		68.5	1.53		68.67	1.02								618	-0.696		618	-0.695		618	-0.7		618	-0.695		618	-0.694		618	-0.693		618	-0.671
68.81	0.37		68.66	1.31		68.83	0.88								621	-0.696		621	-0.691		621	-0.71		621	-0.694		621	-0.694		621	-0.694		621	-0.67
68.97	0.36		68.82	1.26		68.99	0.73								624	-0.694		624	-0.695		624	-0.705		624	-0.697		624	-0.694		624	-0.696		624	-0.67
69.13	0.31		68.98	1.04		69.15	0.67								627	-0.695		627	-0.696		627	-0.703		627	-0.695		627	-0.695		627	-0.698		627	-0.674
69.29	0.17		69.14	0.91		69.31	0.39								630	-0.692		630	-0.695		630	-0.705		630	-0.694		630	-0.693		630	-0.696		630	-0.677
69.45	0.09		69.3	0.98		69.47	0.5								633	-0.694		633	-0.7		633	-0.7		633	-0.698		633	-0.69		633	-0.697		633	-0.673
69.61	0.3		69.46	0.86		69.63	0.39								636	-0.693		636	-0.695		636	-0.701		636	-0.693		636	-0.687		636	-0.695		636	-0.675
69.77	0.19		69.62	0.85		69.79	0.14								639	-0.697		639	-0.693		639	-0.704		639	-0.695		639	-0.686		639	-0.697		639	-0.678
69.93	0.24		69.78	0.74		69.95	0.32								642	-0.696		642	-0.69		642	-0.709		642	-0.7		642	-0.689		642	-0.695		642	-0.676
70.08	0.23		69.94	0.55		70.11	0.13								645	-0.695		645	-0.687		645	-0.704		645	-0.694		645	-0.694		645	-0.691		645	-0.676
70.24	0.09		70.1	0.63		70.27	0.02								648	-0.696		648	-0.688		648	-0.7		648	-0.7		648	-0.696		648	-0.693		648	-0.674
70.4	0.11		70.26	0.57		70.43	0.01								651	-0.695		651	-0.689		651	-0.702		651	-0.699		651	-0.695		651	-0.694		651	-0.675
70.56	0.1		70.41	0.55		70.59	0.11								654	-0.693		654	-0.693		654	-0.706		654	-0.689		654	-0.694		654	-0.695		654	-0.677
70.72	0.23		70.57	0.54		70.75	0.06								657	-0.694		657	-0.693		657	-0.703		657	-0.686		657	-0.69		657	-0.692		657	-0.679
70.88	0.13		70.73	0.47		70.91	0.15								659	-0.698		659	-0.691		659	-0.708		659	-0.695		659	-0.692		659	-0.696		659	-0.676
71.04	0.23		70.89	0.51		71.07	0.08								662	-0.701		662	-0.69		662	-0.709		662	-0.697		662	-0.695		662	-0.7		662	-0.678
71.2	0.17		71.05	0.48		71.23	0.03								665	-0.701		665	-0.693		665	-0.703		665	-0.699		665	-0.695		665	-0.698		665	-0.684
71.36	0.38		71.21	0.64		71.39	0.07								668	-0.698		668	-0.699		668	-0.7		668	-0.701		668	-0.694		668	-0.702		668	-0.684
71.52	0.36		71.37	0.44		71.55	0.05								671	-0.694		671	-0.698		671	-0.706		671	-0.702		671	-0.698		671	-0.696		671	-0.677
71.68	0.36		71.53	0.56		71.71	0.11								674	-0.695		674	-0.697		674	-0.704		674	-0.698		674	-0.696		674	-0.694		674	-0.674
71.84	0.38		71.69	0.65		71.87	0.09								677	-0.694		677	-0.693		677	-0.708		677	-0.698		677	-0.696		677	-0.691		677	-0.672
72	0.34		71.85	0.29		72.03	0.04								680	-0.696		680	-0.694		680	-0.705		680	-0.699		680	-0.695		680	-0.692		680	-0.673
72.16	0.39		72.01	0.66		72.19	0.07								683	-0.697		683	-0.692		683	-0.699		683	-0.695		683	-0.698		683	-0.694		683	-0.676
72.32	0.38		72.17	0.51		72.34	-0.02								686	-0.698		686	-0.695		686	-0.704		686	-0.699		686	-0.698		686	-0.695		686	-0.681
72.48	0.33		72.33	0.58		72.5	-0.19								689	-0.696		689	-0.692		689	-0.707		689	-0.7		689	-0.7		689	-0.693		689	-0.683
72.64	0.43		72.49	0.54		72.66	-0.19								692	-0.694		692	-0.684		692	-0.709		692	-0.701		692	-0.701		692	-0.692		692	-0.681
72.8	0.55		72.64	0.69		72.82	-0.19								695	-0.696		695	-0.684		695	-0.708		695	-0.696		695	-0.703		695	-0.698		695	-0.678
72.96	0.55		72.8	0.75		72.98	-0.18								698	-0.696		698	-0.689		698	-0.705		698	-0.699		698	-0.706		698	-0.698		698	-0.675
73.12	0.58		72.96	0.66		73.14	0								700	-0.696		700	-0.692		700	-0.708		700	-0.695		700	-0.702		700	-0.696		700	-0.67
73.28	0.65		73.12	0.61		73.3	0.11								703	-0.693		703	-0.697		703	-0.706		703	-0.696		703	-0.699		703	-0.695		703	-0.673
73.44	0.78		73.28	0.79		73.46	-0.06								706	-0.695		706	-0.691		706	-0.701		706	-0.699		706	-0.697		706	-0.693		706	-0.671
73.6	1.02		73.44	0.98		73.62	-0.07								709	-0.696		709	-0.692		709	-0.702		709	-0.701		709	-0.697		709	-0.691		709	-0.67
73.76	1.07		73.6	1.08		73.78	-0.01								712	-0.697		712	-0.687		712	-0.71		712	-0.698		712	-0.695		712	-0.697		712	-0.675
73.92	1.35		73.76	1.24		73.94	-0.13								715	-0.702		715	-0.685		715	-0.708		715	-0.694		715	-0.692		715	-0.696		715	-0.677
74.08	1.67		73.92	1.47		74.1	-0.15								718	-0.697		718	-0.684		718	-0.704		718	-0.693		718	-0.696		718	-0.693		718	-0.673
74.24	1.9		74.08	1.75		74.26	-0.21								721	-0.694		721	-0.69		721	-0.704		721	-0.693		721	-0.695		721	-0.693		721	-0.669
74.4	2.14		74.24	2.18		74.42	-0.27								724	-0.693		724	-0.692		724	-0.708		724	-0.698		724	-0.697		724	-0.697		724	-0.665
74.55	2.6		74.4	2.47		74.58	-0.13								727	-0.692		727	-0.692		727	-0.706		727	-0.695		727	-0.696		727	-0.701		727	-0.665
74.71	3		74.56	3.27		74.74	-0.11								730	-0.693		730	-0.689		730	-0.709		730	-0.697		730	-0.695		730	-0.702		730	-0.665
74.87	3.41		74.72	3.54		74.9	-0.12								733	-0.698		733	-0.69		733	-0.71		733	-0.701		733	-0.696		733	-0.692		733	-0.67
75.03	3.89		74.88	3.97		75.06	-0.2								736	-0.698		736	-0.695		736	-0.712		736	-0.695		736	-0.698		736	-0.69		736	-0.672
75.19	4.44		75.03	4.76		75.22	-0.26								739	-0.695		739	-0.695		739	-0.712		739	-0.695		739	-0.7		739	-0.69		739	-0.673
75.35	5.14		75.19	5.35		75.38	-0.18								741	-0.691		741	-0.691		741	-0.705		741	-0.693		741	-0.7		741	-0.698		741	-0.677
75.51	5.81		75.35	6.26		75.54	-0.25								744	-0.694		744	-0.681		744	-0.704		744	-0.69		744	-0.696		744	-0.694		744	-0.682
75.67	6.35		75.51	7		75.7	-0.27								747	-0.696		747	-0.681		747	-0.704		747	-0.688		747	-0.695		747	-0.695		747	-0.68
75.83	7.07		75.67	7.67		75.86	-0.27								750	-0.695		750	-0.691		750	-0.702		750	-0.691		750	-0.689		750	-0.694		750	-0.672
75.99	7.84		75.83	8.8		76.02	-0.22								753	-0.693		753	-0.688		753	-0.702		753	-0.693		753	-0.691		753	-0.696		753	-0.666
76.15	8.51		75.99	9.71		76.18	-0.3								756	-0.695		756	-0.689		756	-0.703		756	-0.694		756	-0.693		756	-0.694		756	-0.669
76.31	9.3		76.15	10.39		76.34	-0.29								759	-0.694		759	-0.687		759	-0.702		759	-0.695		759	-0.695		759	-0.7		759	-0.671
76.47	9.93		76.31	11.36		76.5	-0.23								762	-0.697		762	-0.69		762	-0.695		762	-0.698		762	-0.694		762	-0.702		762	-0.672
76.63	10.6		76.47	12.26		76.66	-0.22								765	-0.698		765	-0.687		765	-0.699		765	-0.698		765	-0.696		765	-0.705		765	-0.672
76.79	11.17		76.63	13.11		76.82	-0.29								768	-0.693		768	-0.686		768	-0.701		768	-0.691		768	-0.694		768	-0.701		768	-0.674
76.95	11.74		76.79	14.11		76.98	-0.16								771	-0.698		771	-0.689		771	-0.705		771	-0.689		771	-0.697		771	-0.699		771	-0.672
77.11	11.95		76.95	14.74		77.14	-0.22								774	-0.698		774	-0.689		774	-0.702		774	-0.695		774	-0.694		774	-0.699		774	-0.664
77.27	12.47		77.11	15.41		77.3	-0.36								777	-0.697		777	-0.692		777	-0.705		777	-0.697		777	-0.693		777	-0.695		777	-0.671
77.43	12.56		77.26	15.93		77.46	-0.28								780	-0.697		780	-0.69		780	-0.707		780	-0.691		780	-0.693		780	-0.694		780	-0.672
77.59	12.91		77.42	16.27		77.61	-0.07								782	-0.695		782	-0.691		782	-0.707		782	-0.696		782	-0.695		782	-0.694		782	-0.672
77.75	12.93		77.58	16.77		77.77	-0.16								785	-0.696		785	-0.693		785	-0.699		785	-0.7		785	-0.701		785	-0.697		785	-0.674
77.91	12.85		77.74	16.74		77.93	-0.11								788	-0.693		788	-0.685		788	-0.697		788	-0.703		788	-0.7		788	-0.7		788	-0.671
78.07	12.76		77.9	16.9		78.09	-0.13								791	-0.687		791	-0.689		791	-0.703		791	-0.694		791	-0.696		791	-0.697		791	-0.669
78.23	12.3		78.06	16.55		78.25	-0.08								794	-0.692		794	-0.694		794	-0.708		794	-0.69		794	-0.696		794	-0.692		794	-0.675
78.39	12.06		78.22	16.64		78.41	-0.21								797	-0.694		797	-0.695		797	-0.704		797	-0.694		797	-0.696		797	-0.699		797	-0.677
78.55	11.5		78.38	16.12		78.57	-0.2								800	-0.694		800	-0.696		800	-0.711		800	-0.697		800	-0.699		800	-0.7		800	-0.676
78.71	10.99		78.54	15.48		78.73	-0.28								803	-0.693		803	-0.694		803	-0.711		803	-0.698		803	-0.702		803	-0.702		803	-0.677
78.87	10.34		78.7	14.9		78.89	-0.28								806	-0.691		806	-0.695		806	-0.71		806	-0.691		806	-0.701		806	-0.698		806	-0.672
79.03	9.89		78.86	14.29		79.05	-0.15								809	-0.693		809	-0.693		809	-0.707		809	-0.696		809	-0.701		809	-0.697		809	-0.673
79.18	9.41		79.02	13.43		79.21	-0.24								812	-0.693		812	-0.692		812	-0.705		812	-0.698		812	-0.698		812	-0.697		812	-0.676
79.34	8.63		79.18	12.48		79.37	-0.29								815	-0.694		815	-0.692		815	-0.705		815	-0.695		815	-0.697		815	-0.701		815	-0.682
79.5	8.11		79.34	11.5		79.53	-0.14								818	-0.694		818	-0.695		818	-0.705		818	-0.699		818	-0.697		818	-0.698		818	-0.678
79.66	7.62		79.5	10.92		79.69	-0.3								821	-0.697		821	-0.692		821	-0.707		821	-0.702		821	-0.699		821	-0.698		821	-0.67
79.82	6.94		79.65	9.82		79.85	-0.21								823	-0.699		823	-0.687		823	-0.71		823	-0.701		823	-0.697		823	-0.697		823	-0.664
79.98	6.36		79.81	9		80.01	0								826	-0.698		826	-0.687		826	-0.712		826	-0.693		826	-0.696		826	-0.694		826	-0.671
80.14	5.88		79.97	8.27		80.17	-0.18								829	-0.694		829	-0.695		829	-0.715		829	-0.692		829	-0.7		829	-0.692		829	-0.671
80.3	5.43		80.13	7.49		80.33	-0.24								832	-0.693		832	-0.698		832	-0.711		832	-0.692		832	-0.697		832	-0.694		832	-0.669
80.46	4.98		80.29	6.83		80.49	-0.14								835	-0.693		835	-0.692		835	-0.709		835	-0.69		835	-0.695		835	-0.699		835	-0.67
80.62	4.44		80.45	6.02		80.65	-0.01								838	-0.696		838	-0.687		838	-0.711		838	-0.697		838	-0.698		838	-0.698		838	-0.67
80.78	4.17		80.61	5.45		80.81	-0.14								841	-0.697		841	-0.686		841	-0.705		841	-0.696		841	-0.695		841	-0.696		841	-0.676
80.94	3.57		80.77	4.85		80.97	-0.1								844	-0.696		844	-0.691		844	-0.708		844	-0.693		844	-0.695		844	-0.701		844	-0.677
81.1	3.35		80.93	4.19		81.13	-0.06								847	-0.695		847	-0.689		847	-0.708		847	-0.699		847	-0.695		847	-0.703		847	-0.679
81.26	3		81.09	3.83		81.29	-0.04								850	-0.699		850	-0.687		850	-0.705		850	-0.701		850	-0.692		850	-0.7		850	-0.675
81.42	2.72		81.25	3.71		81.45	-0.18								853	-0.695		853	-0.685		853	-0.705		853	-0.698		853	-0.692		853	-0.704		853	-0.675
81.58	2.44		81.41	3.16		81.61	-0.27								856	-0.694		856	-0.684		856	-0.708		856	-0.697		856	-0.692		856	-0.7		856	-0.672
81.74	2.14		81.57	2.73		81.77	-0.29								859	-0.698		859	-0.694		859	-0.707		859	-0.701		859	-0.695		859	-0.695		859	-0.671
81.9	1.91		81.73	2.51		81.93	-0.32								862	-0.696		862	-0.691		862	-0.704		862	-0.703		862	-0.697		862	-0.696		862	-0.67
82.06	1.68		81.88	2.09		82.09	-0.3								865	-0.694		865	-0.688		865	-0.711		865	-0.701		865	-0.7		865	-0.698		865	-0.673
82.22	1.67		82.04	1.93		82.25	-0.25								867	-0.693		867	-0.688		867	-0.71		867	-0.7		867	-0.695		867	-0.699		867	-0.668
82.38	1.46		82.2	1.74		82.41	-0.23								870	-0.69		870	-0.688		870	-0.709		870	-0.705		870	-0.689		870	-0.698		870	-0.667
82.54	1.34		82.36	1.49		82.57	-0.1								873	-0.693		873	-0.684		873	-0.708		873	-0.705		873	-0.688		873	-0.698		873	-0.672
82.7	1.39		82.52	1.36		82.73	-0.33								876	-0.696		876	-0.69		876	-0.706		876	-0.701		876	-0.694		876	-0.7		876	-0.671
82.86	1.2		82.68	1.18		82.89	-0.23								879	-0.695		879	-0.684		879	-0.703		879	-0.697		879	-0.695		879	-0.699		879	-0.663
83.02	1.23		82.84	1.13		83.04	-0.16								882	-0.699		882	-0.682		882	-0.708		882	-0.698		882	-0.693		882	-0.692		882	-0.668
83.18	1.07		83	0.96		83.2	-0.3								885	-0.7		885	-0.683		885	-0.708		885	-0.699		885	-0.691		885	-0.691		885	-0.669
83.34	1.02		83.16	0.89		83.36	-0.23								888	-0.694		888	-0.687		888	-0.704		888	-0.696		888	-0.69		888	-0.692		888	-0.669
83.5	0.82		83.32	0.82		83.52	-0.35								891	-0.691		891	-0.693		891	-0.703		891	-0.691		891	-0.692		891	-0.698		891	-0.669
83.65	0.78		83.48	0.67		83.68	-0.12								894	-0.689		894	-0.691		894	-0.706		894	-0.694		894	-0.693		894	-0.702		894	-0.67
83.81	0.76		83.64	0.92		83.84	0								897	-0.691		897	-0.69		897	-0.703		897	-0.696		897	-0.693		897	-0.699		897	-0.667
83.97	0.78		83.8	0.89		84	0.02								900	-0.691		900	-0.686		900	-0.707		900	-0.701		900	-0.692		900	-0.695		900	-0.668
84.13	0.7		83.96	0.72		84.16	0.01								903	-0.691		903	-0.683		903	-0.712		903	-0.701		903	-0.691		903	-0.698		903	-0.667
84.29	0.65		84.11	0.8		84.32	-0.04								906	-0.692		906	-0.684		906	-0.705		906	-0.696		906	-0.692		906	-0.698		906	-0.674
84.45	0.56		84.27	0.94		84.48	-0.05								908	-0.693		908	-0.684		908	-0.701		908	-0.701		908	-0.694		908	-0.699		908	-0.669
84.61	0.52		84.43	0.81		84.64	-0.18								911	-0.697		911	-0.679		911	-0.704		911	-0.7		911	-0.685		911	-0.695		911	-0.67
84.77	0.35		84.59	0.58		84.8	-0.3								914	-0.693		914	-0.684		914	-0.706		914	-0.697		914	-0.69		914	-0.697		914	-0.67
84.93	0.29		84.75	0.7		84.96	-0.24								917	-0.693		917	-0.684		917	-0.705		917	-0.698		917	-0.697		917	-0.698		917	-0.664
85.09	0.46		84.91	0.86		85.12	-0.08								920	-0.693		920	-0.687		920	-0.702		920	-0.693		920	-0.693		920	-0.703		920	-0.662
85.25	0.31		85.07	0.62		85.28	-0.15								923	-0.691		923	-0.687		923	-0.705		923	-0.695		923	-0.695		923	-0.705		923	-0.671
85.41	0.35		85.23	0.59		85.44	-0.2								926	-0.693		926	-0.684		926	-0.702		926	-0.701		926	-0.693		926	-0.696		926	-0.671
85.57	0.33		85.39	0.58		85.6	-0.04								929	-0.692		929	-0.688		929	-0.709		929	-0.697		929	-0.697		929	-0.696		929	-0.666
85.73	0.39		85.55	0.49		85.76	-0.18								932	-0.69		932	-0.691		932	-0.708		932	-0.696		932	-0.697		932	-0.694		932	-0.664
85.89	0.15		85.71	0.38		85.92	-0.3								935	-0.691		935	-0.689		935	-0.705		935	-0.693		935	-0.702		935	-0.698		935	-0.67
86.05	0.31		85.87	0.6		86.08	-0.13								938	-0.694		938	-0.687		938	-0.705		938	-0.692		938	-0.696		938	-0.699		938	-0.678
86.21	-0.08		86.03	0.48		86.24	-0.35								941	-0.695		941	-0.684		941	-0.703		941	-0.695		941	-0.696		941	-0.694		941	-0.682
86.37	0.13		86.19	0.36		86.4	-0.17								944	-0.695		944	-0.684		944	-0.705		944	-0.699		944	-0.696		944	-0.693		944	-0.67
86.53	0.31		86.35	0.34		86.56	-0.21								947	-0.694		947	-0.687		947	-0.707		947	-0.701		947	-0.697		947	-0.693		947	-0.671
86.69	0.15		86.5	0.4		86.72	-0.19								949	-0.691		949	-0.692		949	-0.708		949	-0.697		949	-0.696		949	-0.7		949	-0.672
86.85	0.26		86.66	0.27		86.88	-0.05								952	-0.691		952	-0.692		952	-0.707		952	-0.697		952	-0.695		952	-0.699		952	-0.67
87.01	0.22		86.82	0.51		87.04	-0.11								955	-0.69		955	-0.69		955	-0.711		955	-0.7		955	-0.698		955	-0.703		955	-0.669
87.17	0.08		86.98	0.41		87.2	-0.15								958	-0.692		958	-0.686		958	-0.712		958	-0.697		958	-0.699		958	-0.699		958	-0.67
87.33	-0.04		87.14	0.36		87.36	-0.2								961	-0.693		961	-0.688		961	-0.712		961	-0.699		961	-0.689		961	-0.696		961	-0.672
87.49	0.17		87.3	0.37		87.52	-0.08								964	-0.694		964	-0.688		964	-0.713		964	-0.7		964	-0.688		964	-0.695		964	-0.674
87.65	0.12		87.46	0.49		87.68	-0.14								967	-0.696		967	-0.684		967	-0.706		967	-0.698		967	-0.692		967	-0.693		967	-0.669
87.81	0.03		87.62	0.4		87.84	-0.07								970	-0.693		970	-0.688		970	-0.707		970	-0.699		970	-0.69		970	-0.7		970	-0.67
87.97	0.08		87.78	0.29		88	-0.19								973	-0.695		973	-0.689		973	-0.712		973	-0.703		973	-0.697		973	-0.699		973	-0.672
88.12	-0.12		87.94	0.4		88.16	-0.21								976	-0.697		976	-0.688		976	-0.706		976	-0.705		976	-0.703		976	-0.698		976	-0.671
88.28	-0.1		88.1	0.41		88.31	-0.26								979	-0.693		979	-0.69		979	-0.704		979	-0.702		979	-0.7		979	-0.697		979	-0.668
88.44	-0.13		88.26	0.43		88.47	-0.26								982	-0.688		982	-0.689		982	-0.704		982	-0.7		982	-0.696		982	-0.692		982	-0.662
88.6	-0.12		88.42	0.38		88.63	-0.37								985	-0.689		985	-0.689		985	-0.703		985	-0.699		985	-0.697		985	-0.688		985	-0.661
88.76	0.03		88.58	0.34		88.79	-0.31								988	-0.691		988	-0.685		988	-0.708		988	-0.701		988	-0.701		988	-0.688		988	-0.664
88.92	0.08		88.73	0.3		88.95	-0.23								990	-0.692		990	-0.689		990	-0.704		990	-0.695		990	-0.706		990	-0.696		990	-0.668
89.08	0.09		88.89	0.34		89.11	-0.19								993	-0.693		993	-0.695		993	-0.704		993	-0.699		993	-0.705		993	-0.702		993	-0.664
89.24	-0.05		89.05	0.24		89.27	-0.08								996	-0.693		996	-0.69		996	-0.707		996	-0.701		996	-0.702		996	-0.707		996	-0.667
89.4	-0.08		89.21	0.26		89.43	-0.08								999	-0.691		999	-0.692		999	-0.703		999	-0.71		999	-0.702		999	-0.706		999	-0.666
89.56	-0.19		89.37	0.35		89.59	-0.15								1000	-0.69		1000	-0.686		1000	-0.707		1000	-0.711		1000	-0.698		1000	-0.699		1000	-0.664
89.72	-0.09		89.53	0.34		89.75	-0.33								1010	-0.694		1010	-0.688		1010	-0.707		1010	-0.704		1010	-0.692		1010	-0.692		1010	-0.663
89.88	0.05		89.69	0.4		89.91	0								1010	-0.696		1010	-0.69		1010	-0.708		1010	-0.695		1010	-0.698		1010	-0.69		1010	-0.666
90.04	0.07		89.85	0.37		90.07	0								1010	-0.697		1010	-0.689		1010	-0.709		1010	-0.689		1010	-0.694		1010	-0.695		1010	-0.668
90.2	-0.05		90.01	0.34		90.23	-0.15								1010	-0.695		1010	-0.692		1010	-0.71		1010	-0.691		1010	-0.691		1010	-0.699		1010	-0.673
90.36	0.18		90.17	0.2		90.39	-0.05								1020	-0.694		1020	-0.693		1020	-0.705		1020	-0.696		1020	-0.694		1020	-0.7		1020	-0.673
90.52	0.06		90.33	0.34		90.55	-0.1								1020	-0.695		1020	-0.688		1020	-0.708		1020	-0.705		1020	-0.694		1020	-0.697		1020	-0.674
90.68	0.13		90.49	0.42		90.71	-0.29								1020	-0.696		1020	-0.688		1020	-0.713		1020	-0.705		1020	-0.692		1020	-0.7		1020	-0.67
90.84	-0.08		90.65	0.56		90.87	-0.23								1030	-0.697		1030	-0.69		1030	-0.715		1030	-0.697		1030	-0.691		1030	-0.702		1030	-0.673
91	-0.02		90.81	0.42		91.03	-0.45								1030	-0.696		1030	-0.687		1030	-0.708		1030	-0.698		1030	-0.695		1030	-0.702		1030	-0.676
91.16	-0.11		90.97	0.44		91.19	-0.29								1030	-0.695		1030	-0.692		1030	-0.707		1030	-0.702		1030	-0.694		1030	-0.698		1030	-0.669
91.32	-0.05		91.12	0.27		91.35	-0.27								1030	-0.694		1030	-0.685		1030	-0.701		1030	-0.702		1030	-0.697		1030	-0.699		1030	-0.669
91.48	-0.12		91.28	0.3		91.51	-0.39								1040	-0.695		1040	-0.68		1040	-0.704		1040	-0.703		1040	-0.702		1040	-0.704		1040	-0.663
91.64	-0.14		91.44	0.38		91.67	-0.28								1040	-0.696		1040	-0.681		1040	-0.71		1040	-0.702		1040	-0.699		1040	-0.702		1040	-0.658
91.8	0.02		91.6	0.33		91.83	-0.21								1040	-0.694		1040	-0.687		1040	-0.714		1040	-0.701		1040	-0.697		1040	-0.702		1040	-0.662
91.96	-0.12		91.76	0.38		91.99	-0.12								1050	-0.691		1050	-0.693		1050	-0.708		1050	-0.704		1050	-0.698		1050	-0.694		1050	-0.667
92.12	0.05		91.92	0.4		92.15	-0.17								1050	-0.692		1050	-0.696		1050	-0.711		1050	-0.705		1050	-0.693		1050	-0.699		1050	-0.672
92.28	0.07		92.08	0.17		92.31	-0.26								1050	-0.695		1050	-0.695		1050	-0.715		1050	-0.699		1050	-0.697		1050	-0.704		1050	-0.668
92.44	0.03		92.24	0.38		92.47	-0.13								1050	-0.694		1050	-0.693		1050	-0.714		1050	-0.698		1050	-0.702		1050	-0.709		1050	-0.665
92.6	-0.09		92.4	0.23		92.63	-0.09								1060	-0.69		1060	-0.69		1060	-0.712		1060	-0.706		1060	-0.702		1060	-0.711		1060	-0.669
92.75	0.04		92.56	0.12		92.79	-0.2								1060	-0.691		1060	-0.691		1060	-0.709		1060	-0.707		1060	-0.7		1060	-0.702		1060	-0.671
92.91	0.01		92.72	0.36		92.95	-0.16								1060	-0.694		1060	-0.691		1060	-0.71		1060	-0.704		1060	-0.701		1060	-0.699		1060	-0.673
93.07	0.07		92.88	0.25		93.11	-0.08								1070	-0.695		1070	-0.683		1070	-0.709		1070	-0.698		1070	-0.697		1070	-0.701		1070	-0.666
93.23	0.14		93.04	0.46		93.27	-0.12								1070	-0.695		1070	-0.685		1070	-0.715		1070	-0.7		1070	-0.693		1070	-0.702		1070	-0.66
93.39	-0.06		93.2	0.31		93.43	-0.27								1070	-0.697		1070	-0.691		1070	-0.708		1070	-0.703		1070	-0.699		1070	-0.704		1070	-0.666
93.55	-0.01		93.35	0.3		93.59	-0.06								1080	-0.695		1080	-0.682		1080	-0.707		1080	-0.699		1080	-0.702		1080	-0.697		1080	-0.671
93.71	-0.01		93.51	0.45		93.74	-0.13								1080	-0.693		1080	-0.686		1080	-0.703		1080	-0.699		1080	-0.694		1080	-0.694		1080	-0.666
93.87	0.11		93.67	0.44		93.9	-0.31								1080	-0.691		1080	-0.69		1080	-0.71		1080	-0.703		1080	-0.693		1080	-0.703		1080	-0.665
94.03	-0.08		93.83	0.49		94.06	-0.21								1080	-0.696		1080	-0.688		1080	-0.719		1080	-0.703		1080	-0.696		1080	-0.702		1080	-0.67
94.19	-0.12		93.99	0.43		94.22	-0.27								1090	-0.695		1090	-0.688		1090	-0.715		1090	-0.701		1090	-0.701		1090	-0.701		1090	-0.672
94.35	0.04		94.15	0.42		94.38	-0.29								1090	-0.7		1090	-0.689		1090	-0.715		1090	-0.699		1090	-0.7		1090	-0.698		1090	-0.66
94.51	0.02		94.31	0.41		94.54	-0.41								1090	-0.7		1090	-0.695		1090	-0.707		1090	-0.696		1090	-0.703		1090	-0.7		1090	-0.662
94.67	-0.01		94.47	0.35		94.7	-0.3								1100	-0.698		1100	-0.697		1100	-0.705		1100	-0.694		1100	-0.706		1100	-0.698		1100	-0.665
94.83	-0.04		94.63	0.4		94.86	-0.31								1100	-0.698		1100	-0.689		1100	-0.703		1100	-0.696		1100	-0.706		1100	-0.694		1100	-0.668
94.99	-0.02		94.79	0.23		95.02	-0.28								1100	-0.698		1100	-0.686		1100	-0.707		1100	-0.704		1100	-0.706		1100	-0.694		1100	-0.671
															1100	-0.697		1100	-0.693		1100	-0.712		1100	-0.707		1100	-0.709		1100	-0.69		1100	-0.676
															1110	-0.696		1110	-0.698		1110	-0.711		1110	-0.7		1110	-0.712		1110	-0.692		1110	-0.675
															1110	-0.698		1110	-0.694		1110	-0.708		1110	-0.702		1110	-0.704		1110	-0.697		1110	-0.673
															1110	-0.699		1110	-0.691		1110	-0.709		1110	-0.704		1110	-0.696		1110	-0.7		1110	-0.668
															1120	-0.699		1120	-0.695		1120	-0.709		1120	-0.7		1120	-0.699		1120	-0.698		1120	-0.671
															1120	-0.7		1120	-0.696		1120	-0.71		1120	-0.697		1120	-0.698		1120	-0.699		1120	-0.672
															1120	-0.699		1120	-0.698		1120	-0.711		1120	-0.699		1120	-0.694		1120	-0.699		1120	-0.669
															1130	-0.695		1130	-0.695		1130	-0.71		1130	-0.704		1130	-0.694		1130	-0.694		1130	-0.67
															1130	-0.699		1130	-0.694		1130	-0.713		1130	-0.71		1130	-0.694		1130	-0.694		1130	-0.669
															1130	-0.699		1130	-0.694		1130	-0.711		1130	-0.706		1130	-0.698		1130	-0.702		1130	-0.672
															1130	-0.696		1130	-0.691		1130	-0.706		1130	-0.701		1130	-0.702		1130	-0.702		1130	-0.669
															1140	-0.695		1140	-0.693		1140	-0.711		1140	-0.704		1140	-0.698		1140	-0.699		1140	-0.67
															1140	-0.695		1140	-0.688		1140	-0.711		1140	-0.697		1140	-0.693		1140	-0.698		1140	-0.675
															1140	-0.694		1140	-0.687		1140	-0.704		1140	-0.699		1140	-0.695		1140	-0.701		1140	-0.673
															1150	-0.696		1150	-0.685		1150	-0.705		1150	-0.695		1150	-0.697		1150	-0.699		1150	-0.675
															1150	-0.697		1150	-0.685		1150	-0.711		1150	-0.7		1150	-0.697		1150	-0.697		1150	-0.674
															1150	-0.697		1150	-0.683		1150	-0.717		1150	-0.7		1150	-0.695		1150	-0.699		1150	-0.671
															1150	-0.696		1150	-0.687		1150	-0.717		1150	-0.7		1150	-0.696		1150	-0.703		1150	-0.669
															1160	-0.697		1160	-0.684		1160	-0.708		1160	-0.699		1160	-0.698		1160	-0.704		1160	-0.668
															1160	-0.696		1160	-0.688		1160	-0.706		1160	-0.703		1160	-0.696		1160	-0.702		1160	-0.668
															1160	-0.696		1160	-0.689		1160	-0.712		1160	-0.705		1160	-0.692		1160	-0.696		1160	-0.672
															1170	-0.697		1170	-0.69		1170	-0.71		1170	-0.702		1170	-0.692		1170	-0.693		1170	-0.672
															1170	-0.697		1170	-0.69		1170	-0.713		1170	-0.695		1170	-0.692		1170	-0.694		1170	-0.671
															1170	-0.697		1170	-0.687		1170	-0.716		1170	-0.693		1170	-0.688		1170	-0.69		1170	-0.67
															1180	-0.693		1180	-0.691		1180	-0.715		1180	-0.699		1180	-0.689		1180	-0.693		1180	-0.662
															1180	-0.696		1180	-0.69		1180	-0.708		1180	-0.703		1180	-0.689		1180	-0.701		1180	-0.661
															1180	-0.697		1180	-0.684		1180	-0.706		1180	-0.705		1180	-0.689		1180	-0.707		1180	-0.665
															1180	-0.696		1180	-0.682		1180	-0.709		1180	-0.704		1180	-0.687		1180	-0.703		1180	-0.668
															1190	-0.695		1190	-0.684		1190	-0.713		1190	-0.709		1190	-0.694		1190	-0.697		1190	-0.666
															1190	-0.693		1190	-0.685		1190	-0.72		1190	-0.706		1190	-0.69		1190	-0.693		1190	-0.673
															1190	-0.692		1190	-0.686		1190	-0.717		1190	-0.703		1190	-0.693		1190	-0.692		1190	-0.676
															1200	-0.691		1200	-0.685		1200	-0.721		1200	-0.706		1200	-0.693		1200	-0.697		1200	-0.668
															1200	-0.69		1200	-0.682		1200	-0.716		1200	-0.703		1200	-0.696		1200	-0.696		1200	-0.664
															1200	-0.692		1200	-0.688		1200	-0.71		1200	-0.709		1200	-0.698		1200	-0.703		1200	-0.669
															1200	-0.696		1200	-0.688		1200	-0.716		1200	-0.711		1200	-0.695		1200	-0.7		1200	-0.664
															1210	-0.698		1210	-0.694		1210	-0.715		1210	-0.71		1210	-0.695		1210	-0.699		1210	-0.661
															1210	-0.695		1210	-0.693		1210	-0.714		1210	-0.703		1210	-0.691		1210	-0.699		1210	-0.663
															1210	-0.696		1210	-0.693		1210	-0.715		1210	-0.699		1210	-0.691		1210	-0.698		1210	-0.658
															1220	-0.697		1220	-0.692		1220	-0.715		1220	-0.697		1220	-0.694		1220	-0.694		1220	-0.659
															1220	-0.695		1220	-0.69		1220	-0.716		1220	-0.697		1220	-0.694		1220	-0.691		1220	-0.664
															1220	-0.696		1220	-0.689		1220	-0.718		1220	-0.699		1220	-0.691		1220	-0.695		1220	-0.666
															1220	-0.694		1220	-0.685		1220	-0.714		1220	-0.702		1220	-0.69		1220	-0.706		1220	-0.659
															1230	-0.697		1230	-0.689		1230	-0.71		1230	-0.703		1230	-0.69		1230	-0.702		1230	-0.66
															1230	-0.699		1230	-0.696		1230	-0.713		1230	-0.707		1230	-0.7		1230	-0.694		1230	-0.667
															1230	-0.7		1230	-0.691		1230	-0.719		1230	-0.706		1230	-0.702		1230	-0.696		1230	-0.663
															1240	-0.7		1240	-0.693		1240	-0.716		1240	-0.706		1240	-0.693		1240	-0.702		1240	-0.665
															1240	-0.699		1240	-0.695		1240	-0.719		1240	-0.706		1240	-0.693		1240	-0.699		1240	-0.665
															1240	-0.695		1240	-0.696		1240	-0.719		1240	-0.7		1240	-0.69		1240	-0.696		1240	-0.663
															1250	-0.696		1250	-0.693		1250	-0.719		1250	-0.696		1250	-0.69		1250	-0.698		1250	-0.665
															1250	-0.696		1250	-0.69		1250	-0.72		1250	-0.704		1250	-0.693		1250	-0.7		1250	-0.662
															1250	-0.698		1250	-0.689		1250	-0.714		1250	-0.709		1250	-0.698		1250	-0.697		1250	-0.667
															1250	-0.697		1250	-0.692		1250	-0.715		1250	-0.701		1250	-0.701		1250	-0.699		1250	-0.665
															1260	-0.696		1260	-0.692		1260	-0.718		1260	-0.701		1260	-0.696		1260	-0.699		1260	-0.664
															1260	-0.698		1260	-0.69		1260	-0.719		1260	-0.705		1260	-0.692		1260	-0.701		1260	-0.668
															1260	-0.698		1260	-0.686		1260	-0.714		1260	-0.705		1260	-0.695		1260	-0.703		1260	-0.671
															1270	-0.699		1270	-0.681		1270	-0.716		1270	-0.703		1270	-0.692		1270	-0.699		1270	-0.666
															1270	-0.701		1270	-0.684		1270	-0.711		1270	-0.705		1270	-0.695		1270	-0.702		1270	-0.66
															1270	-0.702		1270	-0.69		1270	-0.71		1270	-0.706		1270	-0.702		1270	-0.703		1270	-0.663
															1270	-0.701		1270	-0.689		1270	-0.709		1270	-0.711		1270	-0.703		1270	-0.703		1270	-0.663
															1280	-0.697		1280	-0.692		1280	-0.706		1280	-0.704		1280	-0.701		1280	-0.704		1280	-0.667
															1280	-0.694		1280	-0.692		1280	-0.711		1280	-0.703		1280	-0.698		1280	-0.698		1280	-0.664
															1280	-0.693		1280	-0.687		1280	-0.716		1280	-0.703		1280	-0.698		1280	-0.694		1280	-0.665
															1290	-0.695		1290	-0.692		1290	-0.71		1290	-0.704		1290	-0.689		1290	-0.695		1290	-0.667
															1290	-0.696		1290	-0.693		1290	-0.713		1290	-0.71		1290	-0.693		1290	-0.693		1290	-0.668
															1290	-0.697		1290	-0.694		1290	-0.715		1290	-0.713		1290	-0.691		1290	-0.699		1290	-0.667
															1300	-0.696		1300	-0.693		1300	-0.719		1300	-0.711		1300	-0.691		1300	-0.7		1300	-0.672
															1300	-0.695		1300	-0.692		1300	-0.717		1300	-0.704		1300	-0.691		1300	-0.699		1300	-0.665
															1300	-0.696		1300	-0.69		1300	-0.713		1300	-0.701		1300	-0.696		1300	-0.698		1300	-0.663
															1300	-0.695		1300	-0.688		1300	-0.715		1300	-0.704		1300	-0.694		1300	-0.696		1300	-0.667
															1310	-0.698		1310	-0.684		1310	-0.719		1310	-0.706		1310	-0.699		1310	-0.697		1310	-0.663
															1310	-0.702		1310	-0.687		1310	-0.718		1310	-0.705		1310	-0.696		1310	-0.702		1310	-0.665
															1310	-0.698		1310	-0.688		1310	-0.719		1310	-0.705		1310	-0.695		1310	-0.702		1310	-0.663
															1320	-0.696		1320	-0.687		1320	-0.72		1320	-0.7		1320	-0.694		1320	-0.702		1320	-0.663
															1320	-0.696		1320	-0.687		1320	-0.715		1320	-0.699		1320	-0.699		1320	-0.7		1320	-0.665
															1320	-0.696		1320	-0.684		1320	-0.71		1320	-0.703		1320	-0.698		1320	-0.692		1320	-0.667
															1320	-0.693		1320	-0.687		1320	-0.718		1320	-0.709		1320	-0.697		1320	-0.696		1320	-0.67
															1330	-0.695		1330	-0.686		1330	-0.723		1330	-0.709		1330	-0.702		1330	-0.7		1330	-0.667
															1330	-0.699		1330	-0.686		1330	-0.724		1330	-0.702		1330	-0.699		1330	-0.701		1330	-0.663
															1330	-0.698		1330	-0.684		1330	-0.721		1330	-0.709		1330	-0.702		1330	-0.698		1330	-0.66
															1340	-0.699		1340	-0.684		1340	-0.72		1340	-0.712		1340	-0.703		1340	-0.691		1340	-0.658
															1340	-0.697		1340	-0.69		1340	-0.723		1340	-0.712		1340	-0.698		1340	-0.697		1340	-0.661
															1340	-0.697		1340	-0.696		1340	-0.722		1340	-0.707		1340	-0.697		1340	-0.698		1340	-0.667
															1340	-0.698		1340	-0.689		1340	-0.719		1340	-0.703		1340	-0.695		1340	-0.696		1340	-0.667
															1350	-0.699		1350	-0.689		1350	-0.722		1350	-0.704		1350	-0.697		1350	-0.701		1350	-0.663
															1350	-0.702		1350	-0.688		1350	-0.719		1350	-0.7		1350	-0.698		1350	-0.706		1350	-0.661
															1350	-0.699		1350	-0.686		1350	-0.716		1350	-0.712		1350	-0.701		1350	-0.709		1350	-0.664
															1360	-0.698		1360	-0.692		1360	-0.713		1360	-0.712		1360	-0.699		1360	-0.699		1360	-0.669
															1360	-0.7		1360	-0.687		1360	-0.716		1360	-0.708		1360	-0.692		1360	-0.694		1360	-0.661
															1360	-0.697		1360	-0.683		1360	-0.72		1360	-0.705		1360	-0.69		1360	-0.699		1360	-0.657
															1370	-0.698		1370	-0.679		1370	-0.723		1370	-0.703		1370	-0.693		1370	-0.704		1370	-0.666
															1370	-0.699		1370	-0.682		1370	-0.721		1370	-0.702		1370	-0.695		1370	-0.706		1370	-0.672
															1370	-0.7		1370	-0.687		1370	-0.719		1370	-0.704		1370	-0.695		1370	-0.704		1370	-0.671
															1370	-0.698		1370	-0.683		1370	-0.713		1370	-0.712		1370	-0.698		1370	-0.701		1370	-0.668
															1380	-0.697		1380	-0.684		1380	-0.71		1380	-0.713		1380	-0.7		1380	-0.701		1380	-0.671
															1380	-0.701		1380	-0.69		1380	-0.716		1380	-0.707		1380	-0.697		1380	-0.702		1380	-0.668
															1380	-0.705		1380	-0.689		1380	-0.718		1380	-0.708		1380	-0.692		1380	-0.697		1380	-0.666
															1390	-0.701		1390	-0.688		1390	-0.715		1390	-0.71		1390	-0.69		1390	-0.697		1390	-0.663
															1390	-0.701		1390	-0.688		1390	-0.717		1390	-0.712		1390	-0.697		1390	-0.694		1390	-0.662
															1390	-0.7		1390	-0.687		1390	-0.722		1390	-0.712		1390	-0.695		1390	-0.697		1390	-0.662
															1390	-0.702		1390	-0.685		1390	-0.719		1390	-0.707		1390	-0.697		1390	-0.706		1390	-0.662
															1400	-0.7		1400	-0.685		1400	-0.721		1400	-0.703		1400	-0.703		1400	-0.704		1400	-0.664
															1400	-0.7		1400	-0.688		1400	-0.72		1400	-0.7		1400	-0.703		1400	-0.7		1400	-0.665
															1400	-0.701		1400	-0.688		1400	-0.721		1400	-0.701		1400	-0.694		1400	-0.699		1400	-0.665
															1410	-0.696		1410	-0.687		1410	-0.722		1410	-0.708		1410	-0.698		1410	-0.702		1410	-0.664
															1410	-0.697		1410	-0.678		1410	-0.719		1410	-0.705		1410	-0.699		1410	-0.703		1410	-0.661
															1410	-0.698		1410	-0.676		1410	-0.719		1410	-0.699		1410	-0.699		1410	-0.708		1410	-0.665
															1420	-0.701		1420	-0.679		1420	-0.72		1420	-0.698		1420	-0.698		1420	-0.707		1420	-0.667
															1420	-0.704		1420	-0.68		1420	-0.718		1420	-0.702		1420	-0.699		1420	-0.703		1420	-0.669
															1420	-0.7		1420	-0.684		1420	-0.718		1420	-0.697		1420	-0.7		1420	-0.702		1420	-0.665
															1420	-0.699		1420	-0.687		1420	-0.718		1420	-0.699		1420	-0.702		1420	-0.704		1420	-0.666
															1430	-0.7		1430	-0.69		1430	-0.716		1430	-0.696		1430	-0.697		1430	-0.7		1430	-0.673
															1430	-0.7		1430	-0.687		1430	-0.713		1430	-0.69		1430	-0.692		1430	-0.699		1430	-0.67
															1430	-0.699		1430	-0.689		1430	-0.716		1430	-0.691		1430	-0.694		1430	-0.703		1430	-0.665
															1440	-0.695		1440	-0.688		1440	-0.713		1440	-0.69		1440	-0.697		1440	-0.706		1440	-0.667
															1440	-0.698		1440	-0.685		1440	-0.71		1440	-0.69		1440	-0.697		1440	-0.703		1440	-0.666
															1440	-0.698		1440	-0.685		1440	-0.709		1440	-0.692		1440	-0.698		1440	-0.695		1440	-0.661
															1440	-0.698		1440	-0.681		1440	-0.708		1440	-0.691		1440	-0.696		1440	-0.695		1440	-0.665
															1450	-0.701		1450	-0.676		1450	-0.707		1450	-0.691		1450	-0.691		1450	-0.697		1450	-0.667
															1450	-0.706		1450	-0.677		1450	-0.709		1450	-0.689		1450	-0.686		1450	-0.701		1450	-0.661
															1450	-0.708		1450	-0.678		1450	-0.708		1450	-0.695		1450	-0.691		1450	-0.697		1450	-0.663
															1460	-0.705		1460	-0.679		1460	-0.707		1460	-0.694		1460	-0.699		1460	-0.699		1460	-0.667
															1460	-0.701		1460	-0.679		1460	-0.705		1460	-0.689		1460	-0.702		1460	-0.703		1460	-0.665
															1460	-0.703		1460	-0.675		1460	-0.706		1460	-0.685		1460	-0.699		1460	-0.702		1460	-0.663
															1470	-0.706		1470	-0.676		1470	-0.706		1470	-0.683		1470	-0.703		1470	-0.703		1470	-0.662
															1470	-0.704		1470	-0.678		1470	-0.702		1470	-0.676		1470	-0.7		1470	-0.704		1470	-0.659
															1470	-0.701		1470	-0.682		1470	-0.698		1470	-0.677		1470	-0.698		1470	-0.703		1470	-0.666
															1470	-0.7		1470	-0.682		1470	-0.696		1470	-0.675		1470	-0.698		1470	-0.703		1470	-0.671
															1480	-0.699		1480	-0.682		1480	-0.698		1480	-0.678		1480	-0.702		1480	-0.702		1480	-0.671
															1480	-0.699		1480	-0.685		1480	-0.692		1480	-0.682		1480	-0.7		1480	-0.7		1480	-0.664
															1480	-0.701		1480	-0.687		1480	-0.694		1480	-0.684		1480	-0.698		1480	-0.699		1480	-0.662
															1490	-0.699		1490	-0.68		1490	-0.698		1490	-0.681		1490	-0.698		1490	-0.696		1490	-0.662
															1490	-0.701		1490	-0.672		1490	-0.701		1490	-0.679		1490	-0.702		1490	-0.697		1490	-0.66
															1490	-0.702		1490	-0.67		1490	-0.701		1490	-0.672		1490	-0.704		1490	-0.693		1490	-0.664
															1490	-0.7		1490	-0.666		1490	-0.704		1490	-0.669		1490	-0.7		1490	-0.694		1490	-0.661
															1500	-0.699		1500	-0.666		1500	-0.7		1500	-0.667		1500	-0.706		1500	-0.695		1500	-0.662
															1500	-0.698		1500	-0.668		1500	-0.697		1500	-0.672		1500	-0.699		1500	-0.695		1500	-0.66
															1500	-0.698		1500	-0.669		1500	-0.7		1500	-0.667		1500	-0.699		1500	-0.697		1500	-0.66
															1510	-0.699		1510	-0.668		1510	-0.694		1510	-0.665		1510	-0.701		1510	-0.698		1510	-0.659
															1510	-0.697		1510	-0.668		1510	-0.695		1510	-0.665		1510	-0.7		1510	-0.704		1510	-0.66
															1510	-0.697		1510	-0.666		1510	-0.69		1510	-0.666		1510	-0.704		1510	-0.701		1510	-0.661
															1510	-0.703		1510	-0.668		1510	-0.688		1510	-0.668		1510	-0.7		1510	-0.697		1510	-0.664
															1520	-0.703		1520	-0.672		1520	-0.69		1520	-0.668		1520	-0.697		1520	-0.696		1520	-0.658
															1520	-0.7		1520	-0.67		1520	-0.691		1520	-0.67		1520	-0.697		1520	-0.691		1520	-0.658
															1520	-0.7		1520	-0.662		1520	-0.69		1520	-0.664		1520	-0.699		1520	-0.688		1520	-0.667
															1530	-0.699		1530	-0.657		1530	-0.687		1530	-0.667		1530	-0.698		1530	-0.688		1530	-0.668
															1530	-0.698		1530	-0.655		1530	-0.681		1530	-0.671		1530	-0.7		1530	-0.691		1530	-0.657
															1530	-0.701		1530	-0.655		1530	-0.674		1530	-0.667		1530	-0.699		1530	-0.696		1530	-0.659
															1540	-0.7		1540	-0.647		1540	-0.676		1540	-0.668		1540	-0.7		1540	-0.694		1540	-0.664
															1540	-0.7		1540	-0.649		1540	-0.678		1540	-0.669		1540	-0.701		1540	-0.697		1540	-0.661
															1540	-0.7		1540	-0.648		1540	-0.677		1540	-0.663		1540	-0.7		1540	-0.695		1540	-0.66
															1540	-0.698		1540	-0.653		1540	-0.671		1540	-0.663		1540	-0.7		1540	-0.694		1540	-0.657
															1550	-0.699		1550	-0.652		1550	-0.676		1550	-0.665		1550	-0.701		1550	-0.691		1550	-0.658
															1550	-0.698		1550	-0.644		1550	-0.675		1550	-0.67		1550	-0.697		1550	-0.693		1550	-0.662
															1550	-0.701		1550	-0.639		1550	-0.666		1550	-0.669		1550	-0.695		1550	-0.694		1550	-0.663
															1560	-0.701		1560	-0.626		1560	-0.655		1560	-0.667		1560	-0.693		1560	-0.69		1560	-0.655
															1560	-0.702		1560	-0.619		1560	-0.643		1560	-0.667		1560	-0.697		1560	-0.687		1560	-0.66
															1560	-0.705		1560	-0.611		1560	-0.636		1560	-0.664		1560	-0.702		1560	-0.683		1560	-0.663
															1560	-0.701		1560	-0.602		1560	-0.619		1560	-0.661		1560	-0.706		1560	-0.683		1560	-0.661
															1570	-0.699		1570	-0.588		1570	-0.611		1570	-0.666		1570	-0.702		1570	-0.676		1570	-0.66
															1570	-0.701		1570	-0.577		1570	-0.596		1570	-0.667		1570	-0.7		1570	-0.667		1570	-0.663
															1570	-0.703		1570	-0.563		1570	-0.574		1570	-0.674		1570	-0.7		1570	-0.664		1570	-0.666
															1580	-0.701		1580	-0.547		1580	-0.556		1580	-0.676		1580	-0.703		1580	-0.662		1580	-0.662
															1580	-0.701		1580	-0.54		1580	-0.536		1580	-0.672		1580	-0.7		1580	-0.655		1580	-0.658
															1580	-0.702		1580	-0.519		1580	-0.517		1580	-0.673		1580	-0.696		1580	-0.655		1580	-0.661
															1590	-0.702		1590	-0.505		1590	-0.504		1590	-0.676		1590	-0.693		1590	-0.651		1590	-0.657
															1590	-0.705		1590	-0.501		1590	-0.491		1590	-0.68		1590	-0.696		1590	-0.65		1590	-0.653
															1590	-0.701		1590	-0.497		1590	-0.481		1590	-0.677		1590	-0.7		1590	-0.649		1590	-0.653
															1590	-0.699		1590	-0.488		1590	-0.475		1590	-0.678		1590	-0.7		1590	-0.644		1590	-0.661
															1600	-0.698		1600	-0.489		1600	-0.472		1600	-0.683		1600	-0.704		1600	-0.65		1600	-0.667
															1600	-0.701		1600	-0.488		1600	-0.474		1600	-0.684		1600	-0.703		1600	-0.652		1600	-0.665
															1600	-0.703		1600	-0.494		1600	-0.479		1600	-0.686		1600	-0.699		1600	-0.65		1600	-0.661
															1610	-0.707		1610	-0.499		1610	-0.496		1610	-0.683		1610	-0.695		1610	-0.652		1610	-0.66
															1610	-0.707		1610	-0.504		1610	-0.512		1610	-0.685		1610	-0.699		1610	-0.655		1610	-0.661
															1610	-0.707		1610	-0.516		1610	-0.515		1610	-0.686		1610	-0.7		1610	-0.67		1610	-0.665
															1610	-0.708		1610	-0.527		1610	-0.532		1610	-0.686		1610	-0.699		1610	-0.678		1610	-0.661
															1620	-0.709		1620	-0.536		1620	-0.543		1620	-0.687		1620	-0.705		1620	-0.68		1620	-0.661
															1620	-0.706		1620	-0.544		1620	-0.554		1620	-0.686		1620	-0.706		1620	-0.683		1620	-0.662
															1620	-0.703		1620	-0.554		1620	-0.572		1620	-0.691		1620	-0.699		1620	-0.688		1620	-0.666
															1630	-0.703		1630	-0.564		1630	-0.589		1630	-0.687		1630	-0.701		1630	-0.694		1630	-0.666
															1630	-0.7		1630	-0.573		1630	-0.602		1630	-0.689		1630	-0.705		1630	-0.695		1630	-0.662
															1630	-0.701		1630	-0.584		1630	-0.614		1630	-0.695		1630	-0.701		1630	-0.696		1630	-0.668
															1630	-0.706		1630	-0.601		1630	-0.624		1630	-0.704		1630	-0.697		1630	-0.696		1630	-0.667
															1640	-0.704		1640	-0.611		1640	-0.639		1640	-0.704		1640	-0.703		1640	-0.696		1640	-0.663
															1640	-0.706		1640	-0.618		1640	-0.647		1640	-0.701		1640	-0.697		1640	-0.699		1640	-0.663
															1640	-0.706		1640	-0.626		1640	-0.652		1640	-0.699		1640	-0.698		1640	-0.706		1640	-0.664
															1650	-0.706		1650	-0.633		1650	-0.663		1650	-0.696		1650	-0.699		1650	-0.706		1650	-0.666
															1650	-0.705		1650	-0.639		1650	-0.673		1650	-0.701		1650	-0.707		1650	-0.704		1650	-0.668
															1650	-0.706		1650	-0.646		1650	-0.683		1650	-0.704		1650	-0.708		1650	-0.701		1650	-0.67
															1660	-0.702		1660	-0.653		1660	-0.688		1660	-0.7		1660	-0.708		1660	-0.708		1660	-0.668
															1660	-0.704		1660	-0.647		1660	-0.689		1660	-0.703		1660	-0.702		1660	-0.71		1660	-0.666
															1660	-0.703		1660	-0.642		1660	-0.691		1660	-0.707		1660	-0.701		1660	-0.704		1660	-0.663
															1660	-0.702		1660	-0.652		1660	-0.69		1660	-0.708		1660	-0.702		1660	-0.71		1660	-0.663
															1670	-0.704		1670	-0.647		1670	-0.697		1670	-0.706		1670	-0.705		1670	-0.709		1670	-0.665
															1670	-0.703		1670	-0.655		1670	-0.704		1670	-0.701		1670	-0.712		1670	-0.709		1670	-0.668
															1670	-0.705		1670	-0.653		1670	-0.698		1670	-0.706		1670	-0.709		1670	-0.707		1670	-0.67
															1680	-0.704		1680	-0.653		1680	-0.696		1680	-0.71		1680	-0.706		1680	-0.703		1680	-0.667
															1680	-0.703		1680	-0.655		1680	-0.697		1680	-0.706		1680	-0.709		1680	-0.702		1680	-0.673
															1680	-0.7		1680	-0.653		1680	-0.694		1680	-0.71		1680	-0.709		1680	-0.705		1680	-0.676
															1680	-0.699		1680	-0.652		1680	-0.698		1680	-0.708		1680	-0.706		1680	-0.704		1680	-0.673
															1690	-0.701		1690	-0.659		1690	-0.7		1690	-0.704		1690	-0.701		1690	-0.699		1690	-0.669
															1690	-0.705		1690	-0.66		1690	-0.704		1690	-0.7		1690	-0.701		1690	-0.702		1690	-0.663
															1690	-0.708		1690	-0.662		1690	-0.704		1690	-0.696		1690	-0.697		1690	-0.708		1690	-0.663
															1700	-0.711		1700	-0.66		1700	-0.701		1700	-0.695		1700	-0.696		1700	-0.7		1700	-0.67
															1700	-0.708		1700	-0.664		1700	-0.702		1700	-0.7		1700	-0.702		1700	-0.706		1700	-0.67
															1700	-0.701		1700	-0.663		1700	-0.696		1700	-0.701		1700	-0.702		1700	-0.71		1700	-0.667
															1710	-0.702		1710	-0.661		1710	-0.699		1710	-0.7		1710	-0.699		1710	-0.711		1710	-0.674
															1710	-0.699		1710	-0.667		1710	-0.697		1710	-0.703		1710	-0.707		1710	-0.707		1710	-0.669
															1710	-0.702		1710	-0.66		1710	-0.696		1710	-0.703		1710	-0.704		1710	-0.713		1710	-0.671
															1710	-0.701		1710	-0.658		1710	-0.702		1710	-0.705		1710	-0.704		1710	-0.709		1710	-0.674
															1720	-0.702		1720	-0.658		1720	-0.699		1720	-0.701		1720	-0.704		1720	-0.712		1720	-0.67
															1720	-0.706		1720	-0.66		1720	-0.699		1720	-0.705		1720	-0.707		1720	-0.705		1720	-0.673
															1720	-0.707		1720	-0.657		1720	-0.699		1720	-0.705		1720	-0.703		1720	-0.705		1720	-0.67
															1730	-0.707		1730	-0.656		1730	-0.7		1730	-0.707		1730	-0.71		1730	-0.707		1730	-0.668
															1730	-0.702		1730	-0.659		1730	-0.698		1730	-0.698		1730	-0.71		1730	-0.709		1730	-0.668
															1730	-0.701		1730	-0.658		1730	-0.695		1730	-0.702		1730	-0.706		1730	-0.708		1730	-0.667
															1730	-0.702		1730	-0.658		1730	-0.695		1730	-0.699		1730	-0.704		1730	-0.71		1730	-0.668
															1740	-0.705		1740	-0.656		1740	-0.694		1740	-0.692		1740	-0.708		1740	-0.704		1740	-0.669
															1740	-0.702		1740	-0.656		1740	-0.698		1740	-0.698		1740	-0.708		1740	-0.7		1740	-0.671
															1740	-0.701		1740	-0.658		1740	-0.694		1740	-0.705		1740	-0.704		1740	-0.704		1740	-0.668
															1750	-0.703		1750	-0.658		1750	-0.697		1750	-0.7		1750	-0.703		1750	-0.708		1750	-0.662
															1750	-0.704		1750	-0.657		1750	-0.695		1750	-0.701		1750	-0.699		1750	-0.708		1750	-0.663
															1750	-0.709		1750	-0.657		1750	-0.691		1750	-0.699		1750	-0.705		1750	-0.701		1750	-0.663
															1760	-0.711		1760	-0.649		1760	-0.687		1760	-0.698		1760	-0.708		1760	-0.698		1760	-0.666
															1760	-0.708		1760	-0.645		1760	-0.688		1760	-0.698		1760	-0.703		1760	-0.705		1760	-0.668
															1760	-0.707		1760	-0.646		1760	-0.681		1760	-0.702		1760	-0.702		1760	-0.708		1760	-0.667
															1760	-0.707		1760	-0.648		1760	-0.675		1760	-0.695		1760	-0.704		1760	-0.7		1760	-0.666
															1770	-0.708		1770	-0.658		1770	-0.682		1770	-0.698		1770	-0.709		1770	-0.701		1770	-0.665
															1770	-0.706		1770	-0.655		1770	-0.682		1770	-0.698		1770	-0.711		1770	-0.706		1770	-0.666
															1770	-0.706		1770	-0.644		1770	-0.687		1770	-0.702		1770	-0.713		1770	-0.704		1770	-0.666
															1780	-0.705		1780	-0.646		1780	-0.684		1780	-0.707		1780	-0.703		1780	-0.707		1780	-0.669
															1780	-0.703		1780	-0.644		1780	-0.68		1780	-0.701		1780	-0.702		1780	-0.711		1780	-0.667
															1780	-0.706		1780	-0.647		1780	-0.671		1780	-0.7		1780	-0.703		1780	-0.705		1780	-0.666
															1780	-0.708		1780	-0.641		1780	-0.669		1780	-0.697		1780	-0.704		1780	-0.704		1780	-0.667
															1790	-0.705		1790	-0.636		1790	-0.668		1790	-0.696		1790	-0.703		1790	-0.701		1790	-0.667
															1790	-0.705		1790	-0.638		1790	-0.669		1790	-0.705		1790	-0.707		1790	-0.702		1790	-0.672
															1790	-0.705		1790	-0.635		1790	-0.669		1790	-0.701		1790	-0.709		1790	-0.7		1790	-0.677
															1800	-0.705		1800	-0.627		1800	-0.669		1800	-0.702		1800	-0.708		1800	-0.699		1800	-0.672
															1800	-0.705		1800	-0.623		1800	-0.67		1800	-0.696		1800	-0.705		1800	-0.705		1800	-0.67
															1800	-0.704		1800	-0.623		1800	-0.667		1800	-0.697		1800	-0.704		1800	-0.709		1800	-0.669
															1800	-0.705		1800	-0.621		1800	-0.662		1800	-0.696		1800	-0.709		1800	-0.703		1800	-0.669
															1810	-0.707		1810	-0.623		1810	-0.656		1810	-0.7		1810	-0.713		1810	-0.698		1810	-0.667
															1810	-0.707		1810	-0.624		1810	-0.652		1810	-0.7		1810	-0.709		1810	-0.696		1810	-0.669
															1810	-0.705		1810	-0.618		1810	-0.657		1810	-0.694		1810	-0.71		1810	-0.694		1810	-0.669
															1820	-0.706		1820	-0.612		1820	-0.647		1820	-0.694		1820	-0.713		1820	-0.697		1820	-0.668
															1820	-0.705		1820	-0.608		1820	-0.64		1820	-0.694		1820	-0.707		1820	-0.696		1820	-0.668
															1820	-0.703		1820	-0.608		1820	-0.634		1820	-0.695		1820	-0.704		1820	-0.696		1820	-0.663
															1830	-0.702		1830	-0.603		1830	-0.625		1830	-0.697		1830	-0.708		1830	-0.693		1830	-0.665
															1830	-0.706		1830	-0.596		1830	-0.624		1830	-0.703		1830	-0.71		1830	-0.688		1830	-0.672
															1830	-0.706		1830	-0.595		1830	-0.614		1830	-0.702		1830	-0.71		1830	-0.684		1830	-0.669
															1830	-0.708		1830	-0.585		1830	-0.599		1830	-0.698		1830	-0.71		1830	-0.687		1830	-0.671
															1840	-0.71		1840	-0.575		1840	-0.597		1840	-0.699		1840	-0.71		1840	-0.69		1840	-0.668
															1840	-0.712		1840	-0.571		1840	-0.589		1840	-0.698		1840	-0.717		1840	-0.69		1840	-0.665
															1840	-0.714		1840	-0.573		1840	-0.582		1840	-0.702		1840	-0.718		1840	-0.688		1840	-0.663
															1850	-0.71		1850	-0.568		1850	-0.578		1850	-0.703		1850	-0.72		1850	-0.688		1850	-0.664
															1850	-0.712		1850	-0.566		1850	-0.564		1850	-0.701		1850	-0.715		1850	-0.693		1850	-0.669
															1850	-0.713		1850	-0.571		1850	-0.561		1850	-0.701		1850	-0.708		1850	-0.691		1850	-0.666
															1850	-0.712		1850	-0.578		1850	-0.565		1850	-0.703		1850	-0.705		1850	-0.696		1850	-0.661
															1860	-0.711		1860	-0.585		1860	-0.573		1860	-0.708		1860	-0.713		1860	-0.698		1860	-0.668
															1860	-0.707		1860	-0.592		1860	-0.582		1860	-0.712		1860	-0.71		1860	-0.692		1860	-0.674
															1860	-0.707		1860	-0.605		1860	-0.599		1860	-0.712		1860	-0.713		1860	-0.692		1860	-0.671
															1870	-0.706		1870	-0.615		1870	-0.621		1870	-0.714		1870	-0.711		1870	-0.701		1870	-0.669
															1870	-0.708		1870	-0.634		1870	-0.643		1870	-0.713		1870	-0.707		1870	-0.705		1870	-0.671
															1870	-0.71		1870	-0.651		1870	-0.664		1870	-0.706		1870	-0.708		1870	-0.702		1870	-0.673
															1880	-0.709		1880	-0.671		1880	-0.686		1880	-0.707		1880	-0.709		1880	-0.707		1880	-0.668
															1880	-0.711		1880	-0.693		1880	-0.71		1880	-0.711		1880	-0.713		1880	-0.712		1880	-0.668
															1880	-0.71		1880	-0.707		1880	-0.734		1880	-0.71		1880	-0.711		1880	-0.716		1880	-0.666
															1880	-0.711		1880	-0.725		1880	-0.762		1880	-0.709		1880	-0.711		1880	-0.722		1880	-0.668
															1890	-0.706		1890	-0.74		1890	-0.79		1890	-0.709		1890	-0.71		1890	-0.725		1890	-0.672
															1890	-0.706		1890	-0.755		1890	-0.813		1890	-0.711		1890	-0.71		1890	-0.732		1890	-0.671
															1890	-0.709		1890	-0.768		1890	-0.836		1890	-0.716		1890	-0.707		1890	-0.735		1890	-0.671
															1900	-0.706		1900	-0.783		1900	-0.863		1900	-0.72		1900	-0.71		1900	-0.741		1900	-0.675
															1900	-0.705		1900	-0.797		1900	-0.881		1900	-0.727		1900	-0.71		1900	-0.742		1900	-0.673
															1900	-0.708		1900	-0.807		1900	-0.883		1900	-0.725		1900	-0.708		1900	-0.745		1900	-0.671
															1900	-0.708		1900	-0.814		1900	-0.893		1900	-0.72		1900	-0.705		1900	-0.752		1900	-0.668
															1910	-0.71		1910	-0.816		1910	-0.902		1910	-0.725		1910	-0.712		1910	-0.754		1910	-0.669
															1910	-0.71		1910	-0.816		1910	-0.905		1910	-0.727		1910	-0.716		1910	-0.755		1910	-0.671
															1910	-0.709		1910	-0.822		1910	-0.903		1910	-0.726		1910	-0.711		1910	-0.755		1910	-0.675
															1920	-0.71		1920	-0.82		1920	-0.901		1920	-0.724		1920	-0.708		1920	-0.753		1920	-0.676
															1920	-0.707		1920	-0.819		1920	-0.893		1920	-0.723		1920	-0.708		1920	-0.754		1920	-0.671
															1920	-0.707		1920	-0.815		1920	-0.89		1920	-0.728		1920	-0.709		1920	-0.753		1920	-0.662
															1920	-0.709		1920	-0.808		1920	-0.889		1920	-0.735		1920	-0.713		1920	-0.752		1920	-0.664
															1930	-0.706		1930	-0.804		1930	-0.881		1930	-0.733		1930	-0.712		1930	-0.752		1930	-0.668
															1930	-0.706		1930	-0.809		1930	-0.872		1930	-0.732		1930	-0.709		1930	-0.749		1930	-0.669
															1930	-0.711		1930	-0.804		1930	-0.862		1930	-0.737		1930	-0.709		1930	-0.75		1930	-0.669
															1940	-0.71		1940	-0.794		1940	-0.858		1940	-0.739		1940	-0.713		1940	-0.742		1940	-0.664
															1940	-0.707		1940	-0.782		1940	-0.854		1940	-0.735		1940	-0.714		1940	-0.74		1940	-0.663
															1940	-0.709		1940	-0.783		1940	-0.855		1940	-0.741		1940	-0.708		1940	-0.747		1940	-0.666
															1950	-0.708		1950	-0.787		1950	-0.85		1950	-0.741		1950	-0.713		1950	-0.744		1950	-0.668
															1950	-0.708		1950	-0.78		1950	-0.845		1950	-0.749		1950	-0.712		1950	-0.738		1950	-0.667
															1950	-0.713		1950	-0.777		1950	-0.842		1950	-0.746		1950	-0.709		1950	-0.738		1950	-0.668
															1950	-0.712		1950	-0.78		1950	-0.832		1950	-0.735		1950	-0.706		1950	-0.739		1950	-0.669
															1960	-0.712		1960	-0.774		1960	-0.837		1960	-0.73		1960	-0.711		1960	-0.737		1960	-0.677
															1960	-0.712		1960	-0.771		1960	-0.835		1960	-0.736		1960	-0.718		1960	-0.735		1960	-0.672
															1960	-0.709		1960	-0.772		1960	-0.828		1960	-0.746		1960	-0.717		1960	-0.742		1960	-0.668
															1970	-0.71		1970	-0.771		1970	-0.828		1970	-0.742		1970	-0.718		1970	-0.743		1970	-0.668
															1970	-0.712		1970	-0.772		1970	-0.824		1970	-0.743		1970	-0.719		1970	-0.741		1970	-0.667
															1970	-0.712		1970	-0.77		1970	-0.82		1970	-0.748		1970	-0.716		1970	-0.737		1970	-0.671
															1970	-0.716		1970	-0.766		1970	-0.818		1970	-0.744		1970	-0.716		1970	-0.734		1970	-0.674
															1980	-0.712		1980	-0.768		1980	-0.82		1980	-0.744		1980	-0.713		1980	-0.736		1980	-0.673
															1980	-0.711		1980	-0.768		1980	-0.82		1980	-0.749		1980	-0.717		1980	-0.733		1980	-0.679
															1980	-0.71		1980	-0.768		1980	-0.821		1980	-0.751		1980	-0.718		1980	-0.736		1980	-0.678
															1990	-0.711		1990	-0.767		1990	-0.822		1990	-0.748		1990	-0.711		1990	-0.74		1990	-0.673
															1990	-0.711		1990	-0.764		1990	-0.818		1990	-0.751		1990	-0.711		1990	-0.743		1990	-0.671
															1990	-0.711		1990	-0.759		1990	-0.814		1990	-0.752		1990	-0.707		1990	-0.742		1990	-0.67
															2000	-0.709		2000	-0.765		2000	-0.814		2000	-0.753		2000	-0.712		2000	-0.745		2000	-0.67
															2000	-0.709		2000	-0.759		2000	-0.819		2000	-0.754		2000	-0.718		2000	-0.745		2000	-0.671
															2000	-0.711		2000	-0.76		2000	-0.816		2000	-0.754		2000	-0.713		2000	-0.742		2000	-0.672
															2000	-0.714		2000	-0.761		2000	-0.812		2000	-0.75		2000	-0.716		2000	-0.735		2000	-0.671
															2010	-0.713		2010	-0.758		2010	-0.811		2010	-0.748		2010	-0.713		2010	-0.733		2010	-0.671
															2010	-0.717		2010	-0.751		2010	-0.811		2010	-0.749		2010	-0.714		2010	-0.737		2010	-0.677
															2010	-0.716		2010	-0.752		2010	-0.808		2010	-0.75		2010	-0.716		2010	-0.743		2010	-0.674
															2020	-0.713		2020	-0.756		2020	-0.81		2020	-0.753		2020	-0.718		2020	-0.743		2020	-0.67
															2020	-0.709		2020	-0.754		2020	-0.808		2020	-0.752		2020	-0.714		2020	-0.739		2020	-0.675
															2020	-0.708		2020	-0.751		2020	-0.805		2020	-0.752		2020	-0.709		2020	-0.736		2020	-0.673
															2020	-0.712		2020	-0.751		2020	-0.803		2020	-0.753		2020	-0.713		2020	-0.728		2020	-0.677
															2030	-0.712		2030	-0.755		2030	-0.805		2030	-0.755		2030	-0.713		2030	-0.735		2030	-0.676
															2030	-0.713		2030	-0.75		2030	-0.805		2030	-0.753		2030	-0.713		2030	-0.734		2030	-0.675
															2030	-0.711		2030	-0.746		2030	-0.808		2030	-0.753		2030	-0.717		2030	-0.731		2030	-0.671
															2040	-0.708		2040	-0.748		2040	-0.805		2040	-0.751		2040	-0.714		2040	-0.732		2040	-0.671
															2040	-0.711		2040	-0.749		2040	-0.805		2040	-0.753		2040	-0.706		2040	-0.738		2040	-0.676
															2040	-0.712		2040	-0.743		2040	-0.806		2040	-0.749		2040	-0.702		2040	-0.74		2040	-0.677
															2050	-0.712		2050	-0.742		2050	-0.8		2050	-0.748		2050	-0.703		2050	-0.737		2050	-0.681
															2050	-0.709		2050	-0.739		2050	-0.8		2050	-0.753		2050	-0.712		2050	-0.737		2050	-0.679
															2050	-0.711		2050	-0.736		2050	-0.803		2050	-0.754		2050	-0.717		2050	-0.733		2050	-0.676
															2050	-0.712		2050	-0.735		2050	-0.804		2050	-0.754		2050	-0.715		2050	-0.736		2050	-0.679
															2060	-0.711		2060	-0.739		2060	-0.803		2060	-0.754		2060	-0.715		2060	-0.734		2060	-0.676
															2060	-0.71		2060	-0.738		2060	-0.8		2060	-0.751		2060	-0.714		2060	-0.733		2060	-0.678
															2060	-0.708		2060	-0.744		2060	-0.793		2060	-0.752		2060	-0.714		2060	-0.73		2060	-0.679
															2070	-0.713		2070	-0.746		2070	-0.789		2070	-0.76		2070	-0.716		2070	-0.732		2070	-0.677
															2070	-0.713		2070	-0.74		2070	-0.785		2070	-0.756		2070	-0.709		2070	-0.73		2070	-0.673
															2070	-0.713		2070	-0.739		2070	-0.789		2070	-0.753		2070	-0.709		2070	-0.724		2070	-0.675
															2070	-0.712		2070	-0.741		2070	-0.793		2070	-0.755		2070	-0.708		2070	-0.727		2070	-0.672
															2080	-0.713		2080	-0.743		2080	-0.795		2080	-0.757		2080	-0.71		2080	-0.736		2080	-0.672
															2080	-0.713		2080	-0.741		2080	-0.797		2080	-0.755		2080	-0.713		2080	-0.735		2080	-0.676
															2080	-0.713		2080	-0.739		2080	-0.793		2080	-0.758		2080	-0.721		2080	-0.734		2080	-0.671
															2090	-0.714		2090	-0.737		2090	-0.79		2090	-0.76		2090	-0.723		2090	-0.733		2090	-0.673
															2090	-0.717		2090	-0.737		2090	-0.787		2090	-0.756		2090	-0.716		2090	-0.732		2090	-0.671
															2090	-0.717		2090	-0.731		2090	-0.784		2090	-0.754		2090	-0.712		2090	-0.738		2090	-0.672
															2090	-0.714		2090	-0.729		2090	-0.787		2090	-0.754		2090	-0.711		2090	-0.74		2090	-0.678
															2100	-0.712		2100	-0.733		2100	-0.794		2100	-0.762		2100	-0.712		2100	-0.734		2100	-0.677
															2100	-0.712		2100	-0.731		2100	-0.798		2100	-0.762		2100	-0.717		2100	-0.733		2100	-0.677
															2100	-0.714		2100	-0.732		2100	-0.793		2100	-0.76		2100	-0.72		2100	-0.737		2100	-0.679
															2110	-0.717		2110	-0.734		2110	-0.793		2110	-0.754		2110	-0.722		2110	-0.737		2110	-0.68
															2110	-0.714		2110	-0.738		2110	-0.791		2110	-0.758		2110	-0.717		2110	-0.734		2110	-0.68
															2110	-0.711		2110	-0.739		2110	-0.784		2110	-0.758		2110	-0.717		2110	-0.735		2110	-0.679
															2120	-0.713		2120	-0.734		2120	-0.783		2120	-0.756		2120	-0.717		2120	-0.737		2120	-0.678
															2120	-0.714		2120	-0.73		2120	-0.791		2120	-0.752		2120	-0.712		2120	-0.742		2120	-0.677
															2120	-0.714		2120	-0.731		2120	-0.79		2120	-0.753		2120	-0.718		2120	-0.74		2120	-0.678
															2120	-0.715		2120	-0.739		2120	-0.79		2120	-0.755		2120	-0.721		2120	-0.737		2120	-0.67
															2130	-0.714		2130	-0.738		2130	-0.793		2130	-0.757		2130	-0.716		2130	-0.736		2130	-0.673
															2130	-0.713		2130	-0.735		2130	-0.791		2130	-0.758		2130	-0.712		2130	-0.739		2130	-0.674
															2130	-0.712		2130	-0.74		2130	-0.789		2130	-0.757		2130	-0.715		2130	-0.734		2130	-0.681
															2140	-0.712		2140	-0.732		2140	-0.792		2140	-0.751		2140	-0.717		2140	-0.731		2140	-0.682
															2140	-0.717		2140	-0.729		2140	-0.788		2140	-0.751		2140	-0.714		2140	-0.735		2140	-0.673
															2140	-0.715		2140	-0.726		2140	-0.789		2140	-0.752		2140	-0.716		2140	-0.739		2140	-0.671
															2140	-0.714		2140	-0.729		2140	-0.795		2140	-0.751		2140	-0.715		2140	-0.733		2140	-0.675
															2150	-0.714		2150	-0.727		2150	-0.792		2150	-0.755		2150	-0.714		2150	-0.73		2150	-0.674
															2150	-0.714		2150	-0.729		2150	-0.788		2150	-0.756		2150	-0.716		2150	-0.738		2150	-0.679
															2150	-0.715		2150	-0.735		2150	-0.792		2150	-0.753		2150	-0.716		2150	-0.741		2150	-0.681
															2160	-0.712		2160	-0.738		2160	-0.785		2160	-0.755		2160	-0.718		2160	-0.736		2160	-0.674
															2160	-0.714		2160	-0.732		2160	-0.783		2160	-0.754		2160	-0.725		2160	-0.73		2160	-0.677
															2160	-0.716		2160	-0.729		2160	-0.787		2160	-0.756		2160	-0.724		2160	-0.728		2160	-0.673
															2170	-0.715		2170	-0.727		2170	-0.793		2170	-0.76		2170	-0.726		2170	-0.734		2170	-0.673
															2170	-0.714		2170	-0.73		2170	-0.794		2170	-0.756		2170	-0.719		2170	-0.742		2170	-0.672
															2170	-0.711		2170	-0.731		2170	-0.788		2170	-0.752		2170	-0.719		2170	-0.742		2170	-0.669
															2170	-0.708		2170	-0.729		2170	-0.78		2170	-0.753		2170	-0.72		2170	-0.74		2170	-0.67
															2180	-0.708		2180	-0.731		2180	-0.783		2180	-0.758		2180	-0.713		2180	-0.732		2180	-0.678
															2180	-0.713		2180	-0.724		2180	-0.789		2180	-0.761		2180	-0.709		2180	-0.734		2180	-0.682
															2180	-0.713		2180	-0.72		2180	-0.795		2180	-0.762		2180	-0.712		2180	-0.735		2180	-0.675
															2190	-0.713		2190	-0.721		2190	-0.79		2190	-0.754		2190	-0.72		2190	-0.729		2190	-0.673
															2190	-0.713		2190	-0.722		2190	-0.786		2190	-0.75		2190	-0.719		2190	-0.732		2190	-0.672
															2190	-0.712		2190	-0.725		2190	-0.782		2190	-0.747		2190	-0.718		2190	-0.735		2190	-0.67
															2190	-0.711		2190	-0.72		2190	-0.783		2190	-0.753		2190	-0.722		2190	-0.739		2190	-0.67
															2200	-0.711		2200	-0.721		2200	-0.782		2200	-0.757		2200	-0.718		2200	-0.735		2200	-0.672
															2200	-0.714		2200	-0.721		2200	-0.78		2200	-0.752		2200	-0.719		2200	-0.737		2200	-0.679
															2200	-0.713		2200	-0.727		2200	-0.781		2200	-0.754		2200	-0.72		2200	-0.736		2200	-0.68
															2210	-0.714		2210	-0.731		2210	-0.784		2210	-0.753		2210	-0.724		2210	-0.737		2210	-0.677
															2210	-0.713		2210	-0.726		2210	-0.784		2210	-0.751		2210	-0.725		2210	-0.738		2210	-0.679
															2210	-0.713		2210	-0.728		2210	-0.789		2210	-0.754		2210	-0.723		2210	-0.733		2210	-0.677
															2210	-0.71		2210	-0.728		2210	-0.789		2210	-0.76		2210	-0.723		2210	-0.733		2210	-0.67
															2220	-0.709		2220	-0.725		2220	-0.784		2220	-0.76		2220	-0.722		2220	-0.739		2220	-0.672
															2220	-0.71		2220	-0.726		2220	-0.786		2220	-0.759		2220	-0.716		2220	-0.737		2220	-0.677
															2220	-0.71		2220	-0.727		2220	-0.785		2220	-0.758		2220	-0.721		2220	-0.737		2220	-0.681
															2230	-0.712		2230	-0.722		2230	-0.78		2230	-0.751		2230	-0.72		2230	-0.738		2230	-0.678
															2230	-0.709		2230	-0.722		2230	-0.78		2230	-0.754		2230	-0.716		2230	-0.739		2230	-0.678
															2230	-0.708		2230	-0.722		2230	-0.779		2230	-0.757		2230	-0.718		2230	-0.736		2230	-0.677
															2240	-0.712		2240	-0.724		2240	-0.78		2240	-0.755		2240	-0.719		2240	-0.733		2240	-0.684
															2240	-0.714		2240	-0.727		2240	-0.784		2240	-0.754		2240	-0.723		2240	-0.736		2240	-0.683
															2240	-0.711		2240	-0.726		2240	-0.784		2240	-0.758		2240	-0.721		2240	-0.735		2240	-0.68
															2240	-0.712		2240	-0.734		2240	-0.782		2240	-0.757		2240	-0.721		2240	-0.733		2240	-0.679
															2250	-0.713		2250	-0.735		2250	-0.782		2250	-0.763		2250	-0.722		2250	-0.731		2250	-0.677
															2250	-0.712		2250	-0.734		2250	-0.784		2250	-0.765		2250	-0.723		2250	-0.734		2250	-0.676
															2250	-0.712		2250	-0.727		2250	-0.78		2250	-0.763		2250	-0.724		2250	-0.736		2250	-0.681
															2260	-0.714		2260	-0.725		2260	-0.778		2260	-0.757		2260	-0.724		2260	-0.737		2260	-0.68
															2260	-0.712		2260	-0.724		2260	-0.78		2260	-0.749		2260	-0.721		2260	-0.736		2260	-0.681
															2260	-0.715		2260	-0.729		2260	-0.782		2260	-0.745		2260	-0.721		2260	-0.738		2260	-0.679
															2260	-0.714		2260	-0.731		2260	-0.779		2260	-0.751		2260	-0.715		2260	-0.742		2260	-0.676
															2270	-0.715		2270	-0.728		2270	-0.777		2270	-0.755		2270	-0.712		2270	-0.735		2270	-0.672
															2270	-0.712		2270	-0.725		2270	-0.781		2270	-0.76		2270	-0.715		2270	-0.733		2270	-0.672
															2270	-0.714		2270	-0.725		2270	-0.781		2270	-0.76		2270	-0.727		2270	-0.735		2270	-0.678
															2280	-0.713		2280	-0.723		2280	-0.777		2280	-0.754		2280	-0.725		2280	-0.738		2280	-0.684
															2280	-0.713		2280	-0.724		2280	-0.78		2280	-0.756		2280	-0.722		2280	-0.73		2280	-0.681
															2280	-0.713		2280	-0.727		2280	-0.784		2280	-0.757		2280	-0.723		2280	-0.732		2280	-0.678
															2290	-0.714		2290	-0.727		2290	-0.782		2290	-0.751		2290	-0.725		2290	-0.74		2290	-0.678
															2290	-0.713		2290	-0.721		2290	-0.776		2290	-0.757		2290	-0.721		2290	-0.738		2290	-0.678
															2290	-0.717		2290	-0.718		2290	-0.782		2290	-0.761		2290	-0.72		2290	-0.741		2290	-0.679
															2290	-0.714		2290	-0.721		2290	-0.784		2290	-0.761		2290	-0.72		2290	-0.743		2290	-0.677
															2300	-0.715		2300	-0.72		2300	-0.782		2300	-0.758		2300	-0.721		2300	-0.741		2300	-0.681
															2300	-0.716		2300	-0.723		2300	-0.782		2300	-0.758		2300	-0.722		2300	-0.743		2300	-0.677
															2300	-0.715		2300	-0.721		2300	-0.778		2300	-0.756		2300	-0.721		2300	-0.746		2300	-0.681
															2310	-0.712		2310	-0.722		2310	-0.781		2310	-0.762		2310	-0.726		2310	-0.741		2310	-0.683
															2310	-0.715		2310	-0.726		2310	-0.784		2310	-0.756		2310	-0.726		2310	-0.735		2310	-0.685
															2310	-0.716		2310	-0.725		2310	-0.788		2310	-0.755		2310	-0.722		2310	-0.731		2310	-0.676
															2310	-0.716		2310	-0.722		2310	-0.786		2310	-0.759		2310	-0.724		2310	-0.734		2310	-0.675
															2320	-0.715		2320	-0.725		2320	-0.781		2320	-0.757		2320	-0.724		2320	-0.735		2320	-0.675
															2320	-0.715		2320	-0.726		2320	-0.782		2320	-0.758		2320	-0.726		2320	-0.736		2320	-0.674
															2320	-0.715		2320	-0.726		2320	-0.786		2320	-0.759		2320	-0.729		2320	-0.734		2320	-0.677
															2330	-0.72		2330	-0.723		2330	-0.783		2330	-0.758		2330	-0.724		2330	-0.732		2330	-0.684
															2330	-0.719		2330	-0.72		2330	-0.784		2330	-0.749		2330	-0.724		2330	-0.734		2330	-0.683
															2330	-0.715		2330	-0.721		2330	-0.79		2330	-0.748		2330	-0.724		2330	-0.735		2330	-0.686
															2340	-0.714		2340	-0.721		2340	-0.788		2340	-0.757		2340	-0.725		2340	-0.738		2340	-0.681
															2340	-0.714		2340	-0.725		2340	-0.778		2340	-0.753		2340	-0.722		2340	-0.735		2340	-0.678
															2340	-0.72		2340	-0.726		2340	-0.779		2340	-0.751		2340	-0.724		2340	-0.734		2340	-0.683
															2340	-0.724		2340	-0.727		2340	-0.778		2340	-0.749		2340	-0.721		2340	-0.737		2340	-0.685
															2350	-0.72		2350	-0.718		2350	-0.784		2350	-0.751		2350	-0.722		2350	-0.741		2350	-0.687
															2350	-0.714		2350	-0.719		2350	-0.78		2350	-0.749		2350	-0.725		2350	-0.737		2350	-0.678
															2350	-0.714		2350	-0.72		2350	-0.779		2350	-0.746		2350	-0.718		2350	-0.736		2350	-0.675
															2360	-0.718		2360	-0.719		2360	-0.779		2360	-0.743		2360	-0.719		2360	-0.734		2360	-0.68
															2360	-0.717		2360	-0.719		2360	-0.776		2360	-0.747		2360	-0.721		2360	-0.736		2360	-0.683
															2360	-0.712		2360	-0.721		2360	-0.781		2360	-0.748		2360	-0.723		2360	-0.741		2360	-0.681
															2360	-0.712		2360	-0.711		2360	-0.779		2360	-0.752		2360	-0.727		2360	-0.742		2360	-0.677
															2370	-0.716		2370	-0.709		2370	-0.785		2370	-0.757		2370	-0.725		2370	-0.739		2370	-0.677
															2370	-0.719		2370	-0.714		2370	-0.782		2370	-0.755		2370	-0.726		2370	-0.737		2370	-0.679
															2370	-0.717		2370	-0.719		2370	-0.778		2370	-0.757		2370	-0.724		2370	-0.736		2370	-0.678
															2380	-0.714		2380	-0.724		2380	-0.782		2380	-0.758		2380	-0.73		2380	-0.731		2380	-0.681
															2380	-0.716		2380	-0.726		2380	-0.78		2380	-0.759		2380	-0.726		2380	-0.733		2380	-0.681
															2380	-0.718		2380	-0.724		2380	-0.779		2380	-0.759		2380	-0.721		2380	-0.733		2380	-0.686
															2380	-0.717		2380	-0.722		2380	-0.787		2380	-0.757		2380	-0.726		2380	-0.736		2380	-0.685
															2390	-0.718		2390	-0.719		2390	-0.785		2390	-0.759		2390	-0.732		2390	-0.737		2390	-0.687
															2390	-0.719		2390	-0.717		2390	-0.777		2390	-0.755		2390	-0.733		2390	-0.735		2390	-0.683
															2390	-0.717		2390	-0.719		2390	-0.783		2390	-0.756		2390	-0.727		2390	-0.737		2390	-0.68
															2400	-0.72		2400	-0.719		2400	-0.785		2400	-0.751		2400	-0.724		2400	-0.739		2400	-0.683
															2400	-0.721		2400	-0.721		2400	-0.779		2400	-0.753		2400	-0.719		2400	-0.74		2400	-0.685
															2400	-0.717		2400	-0.721		2400	-0.779		2400	-0.754		2400	-0.722		2400	-0.738		2400	-0.681
															2410	-0.717		2410	-0.717		2410	-0.779		2410	-0.752		2410	-0.721		2410	-0.741		2410	-0.678
															2410	-0.722		2410	-0.723		2410	-0.78		2410	-0.753		2410	-0.722		2410	-0.739		2410	-0.68
															2410	-0.722		2410	-0.72		2410	-0.784		2410	-0.753		2410	-0.723		2410	-0.739		2410	-0.686
															2410	-0.717		2410	-0.723		2410	-0.781		2410	-0.753		2410	-0.729		2410	-0.74		2410	-0.682
															2420	-0.72		2420	-0.728		2420	-0.778		2420	-0.753		2420	-0.733		2420	-0.739		2420	-0.676
															2420	-0.718		2420	-0.724		2420	-0.785		2420	-0.752		2420	-0.731		2420	-0.738		2420	-0.679
															2420	-0.717		2420	-0.721		2420	-0.791		2420	-0.755		2420	-0.729		2420	-0.742		2420	-0.683
															2430	-0.721		2430	-0.723		2430	-0.783		2430	-0.754		2430	-0.735		2430	-0.737		2430	-0.68
															2430	-0.72		2430	-0.721		2430	-0.777		2430	-0.757		2430	-0.731		2430	-0.74		2430	-0.68
															2430	-0.718		2430	-0.716		2430	-0.782		2430	-0.75		2430	-0.729		2430	-0.746		2430	-0.682
															2430	-0.718		2430	-0.715		2430	-0.787		2430	-0.75		2430	-0.729		2430	-0.745		2430	-0.683
															2440	-0.722		2440	-0.719		2440	-0.785		2440	-0.754		2440	-0.723		2440	-0.741		2440	-0.684
															2440	-0.722		2440	-0.721		2440	-0.783		2440	-0.752		2440	-0.723		2440	-0.742		2440	-0.678
															2440	-0.719		2440	-0.714		2440	-0.784		2440	-0.748		2440	-0.723		2440	-0.737		2440	-0.676
															2450	-0.722		2450	-0.716		2450	-0.779		2450	-0.75		2450	-0.721		2450	-0.741		2450	-0.679
															2450	-0.72		2450	-0.718		2450	-0.778		2450	-0.753		2450	-0.726		2450	-0.746		2450	-0.68
															2450	-0.72		2450	-0.722		2450	-0.774		2450	-0.754		2450	-0.727		2450	-0.743		2450	-0.676
															2460	-0.72		2460	-0.726		2460	-0.774		2460	-0.754		2460	-0.729		2460	-0.743		2460	-0.675
															2460	-0.723		2460	-0.722		2460	-0.775		2460	-0.752		2460	-0.724		2460	-0.74		2460	-0.684
															2460	-0.721		2460	-0.722		2460	-0.783		2460	-0.756		2460	-0.727		2460	-0.737		2460	-0.688
															2460	-0.714		2460	-0.719		2460	-0.789		2460	-0.754		2460	-0.728		2460	-0.741		2460	-0.687
															2470	-0.715		2470	-0.718		2470	-0.782		2470	-0.754		2470	-0.726		2470	-0.743		2470	-0.69
															2470	-0.717		2470	-0.725		2470	-0.774		2470	-0.756		2470	-0.731		2470	-0.747		2470	-0.687
															2470	-0.717		2470	-0.728		2470	-0.779		2470	-0.749		2470	-0.732		2470	-0.742		2470	-0.685
															2480	-0.718		2480	-0.717		2480	-0.781		2480	-0.757		2480	-0.725		2480	-0.745		2480	-0.685
															2480	-0.721		2480	-0.718		2480	-0.784		2480	-0.76		2480	-0.723		2480	-0.745		2480	-0.688
															2480	-0.722		2480	-0.721		2480	-0.782		2480	-0.757		2480	-0.731		2480	-0.743		2480	-0.688
															2480	-0.721		2480	-0.72		2480	-0.782		2480	-0.753		2480	-0.741		2480	-0.746		2480	-0.684
															2490	-0.725		2490	-0.721		2490	-0.78		2490	-0.756		2490	-0.74		2490	-0.75		2490	-0.686
															2490	-0.721		2490	-0.723		2490	-0.781		2490	-0.759		2490	-0.73		2490	-0.748		2490	-0.693
															2490	-0.717		2490	-0.722		2490	-0.788		2490	-0.76		2490	-0.73		2490	-0.749		2490	-0.691
															2500	-0.718		2500	-0.722		2500	-0.785		2500	-0.764		2500	-0.732		2500	-0.742		2500	-0.685
															2500	-0.717		2500	-0.725		2500	-0.783		2500	-0.755		2500	-0.726		2500	-0.739		2500	-0.684
															2500	-0.717		2500	-0.725		2500	-0.782		2500	-0.755		2500	-0.724		2500	-0.734		2500	-0.684
															2500	-0.721		2500	-0.722		2500	-0.784		2500	-0.755		2500	-0.727		2500	-0.733		2500	-0.689
															2510	-0.72		2510	-0.722		2510	-0.783		2510	-0.756		2510	-0.727		2510	-0.742		2510	-0.689
															2510	-0.718		2510	-0.716		2510	-0.776		2510	-0.759		2510	-0.728		2510	-0.743		2510	-0.685
															2510	-0.72		2510	-0.712		2510	-0.775		2510	-0.759		2510	-0.732		2510	-0.747		2510	-0.691
															2520	-0.723		2520	-0.722		2520	-0.781		2520	-0.757		2520	-0.728		2520	-0.743		2520	-0.685
															2520	-0.724		2520	-0.716		2520	-0.778		2520	-0.758		2520	-0.725		2520	-0.739		2520	-0.684
															2520	-0.722		2520	-0.716		2520	-0.779		2520	-0.757		2520	-0.725		2520	-0.738		2520	-0.688
															2530	-0.721		2530	-0.722		2530	-0.781		2530	-0.757		2530	-0.729		2530	-0.744		2530	-0.691
															2530	-0.719		2530	-0.722		2530	-0.78		2530	-0.757		2530	-0.732		2530	-0.743		2530	-0.692
															2530	-0.719		2530	-0.722		2530	-0.783		2530	-0.76		2530	-0.729		2530	-0.744		2530	-0.687
															2530	-0.716		2530	-0.723		2530	-0.776		2530	-0.761		2530	-0.728		2530	-0.74		2530	-0.69
															2540	-0.716		2540	-0.72		2540	-0.78		2540	-0.76		2540	-0.726		2540	-0.745		2540	-0.688
															2540	-0.721		2540	-0.723		2540	-0.777		2540	-0.759		2540	-0.73		2540	-0.746		2540	-0.682
															2540	-0.721		2540	-0.724		2540	-0.774		2540	-0.759		2540	-0.733		2540	-0.741		2540	-0.682
															2550	-0.721		2550	-0.727		2550	-0.778		2550	-0.762		2550	-0.732		2550	-0.747		2550	-0.683
															2550	-0.724		2550	-0.727		2550	-0.784		2550	-0.766		2550	-0.733		2550	-0.75		2550	-0.682
															2550	-0.723		2550	-0.724		2550	-0.787		2550	-0.761		2550	-0.735		2550	-0.743		2550	-0.69
															2550	-0.723		2550	-0.725		2550	-0.789		2550	-0.762		2550	-0.733		2550	-0.739		2550	-0.694
															2560	-0.722		2560	-0.725		2560	-0.776		2560	-0.762		2560	-0.736		2560	-0.742		2560	-0.691
															2560	-0.719		2560	-0.727		2560	-0.778		2560	-0.76		2560	-0.731		2560	-0.747		2560	-0.687
															2560	-0.716		2560	-0.726		2560	-0.783		2560	-0.758		2560	-0.731		2560	-0.747		2560	-0.686
															2570	-0.721		2570	-0.729		2570	-0.776		2570	-0.757		2570	-0.732		2570	-0.74		2570	-0.689
															2570	-0.725		2570	-0.727		2570	-0.776		2570	-0.761		2570	-0.73		2570	-0.739		2570	-0.695
															2570	-0.723		2570	-0.721		2570	-0.781		2570	-0.765		2570	-0.729		2570	-0.743		2570	-0.693
															2580	-0.722		2580	-0.723		2580	-0.782		2580	-0.763		2580	-0.734		2580	-0.742		2580	-0.685
															2580	-0.724		2580	-0.722		2580	-0.781		2580	-0.755		2580	-0.737		2580	-0.749		2580	-0.686
															2580	-0.721		2580	-0.723		2580	-0.782		2580	-0.752		2580	-0.733		2580	-0.75		2580	-0.687
															2580	-0.722		2580	-0.721		2580	-0.778		2580	-0.758		2580	-0.726		2580	-0.744		2580	-0.682
															2590	-0.725		2590	-0.722		2590	-0.781		2590	-0.762		2590	-0.723		2590	-0.744		2590	-0.689
															2590	-0.723		2590	-0.728		2590	-0.784		2590	-0.758		2590	-0.723		2590	-0.747		2590	-0.688
															2590	-0.722		2590	-0.727		2590	-0.784		2590	-0.752		2590	-0.728		2590	-0.741		2590	-0.688
															2600	-0.722		2600	-0.727		2600	-0.775		2600	-0.75		2600	-0.73		2600	-0.739		2600	-0.691
															2600	-0.725		2600	-0.721		2600	-0.77		2600	-0.753		2600	-0.729		2600	-0.74		2600	-0.694
															2600	-0.723		2600	-0.723		2600	-0.777		2600	-0.762		2600	-0.723		2600	-0.743		2600	-0.692
															2600	-0.722		2600	-0.724		2600	-0.781		2600	-0.761		2600	-0.726		2600	-0.737		2600	-0.686
															2610	-0.72		2610	-0.721		2610	-0.785		2610	-0.759		2610	-0.732		2610	-0.739		2610	-0.687
															2610	-0.719		2610	-0.719		2610	-0.793		2610	-0.758		2610	-0.73		2610	-0.741		2610	-0.69
															2610	-0.718		2610	-0.718		2610	-0.792		2610	-0.762		2610	-0.732		2610	-0.74		2610	-0.688
															2620	-0.722		2620	-0.716		2620	-0.791		2620	-0.758		2620	-0.731		2620	-0.735		2620	-0.685
															2620	-0.72		2620	-0.719		2620	-0.791		2620	-0.753		2620	-0.728		2620	-0.738		2620	-0.682
															2620	-0.72		2620	-0.717		2620	-0.786		2620	-0.757		2620	-0.722		2620	-0.742		2620	-0.688
															2630	-0.72		2630	-0.726		2630	-0.784		2630	-0.759		2630	-0.723		2630	-0.743		2630	-0.695
															2630	-0.722		2630	-0.727		2630	-0.787		2630	-0.758		2630	-0.729		2630	-0.744		2630	-0.692
															2630	-0.72		2630	-0.723		2630	-0.788		2630	-0.761		2630	-0.734		2630	-0.748		2630	-0.686
															2630	-0.724		2630	-0.723		2630	-0.79		2630	-0.763		2630	-0.737		2630	-0.748		2630	-0.683
															2640	-0.728		2640	-0.728		2640	-0.787		2640	-0.76		2640	-0.738		2640	-0.744		2640	-0.684
															2640	-0.73		2640	-0.724		2640	-0.784		2640	-0.763		2640	-0.735		2640	-0.743		2640	-0.687
															2640	-0.729		2640	-0.725		2640	-0.782		2640	-0.758		2640	-0.733		2640	-0.744		2640	-0.688
															2650	-0.727		2650	-0.729		2650	-0.782		2650	-0.753		2650	-0.733		2650	-0.745		2650	-0.687
															2650	-0.725		2650	-0.727		2650	-0.787		2650	-0.754		2650	-0.734		2650	-0.743		2650	-0.691
															2650	-0.724		2650	-0.731		2650	-0.787		2650	-0.754		2650	-0.73		2650	-0.738		2650	-0.692
															2650	-0.725		2650	-0.729		2650	-0.79		2650	-0.757		2650	-0.735		2650	-0.733		2650	-0.693
															2660	-0.726		2660	-0.726		2660	-0.789		2660	-0.759		2660	-0.739		2660	-0.741		2660	-0.695
															2660	-0.725		2660	-0.723		2660	-0.782		2660	-0.756		2660	-0.728		2660	-0.744		2660	-0.69
															2660	-0.724		2660	-0.722		2660	-0.784		2660	-0.758		2660	-0.725		2660	-0.748		2660	-0.683
															2670	-0.721		2670	-0.724		2670	-0.784		2670	-0.763		2670	-0.73		2670	-0.745		2670	-0.689
															2670	-0.722		2670	-0.723		2670	-0.784		2670	-0.764		2670	-0.73		2670	-0.748		2670	-0.689
															2670	-0.724		2670	-0.723		2670	-0.79		2670	-0.761		2670	-0.732		2670	-0.748		2670	-0.689
															2670	-0.725		2670	-0.719		2670	-0.791		2670	-0.762		2670	-0.738		2670	-0.749		2670	-0.692
															2680	-0.722		2680	-0.724		2680	-0.784		2680	-0.763		2680	-0.733		2680	-0.746		2680	-0.695
															2680	-0.724		2680	-0.727		2680	-0.779		2680	-0.757		2680	-0.737		2680	-0.743		2680	-0.691
															2680	-0.726		2680	-0.73		2680	-0.785		2680	-0.766		2680	-0.73		2680	-0.739		2680	-0.688
															2690	-0.729		2690	-0.732		2690	-0.781		2690	-0.763		2690	-0.722		2690	-0.742		2690	-0.696
															2690	-0.732		2690	-0.734		2690	-0.782		2690	-0.759		2690	-0.726		2690	-0.744		2690	-0.697
															2690	-0.729		2690	-0.727		2690	-0.78		2690	-0.756		2690	-0.729		2690	-0.748		2690	-0.698
															2700	-0.728		2700	-0.725		2700	-0.78		2700	-0.757		2700	-0.731		2700	-0.751		2700	-0.698
															2700	-0.726		2700	-0.727		2700	-0.782		2700	-0.759		2700	-0.738		2700	-0.748		2700	-0.693
															2700	-0.727		2700	-0.728		2700	-0.777		2700	-0.763		2700	-0.733		2700	-0.748		2700	-0.693
															2700	-0.727		2700	-0.731		2700	-0.784		2700	-0.763		2700	-0.731		2700	-0.741		2700	-0.689
															2710	-0.728		2710	-0.731		2710	-0.789		2710	-0.759		2710	-0.735		2710	-0.742		2710	-0.688
															2710	-0.73		2710	-0.733		2710	-0.789		2710	-0.759		2710	-0.744		2710	-0.75		2710	-0.695
															2710	-0.728		2710	-0.73		2710	-0.781		2710	-0.756		2710	-0.743		2710	-0.745		2710	-0.698
															2720	-0.725		2720	-0.735		2720	-0.785		2720	-0.765		2720	-0.735		2720	-0.744		2720	-0.693
															2720	-0.726		2720	-0.73		2720	-0.789		2720	-0.766		2720	-0.735		2720	-0.746		2720	-0.699
															2720	-0.728		2720	-0.729		2720	-0.789		2720	-0.762		2720	-0.735		2720	-0.744		2720	-0.7
															2720	-0.728		2720	-0.73		2720	-0.788		2720	-0.766		2720	-0.737		2720	-0.748		2720	-0.693
															2730	-0.727		2730	-0.73		2730	-0.786		2730	-0.771		2730	-0.736		2730	-0.751		2730	-0.692
															2730	-0.726		2730	-0.728		2730	-0.787		2730	-0.764		2730	-0.74		2730	-0.749		2730	-0.688
															2730	-0.727		2730	-0.724		2730	-0.786		2730	-0.761		2730	-0.737		2730	-0.751		2730	-0.688
															2740	-0.729		2740	-0.724		2740	-0.787		2740	-0.767		2740	-0.74		2740	-0.747		2740	-0.686
															2740	-0.73		2740	-0.721		2740	-0.785		2740	-0.767		2740	-0.735		2740	-0.742		2740	-0.686
															2740	-0.734		2740	-0.72		2740	-0.786		2740	-0.767		2740	-0.736		2740	-0.747		2740	-0.691
															2750	-0.73		2750	-0.719		2750	-0.783		2750	-0.769		2750	-0.74		2750	-0.748		2750	-0.696
															2750	-0.727		2750	-0.722		2750	-0.787		2750	-0.772		2750	-0.739		2750	-0.744		2750	-0.697
															2750	-0.73		2750	-0.727		2750	-0.789		2750	-0.775		2750	-0.732		2750	-0.746		2750	-0.695
															2750	-0.734		2750	-0.725		2750	-0.79		2750	-0.777		2750	-0.733		2750	-0.747		2750	-0.69
															2760	-0.732		2760	-0.718		2760	-0.787		2760	-0.769		2760	-0.733		2760	-0.744		2760	-0.697
															2760	-0.731		2760	-0.72		2760	-0.783		2760	-0.766		2760	-0.736		2760	-0.747		2760	-0.702
															2760	-0.731		2760	-0.726		2760	-0.789		2760	-0.765		2760	-0.736		2760	-0.748		2760	-0.707
															2770	-0.73		2770	-0.73		2770	-0.788		2770	-0.763		2770	-0.734		2770	-0.744		2770	-0.699
															2770	-0.727		2770	-0.731		2770	-0.788		2770	-0.759		2770	-0.729		2770	-0.74		2770	-0.693
															2770	-0.728		2770	-0.726		2770	-0.79		2770	-0.761		2770	-0.732		2770	-0.741		2770	-0.694
															2770	-0.732		2770	-0.723		2770	-0.787		2770	-0.757		2770	-0.739		2770	-0.744		2770	-0.701
															2780	-0.73		2780	-0.726		2780	-0.787		2780	-0.756		2780	-0.739		2780	-0.749		2780	-0.702
															2780	-0.727		2780	-0.725		2780	-0.797		2780	-0.761		2780	-0.732		2780	-0.75		2780	-0.707
															2780	-0.73		2780	-0.726		2780	-0.797		2780	-0.762		2780	-0.739		2780	-0.748		2780	-0.705
															2790	-0.734		2790	-0.725		2790	-0.799		2790	-0.766		2790	-0.747		2790	-0.745		2790	-0.701
															2790	-0.732		2790	-0.727		2790	-0.79		2790	-0.768		2790	-0.741		2790	-0.742		2790	-0.702
															2790	-0.73		2790	-0.723		2790	-0.78		2790	-0.773		2790	-0.731		2790	-0.745		2790	-0.706
															2790	-0.73		2790	-0.724		2790	-0.782		2790	-0.77		2790	-0.733		2790	-0.744		2790	-0.699
															2800	-0.726		2800	-0.724		2800	-0.788		2800	-0.777		2800	-0.736		2800	-0.748		2800	-0.698
															2800	-0.726		2800	-0.726		2800	-0.788		2800	-0.773		2800	-0.738		2800	-0.748		2800	-0.701
															2800	-0.73		2800	-0.733		2800	-0.789		2800	-0.769		2800	-0.735		2800	-0.743		2800	-0.701
															2810	-0.734		2810	-0.728		2810	-0.787		2810	-0.767		2810	-0.734		2810	-0.747		2810	-0.704
															2810	-0.734		2810	-0.722		2810	-0.787		2810	-0.767		2810	-0.737		2810	-0.75		2810	-0.706
															2810	-0.734		2810	-0.727		2810	-0.786		2810	-0.766		2810	-0.736		2810	-0.748		2810	-0.705
															2820	-0.733		2820	-0.732		2820	-0.795		2820	-0.766		2820	-0.737		2820	-0.748		2820	-0.702
															2820	-0.729		2820	-0.733		2820	-0.798		2820	-0.768		2820	-0.742		2820	-0.749		2820	-0.698
															2820	-0.729		2820	-0.729		2820	-0.791		2820	-0.776		2820	-0.739		2820	-0.75		2820	-0.696
															2820	-0.729		2820	-0.724		2820	-0.785		2820	-0.775		2820	-0.739		2820	-0.748		2820	-0.695
															2830	-0.733		2830	-0.721		2830	-0.786		2830	-0.776		2830	-0.746		2830	-0.747		2830	-0.702
															2830	-0.734		2830	-0.722		2830	-0.786		2830	-0.769		2830	-0.74		2830	-0.746		2830	-0.702
															2830	-0.732		2830	-0.726		2830	-0.788		2830	-0.772		2830	-0.74		2830	-0.75		2830	-0.701
															2840	-0.731		2840	-0.73		2840	-0.79		2840	-0.772		2840	-0.743		2840	-0.749		2840	-0.701
															2840	-0.731		2840	-0.735		2840	-0.79		2840	-0.77		2840	-0.743		2840	-0.755		2840	-0.701
															2840	-0.733		2840	-0.736		2840	-0.794		2840	-0.773		2840	-0.74		2840	-0.756		2840	-0.703
															2840	-0.736		2840	-0.737		2840	-0.794		2840	-0.766		2840	-0.737		2840	-0.748		2840	-0.7
															2850	-0.734		2850	-0.732		2850	-0.795		2850	-0.765		2850	-0.743		2850	-0.743		2850	-0.702
															2850	-0.735		2850	-0.722		2850	-0.791		2850	-0.769		2850	-0.738		2850	-0.745		2850	-0.706
															2850	-0.736		2850	-0.72		2850	-0.786		2850	-0.77		2850	-0.733		2850	-0.749		2850	-0.707
															2860	-0.735		2860	-0.727		2860	-0.793		2860	-0.769		2860	-0.737		2860	-0.749		2860	-0.702
															2860	-0.736		2860	-0.739		2860	-0.791		2860	-0.768		2860	-0.736		2860	-0.75		2860	-0.699
															2860	-0.736		2860	-0.735		2860	-0.79		2860	-0.768		2860	-0.739		2860	-0.758		2860	-0.701
															2870	-0.734		2870	-0.726		2870	-0.79		2870	-0.772		2870	-0.748		2870	-0.758		2870	-0.702
															2870	-0.735		2870	-0.729		2870	-0.785		2870	-0.776		2870	-0.747		2870	-0.755		2870	-0.705
															2870	-0.736		2870	-0.732		2870	-0.785		2870	-0.775		2870	-0.746		2870	-0.75		2870	-0.709
															2870	-0.735		2870	-0.735		2870	-0.789		2870	-0.775		2870	-0.742		2870	-0.752		2870	-0.713
															2880	-0.74		2880	-0.738		2880	-0.787		2880	-0.771		2880	-0.739		2880	-0.754		2880	-0.712
															2880	-0.743		2880	-0.734		2880	-0.787		2880	-0.774		2880	-0.741		2880	-0.752		2880	-0.714
															2880	-0.741		2880	-0.728		2880	-0.791		2880	-0.775		2880	-0.743		2880	-0.751		2880	-0.713
															2890	-0.738		2890	-0.724		2890	-0.795		2890	-0.77		2890	-0.739		2890	-0.751		2890	-0.708
															2890	-0.737		2890	-0.727		2890	-0.8		2890	-0.771		2890	-0.74		2890	-0.752		2890	-0.71
															2890	-0.736		2890	-0.728		2890	-0.801		2890	-0.776		2890	-0.737		2890	-0.756		2890	-0.712
															2890	-0.735		2890	-0.731		2890	-0.794		2890	-0.774		2890	-0.742		2890	-0.758		2890	-0.708
															2900	-0.738		2900	-0.732		2900	-0.789		2900	-0.78		2900	-0.747		2900	-0.756		2900	-0.707
															2900	-0.742		2900	-0.736		2900	-0.793		2900	-0.776		2900	-0.742		2900	-0.752		2900	-0.705
															2900	-0.742		2900	-0.732		2900	-0.793		2900	-0.777		2900	-0.744		2900	-0.752		2900	-0.706
															2910	-0.743		2910	-0.727		2910	-0.796		2910	-0.778		2910	-0.739		2910	-0.759		2910	-0.707
															2910	-0.742		2910	-0.727		2910	-0.799		2910	-0.779		2910	-0.744		2910	-0.755		2910	-0.71
															2910	-0.743		2910	-0.735		2910	-0.791		2910	-0.769		2910	-0.744		2910	-0.761		2910	-0.71
															2920	-0.74		2920	-0.741		2920	-0.79		2920	-0.772		2920	-0.737		2920	-0.761		2920	-0.712
															2920	-0.741		2920	-0.748		2920	-0.794		2920	-0.776		2920	-0.742		2920	-0.762		2920	-0.706
															2920	-0.74		2920	-0.746		2920	-0.796		2920	-0.779		2920	-0.747		2920	-0.758		2920	-0.705
															2920	-0.742		2920	-0.742		2920	-0.801		2920	-0.782		2920	-0.743		2920	-0.755		2920	-0.707
															2930	-0.739		2930	-0.739		2930	-0.796		2930	-0.778		2930	-0.742		2930	-0.753		2930	-0.707
															2930	-0.739		2930	-0.739		2930	-0.801		2930	-0.776		2930	-0.749		2930	-0.757		2930	-0.715
															2930	-0.742		2930	-0.738		2930	-0.804		2930	-0.778		2930	-0.749		2930	-0.758		2930	-0.715
															2940	-0.74		2940	-0.732		2940	-0.803		2940	-0.781		2940	-0.752		2940	-0.755		2940	-0.717
															2940	-0.738		2940	-0.734		2940	-0.797		2940	-0.776		2940	-0.751		2940	-0.752		2940	-0.718
															2940	-0.741		2940	-0.736		2940	-0.799		2940	-0.779		2940	-0.745		2940	-0.759		2940	-0.721
															2940	-0.742		2940	-0.738		2940	-0.803		2940	-0.775		2940	-0.74		2940	-0.757		2940	-0.722
															2950	-0.74		2950	-0.739		2950	-0.807		2950	-0.776		2950	-0.742		2950	-0.758		2950	-0.719
															2950	-0.74		2950	-0.741		2950	-0.801		2950	-0.774		2950	-0.741		2950	-0.753		2950	-0.713
															2950	-0.741		2950	-0.74		2950	-0.801		2950	-0.775		2950	-0.741		2950	-0.756		2950	-0.711
															2960	-0.738		2960	-0.733		2960	-0.8		2960	-0.783		2960	-0.747		2960	-0.756		2960	-0.712
															2960	-0.741		2960	-0.731		2960	-0.801		2960	-0.781		2960	-0.751		2960	-0.757		2960	-0.713
															2960	-0.743		2960	-0.736		2960	-0.8		2960	-0.781		2960	-0.748		2960	-0.759		2960	-0.716
															2960	-0.741		2960	-0.741		2960	-0.803		2960	-0.78		2960	-0.746		2960	-0.75		2960	-0.714
															2970	-0.741		2970	-0.741		2970	-0.801		2970	-0.779		2970	-0.744		2970	-0.751		2970	-0.719
															2970	-0.743		2970	-0.745		2970	-0.801		2970	-0.774		2970	-0.749		2970	-0.754		2970	-0.718
															2970	-0.745		2970	-0.744		2970	-0.804		2970	-0.78		2970	-0.747		2970	-0.754		2970	-0.716
															2980	-0.744		2980	-0.746		2980	-0.801		2980	-0.781		2980	-0.751		2980	-0.76		2980	-0.713
															2980	-0.741		2980	-0.746		2980	-0.799		2980	-0.78		2980	-0.756		2980	-0.758		2980	-0.712
															2980	-0.74		2980	-0.743		2980	-0.798		2980	-0.782		2980	-0.757		2980	-0.757		2980	-0.716
															2990	-0.741		2990	-0.742		2990	-0.799		2990	-0.783		2990	-0.755		2990	-0.756		2990	-0.719
															2990	-0.743		2990	-0.745		2990	-0.799		2990	-0.777		2990	-0.756		2990	-0.76		2990	-0.717
															2990	-0.743		2990	-0.744		2990	-0.802		2990	-0.777		2990	-0.752		2990	-0.767		2990	-0.713
															2990	-0.744		2990	-0.745		2990	-0.802		2990	-0.778		2990	-0.758		2990	-0.763		2990	-0.714
															3000	-0.745		3000	-0.749		3000	-0.802		3000	-0.784		3000	-0.76		3000	-0.756		3000	-0.724
															3000	-0.749		3000	-0.75		3000	-0.807		3000	-0.789		3000	-0.752		3000	-0.764		3000	-0.725
															3000	-0.751		3000	-0.751		3000	-0.803		3000	-0.788		3000	-0.747		3000	-0.768		3000	-0.727
															3010	-0.746		3010	-0.751		3010	-0.803		3010	-0.787		3010	-0.752		3010	-0.762		3010	-0.728
															3010	-0.742		3010	-0.75		3010	-0.807		3010	-0.784		3010	-0.753		3010	-0.763		3010	-0.723
															3010	-0.748		3010	-0.748		3010	-0.811		3010	-0.783		3010	-0.755		3010	-0.763		3010	-0.723
															3010	-0.751		3010	-0.746		3010	-0.813		3010	-0.784		3010	-0.755		3010	-0.762		3010	-0.722
															3020	-0.75		3020	-0.742		3020	-0.81		3020	-0.783		3020	-0.757		3020	-0.765		3020	-0.725
															3020	-0.75		3020	-0.747		3020	-0.807		3020	-0.781		3020	-0.758		3020	-0.762		3020	-0.725
															3020	-0.749		3020	-0.748		3020	-0.804		3020	-0.784		3020	-0.754		3020	-0.762		3020	-0.719
															3030	-0.749		3030	-0.745		3030	-0.802		3030	-0.785		3030	-0.752		3030	-0.761		3030	-0.721
															3030	-0.749		3030	-0.749		3030	-0.811		3030	-0.784		3030	-0.757		3030	-0.764		3030	-0.729
															3030	-0.748		3030	-0.746		3030	-0.812		3030	-0.786		3030	-0.755		3030	-0.763		3030	-0.729
															3040	-0.75		3040	-0.742		3040	-0.806		3040	-0.79		3040	-0.752		3040	-0.764		3040	-0.728
															3040	-0.748		3040	-0.745		3040	-0.808		3040	-0.782		3040	-0.75		3040	-0.768		3040	-0.724
															3040	-0.748		3040	-0.748		3040	-0.812		3040	-0.783		3040	-0.757		3040	-0.77		3040	-0.721
															3040	-0.75		3040	-0.747		3040	-0.813		3040	-0.788		3040	-0.761		3040	-0.77		3040	-0.725
															3050	-0.752		3050	-0.753		3050	-0.807		3050	-0.783		3050	-0.757		3050	-0.767		3050	-0.727
															3050	-0.751		3050	-0.75		3050	-0.805		3050	-0.779		3050	-0.755		3050	-0.764		3050	-0.73
															3050	-0.753		3050	-0.752		3050	-0.803		3050	-0.783		3050	-0.756		3050	-0.767		3050	-0.727
															3060	-0.749		3060	-0.746		3060	-0.802		3060	-0.788		3060	-0.755		3060	-0.769		3060	-0.721
															3060	-0.747		3060	-0.747		3060	-0.804		3060	-0.781		3060	-0.758		3060	-0.771		3060	-0.719
															3060	-0.748		3060	-0.746		3060	-0.807		3060	-0.782		3060	-0.758		3060	-0.766		3060	-0.728
															3060	-0.752		3060	-0.749		3060	-0.806		3060	-0.786		3060	-0.761		3060	-0.769		3060	-0.734
															3070	-0.753		3070	-0.753		3070	-0.801		3070	-0.785		3070	-0.763		3070	-0.771		3070	-0.737
															3070	-0.756		3070	-0.753		3070	-0.802		3070	-0.783		3070	-0.754		3070	-0.774		3070	-0.732
															3070	-0.759		3070	-0.744		3070	-0.81		3070	-0.789		3070	-0.757		3070	-0.773		3070	-0.727
															3080	-0.754		3080	-0.749		3080	-0.811		3080	-0.794		3080	-0.757		3080	-0.768		3080	-0.726
															3080	-0.752		3080	-0.754		3080	-0.811		3080	-0.791		3080	-0.751		3080	-0.77		3080	-0.729
															3080	-0.754		3080	-0.749		3080	-0.808		3080	-0.793		3080	-0.752		3080	-0.771		3080	-0.731
															3080	-0.755		3080	-0.745		3080	-0.805		3080	-0.795		3080	-0.759		3080	-0.769		3080	-0.728
															3090	-0.757		3090	-0.746		3090	-0.812		3090	-0.794		3090	-0.764		3090	-0.774		3090	-0.728
															3090	-0.756		3090	-0.751		3090	-0.811		3090	-0.787		3090	-0.762		3090	-0.77		3090	-0.734
															3090	-0.752		3090	-0.759		3090	-0.811		3090	-0.79		3090	-0.763		3090	-0.772		3090	-0.736
															3100	-0.753		3100	-0.759		3100	-0.807		3100	-0.796		3100	-0.766		3100	-0.777		3100	-0.736
															3100	-0.755		3100	-0.752		3100	-0.808		3100	-0.795		3100	-0.769		3100	-0.77		3100	-0.738
															3100	-0.755		3100	-0.752		3100	-0.812		3100	-0.789		3100	-0.77		3100	-0.771		3100	-0.736
															3110	-0.757		3110	-0.755		3110	-0.818		3110	-0.788		3110	-0.766		3110	-0.775		3110	-0.734
															3110	-0.756		3110	-0.757		3110	-0.81		3110	-0.794		3110	-0.758		3110	-0.773		3110	-0.738
															3110	-0.755		3110	-0.755		3110	-0.81		3110	-0.798		3110	-0.756		3110	-0.771		3110	-0.741
															3110	-0.757		3110	-0.753		3110	-0.807		3110	-0.797		3110	-0.76		3110	-0.768		3110	-0.737
															3120	-0.758		3120	-0.76		3120	-0.813		3120	-0.797		3120	-0.758		3120	-0.766		3120	-0.738
															3120	-0.759		3120	-0.761		3120	-0.809		3120	-0.788		3120	-0.759		3120	-0.767		3120	-0.732
															3120	-0.758		3120	-0.76		3120	-0.818		3120	-0.788		3120	-0.76		3120	-0.762		3120	-0.737
															3130	-0.756		3130	-0.758		3130	-0.819		3130	-0.79		3130	-0.763		3130	-0.761		3130	-0.734
															3130	-0.756		3130	-0.751		3130	-0.814		3130	-0.793		3130	-0.758		3130	-0.764		3130	-0.736
															3130	-0.753		3130	-0.752		3130	-0.814		3130	-0.799		3130	-0.753		3130	-0.771		3130	-0.728
															3130	-0.755		3130	-0.756		3130	-0.814		3130	-0.797		3130	-0.757		3130	-0.768		3130	-0.732
															3140	-0.757		3140	-0.759		3140	-0.812		3140	-0.797		3140	-0.757		3140	-0.767		3140	-0.729
															3140	-0.757		3140	-0.758		3140	-0.811		3140	-0.791		3140	-0.759		3140	-0.766		3140	-0.734
															3140	-0.756		3140	-0.755		3140	-0.811		3140	-0.793		3140	-0.755		3140	-0.764		3140	-0.733
															3150	-0.755		3150	-0.748		3150	-0.809		3150	-0.793		3150	-0.751		3150	-0.764		3150	-0.731
															3150	-0.756		3150	-0.745		3150	-0.81		3150	-0.79		3150	-0.754		3150	-0.765		3150	-0.728
															3150	-0.757		3150	-0.746		3150	-0.804		3150	-0.791		3150	-0.757		3150	-0.77		3150	-0.725
															3160	-0.752		3160	-0.747		3160	-0.802		3160	-0.79		3160	-0.758		3160	-0.766		3160	-0.727
															3160	-0.753		3160	-0.744		3160	-0.807		3160	-0.788		3160	-0.754		3160	-0.759		3160	-0.728
															3160	-0.753		3160	-0.748		3160	-0.809		3160	-0.79		3160	-0.753		3160	-0.762		3160	-0.728
															3160	-0.754		3160	-0.753		3160	-0.806		3160	-0.792		3160	-0.758		3160	-0.768		3160	-0.73
															3170	-0.751		3170	-0.754		3170	-0.806		3170	-0.785		3170	-0.758		3170	-0.767		3170	-0.73
															3170	-0.748		3170	-0.75		3170	-0.806		3170	-0.786		3170	-0.756		3170	-0.759		3170	-0.735
															3170	-0.755		3170	-0.748		3170	-0.802		3170	-0.785		3170	-0.757		3170	-0.766		3170	-0.735
															3180	-0.755		3180	-0.746		3180	-0.806		3180	-0.782		3180	-0.749		3180	-0.769		3180	-0.728
															3180	-0.751		3180	-0.739		3180	-0.808		3180	-0.785		3180	-0.749		3180	-0.757		3180	-0.728
															3180	-0.75		3180	-0.738		3180	-0.807		3180	-0.783		3180	-0.745		3180	-0.76		3180	-0.724
															3180	-0.748		3180	-0.742		3180	-0.81		3180	-0.779		3180	-0.748		3180	-0.758		3180	-0.728
															3190	-0.753		3190	-0.74		3190	-0.809		3190	-0.784		3190	-0.756		3190	-0.757		3190	-0.73
															3190	-0.755		3190	-0.74		3190	-0.801		3190	-0.783		3190	-0.75		3190	-0.761		3190	-0.726
															3190	-0.753		3190	-0.74		3190	-0.799		3190	-0.776		3190	-0.747		3190	-0.759		3190	-0.724
															3200	-0.748		3200	-0.736		3200	-0.796		3200	-0.78		3200	-0.744		3200	-0.755		3200	-0.723
															3200	-0.746		3200	-0.738		3200	-0.797		3200	-0.781		3200	-0.745		3200	-0.755		3200	-0.724
															3200	-0.747		3200	-0.743		3200	-0.803		3200	-0.78		3200	-0.749		3200	-0.758		3200	-0.724
															3210	-0.748		3210	-0.739		3210	-0.8		3210	-0.776		3210	-0.751		3210	-0.757		3210	-0.728
															3210	-0.747		3210	-0.741		3210	-0.798		3210	-0.779		3210	-0.752		3210	-0.762		3210	-0.722
															3210	-0.747		3210	-0.743		3210	-0.803		3210	-0.774		3210	-0.749		3210	-0.765		3210	-0.72
															3210	-0.747		3210	-0.742		3210	-0.798		3210	-0.776		3210	-0.749		3210	-0.759		3210	-0.724
															3220	-0.75		3220	-0.74		3220	-0.803		3220	-0.782		3220	-0.748		3220	-0.758		3220	-0.723
															3220	-0.75		3220	-0.743		3220	-0.805		3220	-0.779		3220	-0.748		3220	-0.757		3220	-0.72
															3220	-0.744		3220	-0.748		3220	-0.805		3220	-0.779		3220	-0.748		3220	-0.758		3220	-0.72
															3230	-0.744		3230	-0.748		3230	-0.799		3230	-0.773		3230	-0.744		3230	-0.756		3230	-0.722
															3230	-0.741		3230	-0.743		3230	-0.796		3230	-0.774		3230	-0.749		3230	-0.753		3230	-0.722
															3230	-0.741		3230	-0.74		3230	-0.798		3230	-0.774		3230	-0.747		3230	-0.745		3230	-0.718
															3230	-0.739		3230	-0.739		3230	-0.8		3230	-0.772		3230	-0.739		3230	-0.746		3230	-0.722
															3240	-0.739		3240	-0.737		3240	-0.808		3240	-0.777		3240	-0.737		3240	-0.751		3240	-0.721
															3240	-0.741		3240	-0.738		3240	-0.803		3240	-0.775		3240	-0.739		3240	-0.753		3240	-0.717
															3240	-0.746		3240	-0.742		3240	-0.794		3240	-0.774		3240	-0.738		3240	-0.748		3240	-0.724
															3250	-0.742		3250	-0.736		3250	-0.791		3250	-0.78		3250	-0.736		3250	-0.747		3250	-0.725
															3250	-0.739		3250	-0.736		3250	-0.785		3250	-0.776		3250	-0.737		3250	-0.745		3250	-0.72
															3250	-0.74		3250	-0.732		3250	-0.783		3250	-0.771		3250	-0.743		3250	-0.746		3250	-0.717
															3250	-0.739		3250	-0.728		3250	-0.784		3250	-0.765		3250	-0.748		3250	-0.748		3250	-0.717
															3260	-0.733		3260	-0.732		3260	-0.78		3260	-0.763		3260	-0.745		3260	-0.747		3260	-0.712
															3260	-0.73		3260	-0.732		3260	-0.785		3260	-0.766		3260	-0.738		3260	-0.74		3260	-0.707
															3260	-0.73		3260	-0.728		3260	-0.789		3260	-0.767		3260	-0.736		3260	-0.733		3260	-0.709
															3270	-0.731		3270	-0.73		3270	-0.785		3270	-0.768		3270	-0.733		3270	-0.739		3270	-0.716
															3270	-0.731		3270	-0.735		3270	-0.783		3270	-0.77		3270	-0.725		3270	-0.74		3270	-0.711
															3270	-0.731		3270	-0.733		3270	-0.783		3270	-0.765		3270	-0.723		3270	-0.733		3270	-0.708
															3280	-0.73		3280	-0.729		3280	-0.786		3280	-0.762		3280	-0.726		3280	-0.727		3280	-0.706
															3280	-0.73		3280	-0.727		3280	-0.789		3280	-0.759		3280	-0.727		3280	-0.729		3280	-0.7
															3280	-0.73		3280	-0.729		3280	-0.783		3280	-0.756		3280	-0.727		3280	-0.732		3280	-0.701
															3280	-0.727		3280	-0.731		3280	-0.782		3280	-0.757		3280	-0.728		3280	-0.733		3280	-0.7
															3290	-0.723		3290	-0.729		3290	-0.774		3290	-0.759		3290	-0.719		3290	-0.732		3290	-0.705
															3290	-0.727		3290	-0.723		3290	-0.773		3290	-0.761		3290	-0.712		3290	-0.734		3290	-0.703
															3290	-0.728		3290	-0.72		3290	-0.781		3290	-0.757		3290	-0.706		3290	-0.724		3290	-0.698
															3300	-0.723		3300	-0.723		3300	-0.782		3300	-0.757		3300	-0.7		3300	-0.717		3300	-0.699
															3300	-0.724		3300	-0.713		3300	-0.78		3300	-0.755		3300	-0.703		3300	-0.715		3300	-0.702
															3300	-0.721		3300	-0.713		3300	-0.778		3300	-0.75		3300	-0.695		3300	-0.718		3300	-0.7
															3300	-0.719		3300	-0.719		3300	-0.768		3300	-0.749		3300	-0.693		3300	-0.71		3300	-0.694
															3310	-0.718		3310	-0.719		3310	-0.763		3310	-0.75		3310	-0.688		3310	-0.699		3310	-0.693
															3310	-0.716		3310	-0.72		3310	-0.765		3310	-0.75		3310	-0.681		3310	-0.694		3310	-0.691
															3310	-0.714		3310	-0.709		3310	-0.769		3310	-0.746		3310	-0.661		3310	-0.68		3310	-0.683
															3320	-0.714		3320	-0.701		3320	-0.767		3320	-0.748		3320	-0.643		3320	-0.665		3320	-0.677
															3320	-0.71		3320	-0.705		3320	-0.757		3320	-0.745		3320	-0.63		3320	-0.649		3320	-0.674
															3320	-0.706		3320	-0.702		3320	-0.753		3320	-0.738		3320	-0.61		3320	-0.636		3320	-0.669
															3330	-0.705		3330	-0.707		3330	-0.745		3330	-0.734		3330	-0.587		3330	-0.614		3330	-0.666
															3330	-0.703		3330	-0.706		3330	-0.742		3330	-0.736		3330	-0.558		3330	-0.582		3330	-0.656
															3330	-0.698		3330	-0.701		3330	-0.745		3330	-0.733		3330	-0.539		3330	-0.558		3330	-0.658
															3330	-0.696		3330	-0.696		3330	-0.75		3330	-0.729		3330	-0.517		3330	-0.53		3330	-0.658
															3340	-0.697		3340	-0.687		3340	-0.747		3340	-0.723		3340	-0.501		3340	-0.503		3340	-0.649
															3340	-0.694		3340	-0.689		3340	-0.745		3340	-0.72		3340	-0.477		3340	-0.478		3340	-0.652
															3340	-0.694		3340	-0.691		3340	-0.746		3340	-0.722		3340	-0.453		3340	-0.447		3340	-0.652
															3350	-0.685		3350	-0.688		3350	-0.745		3350	-0.719		3350	-0.441		3350	-0.42		3350	-0.642
															3350	-0.685		3350	-0.689		3350	-0.747		3350	-0.716		3350	-0.435		3350	-0.403		3350	-0.638
															3350	-0.685		3350	-0.686		3350	-0.742		3350	-0.712		3350	-0.425		3350	-0.383		3350	-0.637
															3350	-0.679		3350	-0.684		3350	-0.736		3350	-0.71		3350	-0.407		3350	-0.367		3350	-0.641
															3360	-0.68		3360	-0.681		3360	-0.728		3360	-0.709		3360	-0.401		3360	-0.354		3360	-0.638
															3360	-0.677		3360	-0.675		3360	-0.729		3360	-0.71		3360	-0.389		3360	-0.341		3360	-0.636
															3360	-0.674		3360	-0.673		3360	-0.733		3360	-0.708		3360	-0.386		3360	-0.333		3360	-0.632
															3370	-0.675		3370	-0.676		3370	-0.739		3370	-0.708		3370	-0.384		3370	-0.324		3370	-0.633
															3370	-0.674		3370	-0.682		3370	-0.732		3370	-0.709		3370	-0.382		3370	-0.318		3370	-0.631
															3370	-0.676		3370	-0.68		3370	-0.727		3370	-0.711		3370	-0.382		3370	-0.314		3370	-0.632
															3370	-0.674		3370	-0.677		3370	-0.732		3370	-0.709		3370	-0.388		3370	-0.306		3370	-0.63
															3380	-0.673		3380	-0.686		3380	-0.731		3380	-0.701		3380	-0.39		3380	-0.308		3380	-0.635
															3380	-0.67		3380	-0.686		3380	-0.731		3380	-0.704		3380	-0.39		3380	-0.311		3380	-0.645
															3380	-0.674		3380	-0.683		3380	-0.732		3380	-0.709		3380	-0.393		3380	-0.313		3380	-0.643
															3390	-0.675		3390	-0.681		3390	-0.735		3390	-0.711		3390	-0.397		3390	-0.32		3390	-0.644
															3390	-0.674		3390	-0.686		3390	-0.745		3390	-0.714		3390	-0.404		3390	-0.33		3390	-0.647
															3390	-0.679		3390	-0.691		3390	-0.754		3390	-0.725		3390	-0.41		3390	-0.335		3390	-0.643
															3400	-0.685		3400	-0.692		3400	-0.753		3400	-0.733		3400	-0.414		3400	-0.335		3400	-0.643
															3400	-0.683		3400	-0.696		3400	-0.754		3400	-0.733		3400	-0.411		3400	-0.334		3400	-0.646
															3400	-0.683		3400	-0.701		3400	-0.755		3400	-0.728		3400	-0.414		3400	-0.329		3400	-0.647
															3400	-0.686		3400	-0.701		3400	-0.762		3400	-0.73		3400	-0.412		3400	-0.328		3400	-0.651
															3410	-0.688		3410	-0.704		3410	-0.772		3410	-0.739		3410	-0.415		3410	-0.334		3410	-0.648
															3410	-0.687		3410	-0.709		3410	-0.786		3410	-0.745		3410	-0.418		3410	-0.338		3410	-0.644
															3410	-0.688		3410	-0.719		3410	-0.802		3410	-0.742		3410	-0.421		3410	-0.354		3410	-0.641
															3420	-0.685		3420	-0.731		3420	-0.824		3420	-0.739		3420	-0.426		3420	-0.359		3420	-0.636
															3420	-0.688		3420	-0.747		3420	-0.849		3420	-0.743		3420	-0.429		3420	-0.363		3420	-0.63
															3420	-0.691		3420	-0.762		3420	-0.879		3420	-0.741		3420	-0.429		3420	-0.365		3420	-0.634
															3420	-0.688		3420	-0.776		3420	-0.9		3420	-0.741		3420	-0.423		3420	-0.363		3420	-0.644
															3430	-0.685		3430	-0.78		3430	-0.905		3430	-0.737		3430	-0.424		3430	-0.36		3430	-0.643
															3430	-0.684		3430	-0.777		3430	-0.895		3430	-0.745		3430	-0.427		3430	-0.354		3430	-0.645
															3430	-0.692		3430	-0.78		3430	-0.884		3430	-0.757		3430	-0.437		3430	-0.352		3430	-0.657
															3440	-0.707		3440	-0.78		3440	-0.862		3440	-0.765		3440	-0.45		3440	-0.346		3440	-0.677
															3440	-0.725		3440	-0.78		3440	-0.841		3440	-0.77		3440	-0.459		3440	-0.352		3440	-0.703
															3440	-0.738		3440	-0.777		3440	-0.833		3440	-0.78		3440	-0.468		3440	-0.362		3440	-0.721
															3450	-0.734		3450	-0.766		3450	-0.828		3450	-0.792		3450	-0.468		3450	-0.358		3450	-0.728
															3450	-0.725		3450	-0.756		3450	-0.828		3450	-0.793		3450	-0.459		3450	-0.346		3450	-0.729
															3450	-0.721		3450	-0.747		3450	-0.825		3450	-0.789		3450	-0.452		3450	-0.332		3450	-0.723
															3450	-0.715		3450	-0.741		3450	-0.816		3450	-0.789		3450	-0.442		3450	-0.321		3450	-0.712
															3460	-0.711		3460	-0.733		3460	-0.811		3460	-0.794		3460	-0.438		3460	-0.315		3460	-0.707
															3460	-0.714		3460	-0.731		3460	-0.805		3460	-0.791		3460	-0.437		3460	-0.304		3460	-0.712
															3460	-0.717		3460	-0.729		3460	-0.806		3460	-0.784		3460	-0.435		3460	-0.29		3460	-0.718
															3470	-0.719		3470	-0.733		3470	-0.803		3470	-0.783		3470	-0.425		3470	-0.284		3470	-0.719
															3470	-0.715		3470	-0.729		3470	-0.797		3470	-0.782		3470	-0.416		3470	-0.272		3470	-0.719
															3470	-0.715		3470	-0.724		3470	-0.799		3470	-0.775		3470	-0.407		3470	-0.258		3470	-0.712
															3470	-0.719		3470	-0.729		3470	-0.799		3470	-0.775		3470	-0.402		3470	-0.251		3470	-0.709
															3480	-0.72		3480	-0.727		3480	-0.798		3480	-0.782		3480	-0.4		3480	-0.247		3480	-0.712
															3480	-0.72		3480	-0.724		3480	-0.802		3480	-0.784		3480	-0.393		3480	-0.238		3480	-0.706
															3480	-0.725		3480	-0.726		3480	-0.799		3480	-0.782		3480	-0.381		3480	-0.224		3480	-0.705
															3490	-0.723		3490	-0.73		3490	-0.794		3490	-0.789		3490	-0.373		3490	-0.21		3490	-0.705
															3490	-0.723		3490	-0.734		3490	-0.797		3490	-0.785		3490	-0.368		3490	-0.202		3490	-0.704
															3490	-0.721		3490	-0.735		3490	-0.79		3490	-0.783		3490	-0.354		3490	-0.191		3490	-0.704
															3500	-0.721		3500	-0.732		3500	-0.794		3500	-0.775		3500	-0.347		3500	-0.177		3500	-0.701
															3500	-0.723		3500	-0.739		3500	-0.794		3500	-0.772		3500	-0.341		3500	-0.163		3500	-0.699
															3500	-0.725		3500	-0.732		3500	-0.797		3500	-0.775		3500	-0.33		3500	-0.148		3500	-0.694
															3500	-0.726		3500	-0.735		3500	-0.794		3500	-0.773		3500	-0.318		3500	-0.132		3500	-0.697
															3510	-0.729		3510	-0.739		3510	-0.793		3510	-0.775		3510	-0.303		3510	-0.118		3510	-0.707
															3510	-0.733		3510	-0.734		3510	-0.791		3510	-0.772		3510	-0.29		3510	-0.097		3510	-0.708
															3510	-0.728		3510	-0.73		3510	-0.792		3510	-0.769		3510	-0.26		3510	-0.0666		3510	-0.701
															3520	-0.729		3520	-0.724		3520	-0.791		3520	-0.771		3520	-0.226		3520	-0.0347		3520	-0.705
															3520	-0.734		3520	-0.726		3520	-0.793		3520	-0.778		3520	-0.203		3520	0.00246		3520	-0.705
															3520	-0.732		3520	-0.72		3520	-0.795		3520	-0.778		3520	-0.156		3520	0.038		3520	-0.699
															3520	-0.726		3520	-0.72		3520	-0.792		3520	-0.769		3520	-0.0992		3520	0.0944		3520	-0.704
															3530	-0.727		3530	-0.722		3530	-0.79		3530	-0.769		3530	-0.0334		3530	0.163		3530	-0.701
															3530	-0.73		3530	-0.723		3530	-0.786		3530	-0.768		3530	0.0253		3530	0.223		3530	-0.696
															3530	-0.73		3530	-0.72		3530	-0.786		3530	-0.763		3530	0.0509		3530	0.255		3530	-0.698
															3540	-0.725		3540	-0.725		3540	-0.779		3540	-0.765		3540	-0.00256		3540	0.207		3540	-0.702
															3540	-0.722		3540	-0.727		3540	-0.773		3540	-0.765		3540	-0.169		3540	0.0415		3540	-0.714
															3540	-0.723		3540	-0.724		3540	-0.788		3540	-0.764		3540	-0.425		3540	-0.246		3540	-0.719
															3540	-0.727		3540	-0.718		3540	-0.79		3540	-0.769		3540	-0.714		3540	-0.595		3540	-0.726
															3550	-0.729		3550	-0.716		3550	-0.781		3550	-0.773		3550	-0.97		3550	-0.936		3550	-0.734
															3550	-0.729		3550	-0.722		3550	-0.779		3550	-0.772		3550	-1.16		3550	-1.22		3550	-0.741
															3550	-0.727		3550	-0.723		3550	-0.78		3550	-0.772		3550	-1.28		3550	-1.41		3550	-0.743
															3560	-0.728		3560	-0.725		3560	-0.78		3560	-0.773		3560	-1.33		3560	-1.52		3560	-0.747
															3560	-0.729		3560	-0.732		3560	-0.784		3560	-0.771		3560	-1.34		3560	-1.56		3560	-0.753
															3560	-0.727		3560	-0.734		3560	-0.786		3560	-0.768		3560	-1.33		3560	-1.56		3560	-0.754
															3570	-0.726		3570	-0.734		3570	-0.79		3570	-0.774		3570	-1.31		3570	-1.54		3570	-0.758
															3570	-0.725		3570	-0.733		3570	-0.788		3570	-0.78		3570	-1.28		3570	-1.5		3570	-0.76
															3570	-0.726		3570	-0.736		3570	-0.796		3570	-0.779		3570	-1.24		3570	-1.45		3570	-0.758
															3570	-0.728		3570	-0.741		3570	-0.803		3570	-0.776		3570	-1.21		3570	-1.41		3570	-0.761
															3580	-0.727		3580	-0.744		3580	-0.794		3580	-0.785		3580	-1.18		3580	-1.36		3580	-0.758
															3580	-0.732		3580	-0.75		3580	-0.798		3580	-0.786		3580	-1.15		3580	-1.32		3580	-0.76
															3580	-0.736		3580	-0.753		3580	-0.802		3580	-0.785		3580	-1.13		3580	-1.28		3580	-0.764
															3590	-0.735		3590	-0.754		3590	-0.796		3590	-0.791		3590	-1.1		3590	-1.24		3590	-0.769
															3590	-0.733		3590	-0.76		3590	-0.796		3590	-0.788		3590	-1.08		3590	-1.21		3590	-0.764
															3590	-0.734		3590	-0.759		3590	-0.796		3590	-0.786		3590	-1.06		3590	-1.18		3590	-0.766
															3590	-0.737		3590	-0.756		3590	-0.801		3590	-0.786		3590	-1.05		3590	-1.16		3590	-0.765
															3600	-0.737		3600	-0.763		3600	-0.799		3600	-0.79		3600	-1.03		3600	-1.14		3600	-0.765
															3600	-0.74		3600	-0.76		3600	-0.793		3600	-0.792		3600	-1.02		3600	-1.12		3600	-0.771
															3600	-0.739		3600	-0.757		3600	-0.798		3600	-0.792		3600	-1.01		3600	-1.1		3600	-0.772
															3610	-0.741		3610	-0.757		3610	-0.801		3610	-0.793		3610	-1		3610	-1.08		3610	-0.777
															3610	-0.737		3610	-0.76		3610	-0.801		3610	-0.781		3610	-0.992		3610	-1.07		3610	-0.78
															3610	-0.733		3610	-0.762		3610	-0.798		3610	-0.782		3610	-0.986		3610	-1.06		3610	-0.78
															3620	-0.736		3620	-0.757		3620	-0.794		3620	-0.785		3620	-0.981		3620	-1.05		3620	-0.771
															3620	-0.74		3620	-0.75		3620	-0.795		3620	-0.784		3620	-0.978		3620	-1.04		3620	-0.772
															3620	-0.742		3620	-0.746		3620	-0.799		3620	-0.785		3620	-0.974		3620	-1.04		3620	-0.771
															3620	-0.742		3620	-0.747		3620	-0.798		3620	-0.79		3620	-0.969		3620	-1.03		3620	-0.771
															3630	-0.736		3630	-0.749		3630	-0.802		3630	-0.787		3630	-0.967		3630	-1.03		3630	-0.772
															3630	-0.74		3630	-0.747		3630	-0.797		3630	-0.782		3630	-0.972		3630	-1.03		3630	-0.776
															3630	-0.739		3630	-0.751		3630	-0.792		3630	-0.783		3630	-0.982		3630	-1.04		3630	-0.779
															3640	-0.739		3640	-0.749		3640	-0.789		3640	-0.783		3640	-0.994		3640	-1.05		3640	-0.779
															3640	-0.737		3640	-0.744		3640	-0.793		3640	-0.783		3640	-1		3640	-1.06		3640	-0.781
															3640	-0.738		3640	-0.746		3640	-0.798		3640	-0.779		3640	-1.01		3640	-1.07		3640	-0.781
															3640	-0.739		3640	-0.747		3640	-0.794		3640	-0.778		3640	-1.03		3640	-1.09		3640	-0.787
															3650	-0.737		3650	-0.749		3650	-0.793		3650	-0.783		3650	-1.04		3650	-1.1		3650	-0.791
															3650	-0.734		3650	-0.746		3650	-0.789		3650	-0.785		3650	-1.06		3650	-1.12		3650	-0.787
															3650	-0.733		3650	-0.746		3650	-0.793		3650	-0.781		3650	-1.07		3650	-1.14		3650	-0.788
															3660	-0.737		3660	-0.739		3660	-0.793		3660	-0.779		3660	-1.08		3660	-1.15		3660	-0.782
															3660	-0.738		3660	-0.746		3660	-0.789		3660	-0.781		3660	-1.09		3660	-1.17		3660	-0.777
															3660	-0.743		3660	-0.751		3660	-0.787		3660	-0.783		3660	-1.1		3660	-1.19		3660	-0.777
															3660	-0.74		3660	-0.753		3660	-0.796		3660	-0.786		3660	-1.11		3660	-1.2		3660	-0.777
															3670	-0.739		3670	-0.751		3670	-0.795		3670	-0.778		3670	-1.12		3670	-1.21		3670	-0.779
															3670	-0.741		3670	-0.745		3670	-0.794		3670	-0.78		3670	-1.13		3670	-1.22		3670	-0.784
															3670	-0.741		3670	-0.743		3670	-0.795		3670	-0.778		3670	-1.13		3670	-1.23		3670	-0.786
															3680	-0.741		3680	-0.744		3680	-0.799		3680	-0.777		3680	-1.13		3680	-1.24		3680	-0.787
															3680	-0.74		3680	-0.741		3680	-0.796		3680	-0.779		3680	-1.12		3680	-1.23		3680	-0.789
															3680	-0.738		3680	-0.742		3680	-0.797		3680	-0.776		3680	-1.12		3680	-1.23		3680	-0.786
															3690	-0.739		3690	-0.749		3690	-0.8		3690	-0.776		3690	-1.13		3690	-1.23		3690	-0.784
															3690	-0.737		3690	-0.745		3690	-0.801		3690	-0.778		3690	-1.12		3690	-1.23		3690	-0.784
															3690	-0.74		3690	-0.744		3690	-0.798		3690	-0.78		3690	-1.1		3690	-1.23		3690	-0.782
															3690	-0.744		3690	-0.746		3690	-0.795		3690	-0.777		3690	-1.09		3690	-1.22		3690	-0.784
															3700	-0.746		3700	-0.747		3700	-0.791		3700	-0.774		3700	-1.09		3700	-1.22		3700	-0.781
															3700	-0.743		3700	-0.747		3700	-0.787		3700	-0.778		3700	-1.08		3700	-1.21		3700	-0.782
															3700	-0.739		3700	-0.743		3700	-0.787		3700	-0.777		3700	-1.07		3700	-1.19		3700	-0.787
															3710	-0.739		3710	-0.741		3710	-0.787		3710	-0.778		3710	-1.06		3710	-1.17		3710	-0.788
															3710	-0.741		3710	-0.744		3710	-0.797		3710	-0.776		3710	-1.04		3710	-1.16		3710	-0.783
															3710	-0.739		3710	-0.748		3710	-0.799		3710	-0.778		3710	-1.03		3710	-1.14		3710	-0.781
															3710	-0.737		3710	-0.749		3710	-0.8		3710	-0.782		3710	-1.02		3710	-1.13		3710	-0.78
															3720	-0.738		3720	-0.744		3720	-0.8		3720	-0.781		3720	-1.01		3720	-1.12		3720	-0.776
															3720	-0.739		3720	-0.743		3720	-0.796		3720	-0.778		3720	-0.998		3720	-1.1		3720	-0.775
															3720	-0.739		3720	-0.743		3720	-0.793		3720	-0.777		3720	-0.986		3720	-1.09		3720	-0.774
															3730	-0.737		3730	-0.75		3730	-0.797		3730	-0.777		3730	-0.972		3730	-1.08		3730	-0.771
															3730	-0.74		3730	-0.749		3730	-0.795		3730	-0.783		3730	-0.957		3730	-1.06		3730	-0.772
															3730	-0.742		3730	-0.745		3730	-0.793		3730	-0.787		3730	-0.945		3730	-1.05		3730	-0.774
															3740	-0.743		3740	-0.74		3740	-0.792		3740	-0.783		3740	-0.938		3740	-1.03		3740	-0.77
															3740	-0.74		3740	-0.743		3740	-0.791		3740	-0.777		3740	-0.929		3740	-1.03		3740	-0.77
															3740	-0.74		3740	-0.744		3740	-0.793		3740	-0.775		3740	-0.919		3740	-1.01		3740	-0.772
															3740	-0.74		3740	-0.747		3740	-0.798		3740	-0.778		3740	-0.915		3740	-1		3740	-0.777
															3750	-0.741		3750	-0.743		3750	-0.797		3750	-0.784		3750	-0.902		3750	-0.991		3750	-0.776
															3750	-0.739		3750	-0.738		3750	-0.793		3750	-0.778		3750	-0.893		3750	-0.982		3750	-0.773
															3750	-0.735		3750	-0.74		3750	-0.795		3750	-0.773		3750	-0.889		3750	-0.967		3750	-0.772
															3760	-0.732		3760	-0.744		3760	-0.797		3760	-0.78		3760	-0.882		3760	-0.954		3760	-0.778
															3760	-0.732		3760	-0.746		3760	-0.798		3760	-0.784		3760	-0.873		3760	-0.944		3760	-0.776
															3760	-0.738		3760	-0.737		3760	-0.795		3760	-0.785		3760	-0.869		3760	-0.934		3760	-0.777
															3760	-0.741		3760	-0.739		3760	-0.791		3760	-0.775		3760	-0.87		3760	-0.921		3760	-0.774
															3770	-0.743		3770	-0.741		3770	-0.795		3770	-0.771		3770	-0.867		3770	-0.914		3770	-0.772
															3770	-0.743		3770	-0.736		3770	-0.797		3770	-0.771		3770	-0.861		3770	-0.907		3770	-0.77
															3770	-0.742		3770	-0.744		3770	-0.789		3770	-0.772		3770	-0.857		3770	-0.901		3770	-0.768
															3780	-0.736		3780	-0.744		3780	-0.793		3780	-0.772		3780	-0.844		3780	-0.893		3780	-0.771
															3780	-0.736		3780	-0.739		3780	-0.795		3780	-0.776		3780	-0.835		3780	-0.891		3780	-0.768
															3780	-0.733		3780	-0.74		3780	-0.797		3780	-0.782		3780	-0.833		3780	-0.888		3780	-0.763
															3790	-0.733		3790	-0.748		3790	-0.793		3790	-0.782		3790	-0.829		3790	-0.88		3790	-0.767
															3790	-0.735		3790	-0.745		3790	-0.786		3790	-0.771		3790	-0.823		3790	-0.875		3790	-0.772
															3790	-0.738		3790	-0.737		3790	-0.786		3790	-0.771		3790	-0.821		3790	-0.867		3790	-0.771
															3790	-0.742		3790	-0.743		3790	-0.799		3790	-0.773		3790	-0.82		3790	-0.862		3790	-0.766
															3800	-0.745		3800	-0.746		3800	-0.796		3800	-0.778		3800	-0.821		3800	-0.857		3800	-0.769
															3800	-0.744		3800	-0.743		3800	-0.794		3800	-0.783		3800	-0.817		3800	-0.85		3800	-0.777
															3800	-0.74		3800	-0.744		3800	-0.795		3800	-0.781		3800	-0.81		3800	-0.846		3800	-0.773
															3810	-0.743		3810	-0.743		3810	-0.791		3810	-0.783		3810	-0.811		3810	-0.845		3810	-0.772
															3810	-0.743		3810	-0.739		3810	-0.795		3810	-0.781		3810	-0.808		3810	-0.843		3810	-0.77
															3810	-0.74		3810	-0.738		3810	-0.796		3810	-0.775		3810	-0.81		3810	-0.841		3810	-0.766
															3810	-0.738		3810	-0.742		3810	-0.801		3810	-0.777		3810	-0.807		3810	-0.838		3810	-0.767
															3820	-0.736		3820	-0.742		3820	-0.8		3820	-0.781		3820	-0.802		3820	-0.832		3820	-0.77
															3820	-0.738		3820	-0.74		3820	-0.793		3820	-0.784		3820	-0.796		3820	-0.831		3820	-0.772
															3820	-0.74		3820	-0.746		3820	-0.797		3820	-0.785		3820	-0.796		3820	-0.822		3820	-0.772
															3830	-0.741		3830	-0.748		3830	-0.801		3830	-0.784		3830	-0.792		3830	-0.825		3830	-0.777
															3830	-0.739		3830	-0.741		3830	-0.799		3830	-0.783		3830	-0.795		3830	-0.821		3830	-0.773
															3830	-0.739		3830	-0.74		3830	-0.797		3830	-0.779		3830	-0.785		3830	-0.817		3830	-0.768
															3830	-0.743		3830	-0.739		3830	-0.796		3830	-0.778		3830	-0.783		3830	-0.818		3830	-0.772
															3840	-0.748		3840	-0.74		3840	-0.794		3840	-0.783		3840	-0.785		3840	-0.81		3840	-0.777
															3840	-0.746		3840	-0.743		3840	-0.789		3840	-0.781		3840	-0.787		3840	-0.806		3840	-0.779
															3840	-0.742		3840	-0.738		3840	-0.79		3840	-0.776		3840	-0.785		3840	-0.809		3840	-0.774
															3850	-0.74		3850	-0.74		3850	-0.798		3850	-0.778		3850	-0.784		3850	-0.81		3850	-0.769
															3850	-0.746		3850	-0.738		3850	-0.796		3850	-0.778		3850	-0.784		3850	-0.809		3850	-0.771
															3850	-0.746		3850	-0.742		3850	-0.798		3850	-0.775		3850	-0.78		3850	-0.802		3850	-0.773
															3860	-0.74		3860	-0.751		3860	-0.798		3860	-0.775		3860	-0.773		3860	-0.8		3860	-0.771
															3860	-0.74		3860	-0.748		3860	-0.796		3860	-0.777		3860	-0.776		3860	-0.802		3860	-0.775
															3860	-0.741		3860	-0.743		3860	-0.799		3860	-0.783		3860	-0.779		3860	-0.801		3860	-0.777
															3860	-0.74		3860	-0.742		3860	-0.799		3860	-0.791		3860	-0.773		3860	-0.793		3860	-0.776
															3870	-0.743		3870	-0.743		3870	-0.793		3870	-0.782		3870	-0.777		3870	-0.792		3870	-0.778
															3870	-0.739		3870	-0.748		3870	-0.791		3870	-0.78		3870	-0.781		3870	-0.791		3870	-0.773
															3870	-0.74		3870	-0.747		3870	-0.795		3870	-0.784		3870	-0.779		3870	-0.796		3870	-0.764
															3880	-0.742		3880	-0.745		3880	-0.798		3880	-0.785		3880	-0.779		3880	-0.796		3880	-0.768
															3880	-0.741		3880	-0.739		3880	-0.804		3880	-0.785		3880	-0.779		3880	-0.797		3880	-0.769
															3880	-0.741		3880	-0.744		3880	-0.805		3880	-0.779		3880	-0.776		3880	-0.792		3880	-0.77
															3880	-0.743		3880	-0.744		3880	-0.798		3880	-0.775		3880	-0.776		3880	-0.784		3880	-0.773
															3890	-0.744		3890	-0.737		3890	-0.799		3890	-0.777		3890	-0.773		3890	-0.781		3890	-0.776
															3890	-0.742		3890	-0.737		3890	-0.799		3890	-0.776		3890	-0.776		3890	-0.785		3890	-0.772
															3890	-0.741		3890	-0.737		3890	-0.799		3890	-0.777		3890	-0.781		3890	-0.78		3890	-0.774
															3900	-0.741		3900	-0.735		3900	-0.799		3900	-0.781		3900	-0.776		3900	-0.782		3900	-0.777
															3900	-0.741		3900	-0.738		3900	-0.793		3900	-0.778		3900	-0.769		3900	-0.784		3900	-0.775
															3900	-0.742		3900	-0.747		3900	-0.791		3900	-0.782		3900	-0.769		3900	-0.786		3900	-0.78
															3910	-0.741		3910	-0.754		3910	-0.791		3910	-0.778		3910	-0.775		3910	-0.778		3910	-0.785
															3910	-0.743		3910	-0.75		3910	-0.787		3910	-0.782		3910	-0.773		3910	-0.776		3910	-0.785
															3910	-0.747		3910	-0.752		3910	-0.795		3910	-0.773		3910	-0.768		3910	-0.776		3910	-0.785
															3910	-0.745		3910	-0.75		3910	-0.798		3910	-0.778		3910	-0.764		3910	-0.783		3910	-0.783
															3920	-0.744		3920	-0.743		3920	-0.797		3920	-0.78		3920	-0.761		3920	-0.785		3920	-0.779
															3920	-0.747		3920	-0.743		3920	-0.798		3920	-0.776		3920	-0.76		3920	-0.78		3920	-0.772
															3920	-0.748		3920	-0.751		3920	-0.799		3920	-0.776		3920	-0.753		3920	-0.774		3920	-0.771
															3930	-0.748		3930	-0.753		3930	-0.79		3930	-0.772		3930	-0.761		3930	-0.774		3930	-0.773
															3930	-0.744		3930	-0.744		3930	-0.794		3930	-0.773		3930	-0.763		3930	-0.781		3930	-0.771
															3930	-0.747		3930	-0.741		3930	-0.793		3930	-0.778		3930	-0.76		3930	-0.781		3930	-0.779
															3930	-0.746		3930	-0.744		3930	-0.799		3930	-0.781		3930	-0.762		3930	-0.776		3930	-0.774
															3940	-0.743		3940	-0.746		3940	-0.803		3940	-0.781		3940	-0.764		3940	-0.775		3940	-0.778
															3940	-0.743		3940	-0.749		3940	-0.799		3940	-0.779		3940	-0.767		3940	-0.777		3940	-0.78
															3940	-0.743		3940	-0.75		3940	-0.793		3940	-0.78		3940	-0.758		3940	-0.781		3940	-0.78
															3950	-0.742		3950	-0.748		3950	-0.794		3950	-0.774		3950	-0.758		3950	-0.782		3950	-0.775
															3950	-0.743		3950	-0.749		3950	-0.793		3950	-0.775		3950	-0.756		3950	-0.776		3950	-0.773
															3950	-0.738		3950	-0.746		3950	-0.79		3950	-0.779		3950	-0.758		3950	-0.772		3950	-0.78
															3950	-0.738		3950	-0.747		3950	-0.796		3950	-0.783		3950	-0.76		3950	-0.776		3950	-0.78
															3960	-0.741		3960	-0.744		3960	-0.794		3960	-0.783		3960	-0.767		3960	-0.776		3960	-0.777
															3960	-0.743		3960	-0.743		3960	-0.799		3960	-0.782		3960	-0.768		3960	-0.773		3960	-0.773
															3960	-0.744		3960	-0.743		3960	-0.795		3960	-0.777		3960	-0.769		3960	-0.775		3960	-0.776
															3970	-0.746		3970	-0.75		3970	-0.79		3970	-0.78		3970	-0.761		3970	-0.774		3970	-0.775
															3970	-0.745		3970	-0.754		3970	-0.79		3970	-0.782		3970	-0.757		3970	-0.778		3970	-0.783
															3970	-0.742		3970	-0.748		3970	-0.794		3970	-0.781		3970	-0.758		3970	-0.771		3970	-0.782
															3980	-0.742		3980	-0.747		3980	-0.802		3980	-0.78		3980	-0.762		3980	-0.771		3980	-0.782
															3980	-0.743		3980	-0.748		3980	-0.805		3980	-0.783		3980	-0.766		3980	-0.771		3980	-0.788
															3980	-0.743		3980	-0.751		3980	-0.804		3980	-0.781		3980	-0.765		3980	-0.773		3980	-0.789
															3980	-0.744		3980	-0.751		3980	-0.799		3980	-0.784		3980	-0.762		3980	-0.777		3980	-0.795
															3990	-0.745		3990	-0.75		3990	-0.797		3990	-0.782		3990	-0.765		3990	-0.774		3990	-0.79
															3990	-0.749		3990	-0.745		3990	-0.795		3990	-0.778		3990	-0.762		3990	-0.769		3990	-0.787
															3990	-0.747		3990	-0.749		3990	-0.797		3990	-0.779		3990	-0.765		3990	-0.765		3990	-0.782
															4000	-0.749		4000	-0.75		4000	-0.805		4000	-0.782		4000	-0.763		4000	-0.761		4000	-0.782
															4000	-0.745		4000	-0.749		4000	-0.802		4000	-0.778		4000	-0.755		4000	-0.761		4000	-0.783
															4000	-0.745		4000	-0.75		4000	-0.8		4000	-0.78		4000	-0.757		4000	-0.764		4000	-0.784
															4000	-0.746		4000	-0.75		4000	-0.796		4000	-0.779		4000	-0.756		4000	-0.77		4000	-0.789
															4010	-0.746		4010	-0.754		4010	-0.796		4010	-0.776		4010	-0.761		4010	-0.765		4010	-0.788
															4010	-0.745		4010	-0.748		4010	-0.794		4010	-0.779		4010	-0.761		4010	-0.761		4010	-0.786
															4010	-0.744		4010	-0.75		4010	-0.792		4010	-0.775		4010	-0.753		4010	-0.774		4010	-0.786
															4020	-0.744		4020	-0.75		4020	-0.793		4020	-0.777		4020	-0.751		4020	-0.773		4020	-0.786
															4020	-0.745		4020	-0.751		4020	-0.79		4020	-0.781		4020	-0.752		4020	-0.772		4020	-0.786
															4020	-0.744		4020	-0.749		4020	-0.796		4020	-0.783		4020	-0.753		4020	-0.769		4020	-0.779
															4030	-0.745		4030	-0.749		4030	-0.801		4030	-0.782		4030	-0.755		4030	-0.765		4030	-0.779
															4030	-0.745		4030	-0.755		4030	-0.8		4030	-0.781		4030	-0.761		4030	-0.766		4030	-0.782
															4030	-0.743		4030	-0.752		4030	-0.795		4030	-0.781		4030	-0.762		4030	-0.766		4030	-0.782
															4030	-0.743		4030	-0.753		4030	-0.797		4030	-0.783		4030	-0.758		4030	-0.759		4030	-0.787
															4040	-0.744		4040	-0.758		4040	-0.792		4040	-0.782		4040	-0.758		4040	-0.759		4040	-0.795
															4040	-0.744		4040	-0.757		4040	-0.794		4040	-0.784		4040	-0.764		4040	-0.761		4040	-0.797
															4040	-0.746		4040	-0.755		4040	-0.798		4040	-0.786		4040	-0.764		4040	-0.763		4040	-0.791
															4050	-0.746		4050	-0.754		4050	-0.799		4050	-0.788		4050	-0.755		4050	-0.767		4050	-0.791
															4050	-0.744		4050	-0.756		4050	-0.8		4050	-0.785		4050	-0.754		4050	-0.768		4050	-0.79
															4050	-0.747		4050	-0.751		4050	-0.797		4050	-0.783		4050	-0.756		4050	-0.766		4050	-0.786
															4050	-0.751		4050	-0.743		4050	-0.796		4050	-0.779		4050	-0.759		4050	-0.767		4050	-0.785
															4060	-0.748		4060	-0.749		4060	-0.804		4060	-0.783		4060	-0.756		4060	-0.768		4060	-0.79
															4060	-0.747		4060	-0.747		4060	-0.806		4060	-0.789		4060	-0.758		4060	-0.765		4060	-0.789
															4060	-0.747		4060	-0.745		4060	-0.8		4060	-0.785		4060	-0.752		4060	-0.762		4060	-0.787
															4070	-0.749		4070	-0.746		4070	-0.8		4070	-0.788		4070	-0.753		4070	-0.766		4070	-0.795
															4070	-0.747		4070	-0.744		4070	-0.8		4070	-0.783		4070	-0.756		4070	-0.768		4070	-0.793
															4070	-0.741		4070	-0.745		4070	-0.796		4070	-0.779		4070	-0.756		4070	-0.765		4070	-0.796
															4080	-0.743		4080	-0.746		4080	-0.799		4080	-0.78		4080	-0.754		4080	-0.768		4080	-0.789
															4080	-0.744		4080	-0.748		4080	-0.8		4080	-0.778		4080	-0.748		4080	-0.764		4080	-0.791
															4080	-0.746		4080	-0.754		4080	-0.796		4080	-0.782		4080	-0.753		4080	-0.76		4080	-0.791
															4080	-0.749		4080	-0.752		4080	-0.795		4080	-0.78		4080	-0.756		4080	-0.763		4080	-0.792
															4090	-0.747		4090	-0.751		4090	-0.799		4090	-0.781		4090	-0.757		4090	-0.763		4090	-0.794
															4090	-0.749		4090	-0.754		4090	-0.799		4090	-0.783		4090	-0.761		4090	-0.76		4090	-0.792
															4090	-0.749		4090	-0.754		4090	-0.797		4090	-0.779		4090	-0.76		4090	-0.763		4090	-0.79
															4100	-0.746		4100	-0.75		4100	-0.794		4100	-0.782		4100	-0.755		4100	-0.764		4100	-0.795
															4100	-0.745		4100	-0.751		4100	-0.795		4100	-0.782		4100	-0.757		4100	-0.759		4100	-0.794
															4100	-0.743		4100	-0.751		4100	-0.794		4100	-0.783		4100	-0.754		4100	-0.762		4100	-0.789
															4100	-0.744		4100	-0.747		4100	-0.79		4100	-0.78		4100	-0.751		4100	-0.772		4100	-0.788
															4110	-0.745		4110	-0.75		4110	-0.793		4110	-0.781		4110	-0.754		4110	-0.768		4110	-0.797
															4110	-0.744		4110	-0.745		4110	-0.794		4110	-0.779		4110	-0.756		4110	-0.766		4110	-0.8
															4110	-0.745		4110	-0.739		4110	-0.787		4110	-0.787		4110	-0.756		4110	-0.767		4110	-0.795
															4120	-0.748		4120	-0.747		4120	-0.795		4120	-0.786		4120	-0.751		4120	-0.768		4120	-0.795
															4120	-0.746		4120	-0.75		4120	-0.804		4120	-0.783		4120	-0.753		4120	-0.765		4120	-0.79
															4120	-0.742		4120	-0.741		4120	-0.805		4120	-0.785		4120	-0.754		4120	-0.768		4120	-0.795
															4120	-0.747		4120	-0.745		4120	-0.798		4120	-0.783		4120	-0.757		4120	-0.767		4120	-0.797
															4130	-0.749		4130	-0.752		4130	-0.8		4130	-0.781		4130	-0.757		4130	-0.767		4130	-0.795
															4130	-0.746		4130	-0.754		4130	-0.802		4130	-0.777		4130	-0.76		4130	-0.765		4130	-0.796
															4130	-0.749		4130	-0.753		4130	-0.804		4130	-0.782		4130	-0.761		4130	-0.766		4130	-0.798
															4140	-0.754		4140	-0.752		4140	-0.802		4140	-0.787		4140	-0.759		4140	-0.763		4140	-0.801
															4140	-0.752		4140	-0.752		4140	-0.799		4140	-0.791		4140	-0.763		4140	-0.762		4140	-0.804
															4140	-0.75		4140	-0.758		4140	-0.799		4140	-0.789		4140	-0.766		4140	-0.759		4140	-0.801
															4150	-0.749		4150	-0.758		4150	-0.801		4150	-0.783		4150	-0.76		4150	-0.759		4150	-0.798
															4150	-0.748		4150	-0.754		4150	-0.796		4150	-0.784		4150	-0.758		4150	-0.76		4150	-0.799
															4150	-0.746		4150	-0.756		4150	-0.796		4150	-0.782		4150	-0.758		4150	-0.766		4150	-0.802
															4150	-0.746		4150	-0.747		4150	-0.794		4150	-0.775		4150	-0.754		4150	-0.763		4150	-0.803
															4160	-0.747		4160	-0.749		4160	-0.794		4160	-0.781		4160	-0.755		4160	-0.764		4160	-0.802
															4160	-0.746		4160	-0.754		4160	-0.799		4160	-0.783		4160	-0.76		4160	-0.763		4160	-0.803
															4160	-0.747		4160	-0.758		4160	-0.798		4160	-0.781		4160	-0.76		4160	-0.765		4160	-0.804
															4170	-0.75		4170	-0.751		4170	-0.796		4170	-0.784		4170	-0.76		4170	-0.765		4170	-0.803
															4170	-0.748		4170	-0.746		4170	-0.795		4170	-0.786		4170	-0.763		4170	-0.77		4170	-0.803
															4170	-0.746		4170	-0.752		4170	-0.797		4170	-0.786		4170	-0.762		4170	-0.766		4170	-0.803
															4170	-0.748		4170	-0.751		4170	-0.803		4170	-0.787		4170	-0.758		4170	-0.765		4170	-0.8
															4180	-0.746		4180	-0.748		4180	-0.803		4180	-0.788		4180	-0.762		4180	-0.766		4180	-0.798
															4180	-0.747		4180	-0.755		4180	-0.808		4180	-0.785		4180	-0.768		4180	-0.764		4180	-0.797
															4180	-0.75		4180	-0.754		4180	-0.805		4180	-0.79		4180	-0.761		4180	-0.763		4180	-0.801
															4190	-0.749		4190	-0.751		4190	-0.798		4190	-0.786		4190	-0.755		4190	-0.77		4190	-0.803
															4190	-0.747		4190	-0.756		4190	-0.802		4190	-0.783		4190	-0.754		4190	-0.772		4190	-0.802
															4190	-0.749		4190	-0.756		4190	-0.798		4190	-0.786		4190	-0.759		4190	-0.763		4190	-0.802
															4200	-0.75		4200	-0.756		4200	-0.792		4200	-0.784		4200	-0.762		4200	-0.766		4200	-0.804
															4200	-0.748		4200	-0.757		4200	-0.794		4200	-0.784		4200	-0.759		4200	-0.766		4200	-0.799
															4200	-0.745		4200	-0.75		4200	-0.801		4200	-0.786		4200	-0.761		4200	-0.759		4200	-0.796
															4200	-0.751		4200	-0.749		4200	-0.8		4200	-0.782		4200	-0.761		4200	-0.761		4200	-0.799
															4210	-0.754		4210	-0.753		4210	-0.803		4210	-0.778		4210	-0.759		4210	-0.763		4210	-0.803
															4210	-0.753		4210	-0.751		4210	-0.803		4210	-0.777		4210	-0.76		4210	-0.766		4210	-0.808
															4210	-0.755		4210	-0.755		4210	-0.801		4210	-0.778		4210	-0.761		4210	-0.768		4210	-0.808
															4220	-0.756		4220	-0.758		4220	-0.801		4220	-0.78		4220	-0.757		4220	-0.764		4220	-0.808
															4220	-0.753		4220	-0.759		4220	-0.802		4220	-0.785		4220	-0.759		4220	-0.762		4220	-0.811
															4220	-0.753		4220	-0.754		4220	-0.803		4220	-0.791		4220	-0.76		4220	-0.761		4220	-0.81
															4220	-0.753		4220	-0.756		4220	-0.805		4220	-0.788		4220	-0.754		4220	-0.767		4220	-0.808
															4230	-0.752		4230	-0.758		4230	-0.802		4230	-0.787		4230	-0.747		4230	-0.766		4230	-0.811
															4230	-0.751		4230	-0.757		4230	-0.801		4230	-0.788		4230	-0.749		4230	-0.759		4230	-0.807
															4230	-0.751		4230	-0.756		4230	-0.804		4230	-0.786		4230	-0.76		4230	-0.762		4230	-0.805
															4240	-0.753		4240	-0.753		4240	-0.804		4240	-0.785		4240	-0.758		4240	-0.765		4240	-0.811
															4240	-0.752		4240	-0.752		4240	-0.799		4240	-0.782		4240	-0.759		4240	-0.766		4240	-0.82
															4240	-0.75		4240	-0.754		4240	-0.799		4240	-0.784		4240	-0.757		4240	-0.761		4240	-0.82
															4240	-0.749		4240	-0.758		4240	-0.8		4240	-0.787		4240	-0.748		4240	-0.76		4240	-0.817
															4250	-0.752		4250	-0.768		4250	-0.796		4250	-0.783		4250	-0.747		4250	-0.757		4250	-0.815
															4250	-0.753		4250	-0.761		4250	-0.798		4250	-0.789		4250	-0.758		4250	-0.765		4250	-0.806
															4250	-0.746		4250	-0.758		4250	-0.799		4250	-0.792		4250	-0.76		4250	-0.764		4250	-0.803
															4260	-0.744		4260	-0.756		4260	-0.806		4260	-0.792		4260	-0.761		4260	-0.761		4260	-0.807
															4260	-0.75		4260	-0.764		4260	-0.807		4260	-0.784		4260	-0.758		4260	-0.765		4260	-0.81
															4260	-0.753		4260	-0.761		4260	-0.805		4260	-0.781		4260	-0.758		4260	-0.769		4260	-0.809
															4270	-0.752		4270	-0.761		4270	-0.799		4270	-0.782		4270	-0.756		4270	-0.766		4270	-0.812
															4270	-0.75		4270	-0.763		4270	-0.793		4270	-0.785		4270	-0.761		4270	-0.759		4270	-0.81
															4270	-0.751		4270	-0.762		4270	-0.803		4270	-0.781		4270	-0.761		4270	-0.752		4270	-0.813
															4270	-0.751		4270	-0.761		4270	-0.802		4270	-0.781		4270	-0.755		4270	-0.756		4270	-0.814
															4280	-0.75		4280	-0.762		4280	-0.806		4280	-0.788		4280	-0.756		4280	-0.77		4280	-0.812
															4280	-0.75		4280	-0.766		4280	-0.803		4280	-0.789		4280	-0.756		4280	-0.77		4280	-0.816
															4280	-0.751		4280	-0.761		4280	-0.802		4280	-0.791		4280	-0.749		4280	-0.766		4280	-0.813
															4290	-0.747		4290	-0.759		4290	-0.801		4290	-0.79		4290	-0.755		4290	-0.765		4290	-0.816
															4290	-0.75		4290	-0.758		4290	-0.797		4290	-0.789		4290	-0.764		4290	-0.763		4290	-0.811
															4290	-0.754		4290	-0.754		4290	-0.801		4290	-0.788		4290	-0.756		4290	-0.763		4290	-0.814
															4290	-0.75		4290	-0.753		4290	-0.808		4290	-0.784		4290	-0.752		4290	-0.762		4290	-0.814
															4300	-0.751		4300	-0.759		4300	-0.804		4300	-0.785		4300	-0.758		4300	-0.763		4300	-0.815
															4300	-0.751		4300	-0.754		4300	-0.802		4300	-0.788		4300	-0.761		4300	-0.767		4300	-0.817
															4300	-0.751		4300	-0.754		4300	-0.802		4300	-0.785		4300	-0.758		4300	-0.766		4300	-0.814
															4310	-0.751		4310	-0.755		4310	-0.799		4310	-0.791		4310	-0.763		4310	-0.765		4310	-0.809
															4310	-0.752		4310	-0.752		4310	-0.798		4310	-0.794		4310	-0.763		4310	-0.767		4310	-0.808
															4310	-0.754		4310	-0.749		4310	-0.804		4310	-0.785		4310	-0.759		4310	-0.768		4310	-0.814
															4320	-0.751		4320	-0.75		4320	-0.806		4320	-0.785		4320	-0.764		4320	-0.763		4320	-0.814
															4320	-0.752		4320	-0.756		4320	-0.802		4320	-0.782		4320	-0.761		4320	-0.761		4320	-0.814
															4320	-0.75		4320	-0.757		4320	-0.803		4320	-0.784		4320	-0.762		4320	-0.766		4320	-0.817
															4320	-0.746		4320	-0.75		4320	-0.806		4320	-0.784		4320	-0.766		4320	-0.768		4320	-0.817
															4330	-0.747		4330	-0.754		4330	-0.807		4330	-0.788		4330	-0.765		4330	-0.765		4330	-0.814
															4330	-0.751		4330	-0.761		4330	-0.806		4330	-0.791		4330	-0.761		4330	-0.764		4330	-0.814
															4330	-0.753		4330	-0.758		4330	-0.807		4330	-0.793		4330	-0.763		4330	-0.766		4330	-0.816
															4340	-0.754		4340	-0.759		4340	-0.806		4340	-0.787		4340	-0.764		4340	-0.764		4340	-0.82
															4340	-0.754		4340	-0.759		4340	-0.808		4340	-0.786		4340	-0.755		4340	-0.767		4340	-0.816
															4340	-0.756		4340	-0.759		4340	-0.811		4340	-0.785		4340	-0.756		4340	-0.771		4340	-0.815
															4340	-0.756		4340	-0.76		4340	-0.807		4340	-0.782		4340	-0.752		4340	-0.762		4340	-0.815
															4350	-0.753		4350	-0.762		4350	-0.811		4350	-0.784		4350	-0.749		4350	-0.763		4350	-0.822
															4350	-0.752		4350	-0.766		4350	-0.803		4350	-0.784		4350	-0.754		4350	-0.764		4350	-0.821
															4350	-0.752		4350	-0.766		4350	-0.803		4350	-0.786		4350	-0.759		4350	-0.762		4350	-0.828
															4360	-0.751		4360	-0.76		4360	-0.807		4360	-0.787		4360	-0.757		4360	-0.762		4360	-0.828
															4360	-0.752		4360	-0.757		4360	-0.813		4360	-0.79		4360	-0.754		4360	-0.76		4360	-0.828
															4360	-0.752		4360	-0.763		4360	-0.81		4360	-0.786		4360	-0.758		4360	-0.756		4360	-0.829
															4370	-0.75		4370	-0.764		4370	-0.806		4370	-0.785		4370	-0.762		4370	-0.76		4370	-0.831
															4370	-0.75		4370	-0.766		4370	-0.807		4370	-0.783		4370	-0.763		4370	-0.76		4370	-0.83
															4370	-0.754		4370	-0.761		4370	-0.802		4370	-0.784		4370	-0.76		4370	-0.765		4370	-0.824
															4370	-0.755		4370	-0.758		4370	-0.799		4370	-0.789		4370	-0.757		4370	-0.762		4370	-0.823
															4380	-0.755		4380	-0.753		4380	-0.801		4380	-0.788		4380	-0.754		4380	-0.761		4380	-0.827
															4380	-0.752		4380	-0.753		4380	-0.806		4380	-0.788		4380	-0.754		4380	-0.762		4380	-0.827
															4380	-0.75		4380	-0.753		4380	-0.805		4380	-0.787		4380	-0.762		4380	-0.76		4380	-0.824
															4390	-0.752		4390	-0.762		4390	-0.808		4390	-0.789		4390	-0.759		4390	-0.767		4390	-0.823
															4390	-0.749		4390	-0.762		4390	-0.813		4390	-0.788		4390	-0.758		4390	-0.762		4390	-0.824
															4390	-0.748		4390	-0.754		4390	-0.813		4390	-0.785		4390	-0.755		4390	-0.762		4390	-0.833
															4390	-0.75		4390	-0.753		4390	-0.805		4390	-0.786		4390	-0.76		4390	-0.761		4390	-0.836
															4400	-0.75		4400	-0.76		4400	-0.806		4400	-0.788		4400	-0.763		4400	-0.762		4400	-0.828
															4400	-0.753		4400	-0.762		4400	-0.802		4400	-0.797		4400	-0.765		4400	-0.764		4400	-0.824
															4400	-0.755		4400	-0.76		4400	-0.797		4400	-0.796		4400	-0.762		4400	-0.756		4400	-0.828
															4410	-0.752		4410	-0.766		4410	-0.801		4410	-0.788		4410	-0.758		4410	-0.758		4410	-0.829
															4410	-0.75		4410	-0.761		4410	-0.802		4410	-0.786		4410	-0.764		4410	-0.765		4410	-0.832
															4410	-0.752		4410	-0.761		4410	-0.802		4410	-0.782		4410	-0.764		4410	-0.761		4410	-0.83
															4410	-0.753		4410	-0.76		4410	-0.802		4410	-0.781		4410	-0.763		4410	-0.762		4410	-0.828
															4420	-0.753		4420	-0.764		4420	-0.798		4420	-0.791		4420	-0.759		4420	-0.766		4420	-0.833
															4420	-0.753		4420	-0.769		4420	-0.802		4420	-0.792		4420	-0.759		4420	-0.762		4420	-0.829
															4420	-0.749		4420	-0.764		4420	-0.803		4420	-0.79		4420	-0.758		4420	-0.757		4420	-0.834
															4430	-0.749		4430	-0.76		4430	-0.8		4430	-0.795		4430	-0.756		4430	-0.758		4430	-0.83
															4430	-0.749		4430	-0.758		4430	-0.802		4430	-0.789		4430	-0.758		4430	-0.764		4430	-0.83
															4430	-0.751		4430	-0.76		4430	-0.802		4430	-0.792		4430	-0.762		4430	-0.768		4430	-0.833
															4440	-0.752		4440	-0.765		4440	-0.8		4440	-0.794		4440	-0.764		4440	-0.765		4440	-0.833
															4440	-0.754		4440	-0.769		4440	-0.8		4440	-0.793		4440	-0.767		4440	-0.764		4440	-0.836
															4440	-0.755		4440	-0.769		4440	-0.803		4440	-0.786		4440	-0.763		4440	-0.76		4440	-0.835
															4440	-0.752		4440	-0.764		4440	-0.801		4440	-0.788		4440	-0.76		4440	-0.76		4440	-0.826
															4450	-0.753		4450	-0.76		4450	-0.809		4450	-0.789		4450	-0.756		4450	-0.763		4450	-0.83
															4450	-0.75		4450	-0.763		4450	-0.812		4450	-0.784		4450	-0.755		4450	-0.763		4450	-0.831
															4450	-0.751		4450	-0.766		4450	-0.809		4450	-0.782		4450	-0.756		4450	-0.768		4450	-0.838
															4460	-0.752		4460	-0.767		4460	-0.805		4460	-0.786		4460	-0.762		4460	-0.773		4460	-0.835
															4460	-0.754		4460	-0.76		4460	-0.804		4460	-0.786		4460	-0.764		4460	-0.771		4460	-0.836
															4460	-0.754		4460	-0.764		4460	-0.803		4460	-0.786		4460	-0.763		4460	-0.768		4460	-0.836
															4460	-0.757		4460	-0.758		4460	-0.803		4460	-0.783		4460	-0.763		4460	-0.765		4460	-0.835
															4470	-0.755		4470	-0.758		4470	-0.803		4470	-0.78		4470	-0.758		4470	-0.767		4470	-0.838
															4470	-0.751		4470	-0.764		4470	-0.806		4470	-0.777		4470	-0.758		4470	-0.758		4470	-0.834
															4470	-0.75		4470	-0.761		4470	-0.808		4470	-0.785		4470	-0.758		4470	-0.764		4470	-0.832
															4480	-0.75		4480	-0.76		4480	-0.805		4480	-0.788		4480	-0.762		4480	-0.766		4480	-0.838
															4480	-0.755		4480	-0.764		4480	-0.805		4480	-0.787		4480	-0.763		4480	-0.763		4480	-0.844
															4480	-0.758		4480	-0.763		4480	-0.809		4480	-0.795		4480	-0.765		4480	-0.761		4480	-0.841
															4490	-0.756		4490	-0.759		4490	-0.808		4490	-0.796		4490	-0.762		4490	-0.757		4490	-0.842
															4490	-0.749		4490	-0.764		4490	-0.812		4490	-0.795		4490	-0.767		4490	-0.756		4490	-0.841
															4490	-0.751		4490	-0.765		4490	-0.806		4490	-0.791		4490	-0.762		4490	-0.763		4490	-0.838
															4490	-0.754		4490	-0.765		4490	-0.799		4490	-0.791		4490	-0.767		4490	-0.765		4490	-0.836
															4500	-0.755		4500	-0.766		4500	-0.801		4500	-0.792		4500	-0.765		4500	-0.766		4500	-0.839
															4500	-0.755		4500	-0.766		4500	-0.805		4500	-0.796		4500	-0.761		4500	-0.764		4500	-0.84
															4500	-0.758		4500	-0.765		4500	-0.804		4500	-0.793		4500	-0.764		4500	-0.767		4500	-0.838
															4510	-0.755		4510	-0.768		4510	-0.808		4510	-0.786		4510	-0.766		4510	-0.77		4510	-0.843
															4510	-0.753		4510	-0.764		4510	-0.807		4510	-0.787		4510	-0.762		4510	-0.771		4510	-0.848
															4510	-0.751		4510	-0.769		4510	-0.806		4510	-0.786		4510	-0.762		4510	-0.765		4510	-0.848
															4510	-0.752		4510	-0.77		4510	-0.809		4510	-0.788		4510	-0.759		4510	-0.758		4510	-0.841
															4520	-0.752		4520	-0.763		4520	-0.808		4520	-0.794		4520	-0.762		4520	-0.756		4520	-0.837
															4520	-0.751		4520	-0.764		4520	-0.806		4520	-0.794		4520	-0.76		4520	-0.761		4520	-0.838
															4520	-0.75		4520	-0.765		4520	-0.814		4520	-0.79		4520	-0.76		4520	-0.76		4520	-0.838
															4530	-0.75		4530	-0.764		4530	-0.816		4530	-0.786		4530	-0.763		4530	-0.767		4530	-0.844
															4530	-0.754		4530	-0.765		4530	-0.809		4530	-0.785		4530	-0.762		4530	-0.77		4530	-0.844
															4530	-0.756		4530	-0.762		4530	-0.805		4530	-0.787		4530	-0.76		4530	-0.762		4530	-0.848
															4530	-0.757		4530	-0.769		4530	-0.8		4530	-0.788		4530	-0.755		4530	-0.763		4530	-0.844
															4540	-0.758		4540	-0.768		4540	-0.801		4540	-0.789		4540	-0.757		4540	-0.765		4540	-0.842
															4540	-0.755		4540	-0.768		4540	-0.81		4540	-0.791		4540	-0.765		4540	-0.765		4540	-0.849
															4540	-0.756		4540	-0.771		4540	-0.807		4540	-0.795		4540	-0.77		4540	-0.762		4540	-0.851
															4550	-0.753		4550	-0.769		4550	-0.804		4550	-0.797		4550	-0.763		4550	-0.758		4550	-0.846
															4550	-0.752		4550	-0.77		4550	-0.804		4550	-0.799		4550	-0.757		4550	-0.761		4550	-0.846
															4550	-0.751		4550	-0.767		4550	-0.804		4550	-0.796		4550	-0.761		4550	-0.766		4550	-0.848
															4560	-0.751		4560	-0.766		4560	-0.801		4560	-0.791		4560	-0.765		4560	-0.77		4560	-0.846
															4560	-0.754		4560	-0.772		4560	-0.803		4560	-0.787		4560	-0.761		4560	-0.765		4560	-0.849
															4560	-0.758		4560	-0.769		4560	-0.801		4560	-0.784		4560	-0.765		4560	-0.765		4560	-0.851
															4560	-0.757		4560	-0.765		4560	-0.8		4560	-0.785		4560	-0.761		4560	-0.766		4560	-0.853
															4570	-0.757		4570	-0.764		4570	-0.801		4570	-0.79		4570	-0.754		4570	-0.768		4570	-0.847
															4570	-0.759		4570	-0.767		4570	-0.806		4570	-0.788		4570	-0.755		4570	-0.769		4570	-0.841
															4570	-0.758		4570	-0.767		4570	-0.809		4570	-0.787		4570	-0.756		4570	-0.766		4570	-0.841
															4580	-0.756		4580	-0.769		4580	-0.813		4580	-0.798		4580	-0.756		4580	-0.765		4580	-0.848
															4580	-0.759		4580	-0.768		4580	-0.812		4580	-0.799		4580	-0.762		4580	-0.765		4580	-0.857
															4580	-0.758		4580	-0.768		4580	-0.812		4580	-0.794		4580	-0.767		4580	-0.767		4580	-0.858
															4580	-0.756		4580	-0.771		4580	-0.813		4580	-0.789		4580	-0.763		4580	-0.766		4580	-0.851
															4590	-0.757		4590	-0.769		4590	-0.811		4590	-0.785		4590	-0.759		4590	-0.77		4590	-0.844
															4590	-0.758		4590	-0.77		4590	-0.805		4590	-0.789		4590	-0.765		4590	-0.773		4590	-0.84
															4590	-0.757		4590	-0.773		4590	-0.806		4590	-0.794		4590	-0.76		4590	-0.773		4590	-0.846
															4600	-0.757		4600	-0.769		4600	-0.808		4600	-0.795		4600	-0.757		4600	-0.771		4600	-0.849
															4600	-0.757		4600	-0.771		4600	-0.803		4600	-0.791		4600	-0.761		4600	-0.766		4600	-0.847
															4600	-0.759		4600	-0.768		4600	-0.803		4600	-0.793		4600	-0.762		4600	-0.767		4600	-0.854
															4610	-0.76		4610	-0.771		4610	-0.806		4610	-0.797		4610	-0.764		4610	-0.761		4610	-0.854
															4610	-0.76		4610	-0.772		4610	-0.805		4610	-0.793		4610	-0.765		4610	-0.762		4610	-0.846
															4610	-0.76		4610	-0.774		4610	-0.805		4610	-0.792		4610	-0.764		4610	-0.766		4610	-0.849
															4610	-0.754		4610	-0.776		4610	-0.807		4610	-0.792		4610	-0.764		4610	-0.766		4610	-0.854
															4620	-0.755		4620	-0.774		4620	-0.804		4620	-0.796		4620	-0.764		4620	-0.772		4620	-0.853
															4620	-0.756		4620	-0.774		4620	-0.803		4620	-0.8		4620	-0.761		4620	-0.769		4620	-0.853
															4620	-0.756		4620	-0.771		4620	-0.803		4620	-0.797		4620	-0.762		4620	-0.769		4620	-0.854
															4630	-0.757		4630	-0.773		4630	-0.802		4630	-0.787		4630	-0.764		4630	-0.769		4630	-0.86
															4630	-0.754		4630	-0.774		4630	-0.804		4630	-0.785		4630	-0.764		4630	-0.766		4630	-0.861
															4630	-0.754		4630	-0.777		4630	-0.801		4630	-0.79		4630	-0.763		4630	-0.767		4630	-0.854
															4630	-0.757		4630	-0.77		4630	-0.796		4630	-0.793		4630	-0.766		4630	-0.766		4630	-0.853
															4640	-0.755		4640	-0.766		4640	-0.799		4640	-0.792		4640	-0.762		4640	-0.764		4640	-0.852
															4640	-0.753		4640	-0.767		4640	-0.804		4640	-0.789		4640	-0.769		4640	-0.767		4640	-0.848
															4640	-0.755		4640	-0.761		4640	-0.801		4640	-0.792		4640	-0.77		4640	-0.77		4640	-0.854
															4650	-0.759		4650	-0.763		4650	-0.802		4650	-0.787		4650	-0.764		4650	-0.766		4650	-0.861
															4650	-0.755		4650	-0.769		4650	-0.806		4650	-0.791		4650	-0.763		4650	-0.77		4650	-0.862
															4650	-0.752		4650	-0.772		4650	-0.809		4650	-0.79		4650	-0.763		4650	-0.767		4650	-0.856
															4660	-0.756		4660	-0.769		4660	-0.814		4660	-0.79		4660	-0.768		4660	-0.771		4660	-0.853
															4660	-0.757		4660	-0.771		4660	-0.805		4660	-0.797		4660	-0.765		4660	-0.772		4660	-0.857
															4660	-0.761		4660	-0.769		4660	-0.801		4660	-0.793		4660	-0.761		4660	-0.766		4660	-0.853
															4660	-0.76		4660	-0.77		4660	-0.807		4660	-0.794		4660	-0.763		4660	-0.763		4660	-0.852
															4670	-0.762		4670	-0.766		4670	-0.808		4670	-0.793		4670	-0.766		4670	-0.768		4670	-0.858
															4670	-0.764		4670	-0.768		4670	-0.81		4670	-0.796		4670	-0.765		4670	-0.771		4670	-0.857
															4670	-0.759		4670	-0.773		4670	-0.805		4670	-0.796		4670	-0.769		4670	-0.774		4670	-0.859
															4680	-0.757		4680	-0.775		4680	-0.808		4680	-0.798		4680	-0.767		4680	-0.769		4680	-0.856
															4680	-0.754		4680	-0.773		4680	-0.81		4680	-0.795		4680	-0.766		4680	-0.765		4680	-0.852
															4680	-0.76		4680	-0.774		4680	-0.807		4680	-0.793		4680	-0.765		4680	-0.767		4680	-0.857
															4680	-0.762		4680	-0.775		4680	-0.805		4680	-0.796		4680	-0.766		4680	-0.772		4680	-0.856
															4690	-0.763		4690	-0.775		4690	-0.811		4690	-0.791		4690	-0.767		4690	-0.767		4690	-0.859
															4690	-0.76		4690	-0.778		4690	-0.813		4690	-0.791		4690	-0.767		4690	-0.765		4690	-0.857
															4690	-0.76		4690	-0.777		4690	-0.809		4690	-0.794		4690	-0.77		4690	-0.764		4690	-0.858
															4700	-0.759		4700	-0.774		4700	-0.809		4700	-0.797		4700	-0.77		4700	-0.765		4700	-0.859
															4700	-0.758		4700	-0.768		4700	-0.807		4700	-0.794		4700	-0.771		4700	-0.764		4700	-0.863
															4700	-0.759		4700	-0.769		4700	-0.813		4700	-0.794		4700	-0.766		4700	-0.765		4700	-0.861
															4700	-0.76		4700	-0.776		4700	-0.812		4700	-0.796		4700	-0.763		4700	-0.768		4700	-0.862
															4710	-0.757		4710	-0.773		4710	-0.806		4710	-0.795		4710	-0.763		4710	-0.766		4710	-0.864
															4710	-0.755		4710	-0.775		4710	-0.808		4710	-0.794		4710	-0.77		4710	-0.766		4710	-0.86
															4710	-0.755		4710	-0.775		4710	-0.803		4710	-0.793		4710	-0.769		4710	-0.766		4710	-0.863
															4720	-0.758		4720	-0.771		4720	-0.809		4720	-0.793		4720	-0.77		4720	-0.762		4720	-0.862
															4720	-0.761		4720	-0.771		4720	-0.811		4720	-0.795		4720	-0.771		4720	-0.764		4720	-0.862
															4720	-0.76		4720	-0.771		4720	-0.807		4720	-0.799		4720	-0.77		4720	-0.767		4720	-0.863
															4730	-0.757		4730	-0.771		4730	-0.8		4730	-0.8		4730	-0.775		4730	-0.768		4730	-0.868
															4730	-0.756		4730	-0.776		4730	-0.804		4730	-0.8		4730	-0.775		4730	-0.772		4730	-0.865
															4730	-0.756		4730	-0.77		4730	-0.804		4730	-0.8		4730	-0.77		4730	-0.769		4730	-0.861
															4730	-0.758		4730	-0.766		4730	-0.809		4730	-0.797		4730	-0.77		4730	-0.765		4730	-0.865
															4740	-0.757		4740	-0.776		4740	-0.807		4740	-0.796		4740	-0.769		4740	-0.764		4740	-0.867
															4740	-0.754		4740	-0.777		4740	-0.804		4740	-0.796		4740	-0.77		4740	-0.765		4740	-0.869
															4740	-0.756		4740	-0.779		4740	-0.806		4740	-0.797		4740	-0.77		4740	-0.766		4740	-0.87
															4750	-0.758		4750	-0.778		4750	-0.809		4750	-0.795		4750	-0.772		4750	-0.764		4750	-0.868
															4750	-0.758		4750	-0.774		4750	-0.812		4750	-0.799		4750	-0.77		4750	-0.766		4750	-0.867
															4750	-0.761		4750	-0.775		4750	-0.807		4750	-0.8		4750	-0.772		4750	-0.767		4750	-0.868
															4750	-0.757		4750	-0.779		4750	-0.803		4750	-0.8		4750	-0.773		4750	-0.769		4750	-0.87
															4760	-0.758		4760	-0.778		4760	-0.811		4760	-0.8		4760	-0.771		4760	-0.766		4760	-0.872
															4760	-0.756		4760	-0.773		4760	-0.816		4760	-0.804		4760	-0.772		4760	-0.762		4760	-0.867
															4760	-0.758		4760	-0.776		4760	-0.814		4760	-0.804		4760	-0.772		4760	-0.768		4760	-0.866
															4770	-0.756		4770	-0.776		4770	-0.805		4770	-0.799		4770	-0.773		4770	-0.767		4770	-0.867
															4770	-0.758		4770	-0.777		4770	-0.803		4770	-0.793		4770	-0.77		4770	-0.762		4770	-0.866
															4770	-0.757		4770	-0.772		4770	-0.807		4770	-0.794		4770	-0.761		4770	-0.761		4770	-0.867
															4780	-0.755		4780	-0.774		4780	-0.804		4780	-0.798		4780	-0.762		4780	-0.766		4780	-0.872
															4780	-0.758		4780	-0.778		4780	-0.805		4780	-0.801		4780	-0.761		4780	-0.768		4780	-0.876
															4780	-0.755		4780	-0.779		4780	-0.805		4780	-0.804		4780	-0.764		4780	-0.77		4780	-0.871
															4780	-0.758		4780	-0.778		4780	-0.809		4780	-0.799		4780	-0.765		4780	-0.771		4780	-0.875
															4790	-0.758		4790	-0.775		4790	-0.816		4790	-0.797		4790	-0.764		4790	-0.772		4790	-0.873
															4790	-0.76		4790	-0.772		4790	-0.809		4790	-0.807		4790	-0.767		4790	-0.773		4790	-0.864
															4790	-0.764		4790	-0.773		4790	-0.805		4790	-0.801		4790	-0.765		4790	-0.775		4790	-0.872
															4800	-0.766		4800	-0.77		4800	-0.801		4800	-0.793		4800	-0.765		4800	-0.773		4800	-0.873
															4800	-0.763		4800	-0.778		4800	-0.805		4800	-0.792		4800	-0.76		4800	-0.772		4800	-0.87
															4800	-0.764		4800	-0.776		4800	-0.806		4800	-0.799		4800	-0.764		4800	-0.77		4800	-0.873
															4800	-0.765		4800	-0.774		4800	-0.814		4800	-0.8		4800	-0.768		4800	-0.77		4800	-0.875
															4810	-0.763		4810	-0.778		4810	-0.816		4810	-0.802		4810	-0.766		4810	-0.77		4810	-0.873
															4810	-0.763		4810	-0.785		4810	-0.812		4810	-0.802		4810	-0.768		4810	-0.767		4810	-0.872
															4810	-0.759		4810	-0.784		4810	-0.808		4810	-0.8		4810	-0.77		4810	-0.768		4810	-0.864
															4820	-0.756		4820	-0.784		4820	-0.808		4820	-0.797		4820	-0.767		4820	-0.765		4820	-0.87
															4820	-0.755		4820	-0.779		4820	-0.809		4820	-0.795		4820	-0.763		4820	-0.768		4820	-0.873
															4820	-0.757		4820	-0.778		4820	-0.81		4820	-0.797		4820	-0.768		4820	-0.767		4820	-0.877
															4820	-0.762		4820	-0.773		4820	-0.812		4820	-0.8		4820	-0.767		4820	-0.765		4820	-0.876
															4830	-0.76		4830	-0.776		4830	-0.816		4830	-0.801		4830	-0.773		4830	-0.763		4830	-0.879
															4830	-0.757		4830	-0.777		4830	-0.817		4830	-0.795		4830	-0.775		4830	-0.772		4830	-0.876
															4830	-0.76		4830	-0.779		4830	-0.809		4830	-0.79		4830	-0.77		4830	-0.775		4830	-0.88
															4840	-0.76		4840	-0.78		4840	-0.812		4840	-0.792		4840	-0.773		4840	-0.768		4840	-0.884
															4840	-0.762		4840	-0.781		4840	-0.812		4840	-0.796		4840	-0.766		4840	-0.77		4840	-0.883
															4840	-0.764		4840	-0.787		4840	-0.808		4840	-0.799		4840	-0.766		4840	-0.765		4840	-0.879
															4850	-0.76		4850	-0.787		4850	-0.813		4850	-0.802		4850	-0.765		4850	-0.766		4850	-0.875
															4850	-0.761		4850	-0.779		4850	-0.814		4850	-0.801		4850	-0.771		4850	-0.771		4850	-0.875
															4850	-0.762		4850	-0.781		4850	-0.813		4850	-0.798		4850	-0.777		4850	-0.771		4850	-0.876
															4850	-0.76		4850	-0.781		4850	-0.813		4850	-0.797		4850	-0.772		4850	-0.77		4850	-0.874
															4860	-0.76		4860	-0.781		4860	-0.816		4860	-0.802		4860	-0.771		4860	-0.77		4860	-0.876
															4860	-0.759		4860	-0.784		4860	-0.811		4860	-0.798		4860	-0.77		4860	-0.775		4860	-0.877
															4860	-0.762		4860	-0.783		4860	-0.81		4860	-0.795		4860	-0.769		4860	-0.774		4860	-0.878
															4870	-0.759		4870	-0.782		4870	-0.816		4870	-0.797		4870	-0.77		4870	-0.766		4870	-0.88
															4870	-0.762		4870	-0.782		4870	-0.82		4870	-0.799		4870	-0.765		4870	-0.77		4870	-0.877
															4870	-0.761		4870	-0.785		4870	-0.818		4870	-0.804		4870	-0.763		4870	-0.772		4870	-0.877
															4870	-0.763		4870	-0.781		4870	-0.818		4870	-0.809		4870	-0.765		4870	-0.77		4870	-0.878
															4880	-0.763		4880	-0.785		4880	-0.81		4880	-0.801		4880	-0.764		4880	-0.766		4880	-0.879
															4880	-0.762		4880	-0.781		4880	-0.808		4880	-0.801		4880	-0.763		4880	-0.763		4880	-0.88
															4880	-0.765		4880	-0.782		4880	-0.813		4880	-0.803		4880	-0.763		4880	-0.767		4880	-0.878
															4890	-0.767		4890	-0.783		4890	-0.813		4890	-0.801		4890	-0.771		4890	-0.777		4890	-0.88
															4890	-0.765		4890	-0.783		4890	-0.81		4890	-0.803		4890	-0.773		4890	-0.773		4890	-0.884
															4890	-0.764		4890	-0.785		4890	-0.813		4890	-0.804		4890	-0.774		4890	-0.769		4890	-0.886
															4900	-0.763		4900	-0.789		4900	-0.812		4900	-0.804		4900	-0.776		4900	-0.776		4900	-0.886
															4900	-0.76		4900	-0.785		4900	-0.813		4900	-0.8		4900	-0.77		4900	-0.777		4900	-0.884
															4900	-0.76		4900	-0.783		4900	-0.813		4900	-0.802		4900	-0.771		4900	-0.772		4900	-0.88
															4900	-0.763		4900	-0.787		4900	-0.814		4900	-0.802		4900	-0.771		4900	-0.765		4900	-0.882
															4910	-0.766		4910	-0.785		4910	-0.814		4910	-0.801		4910	-0.77		4910	-0.766		4910	-0.88
															4910	-0.765		4910	-0.783		4910	-0.817		4910	-0.797		4910	-0.77		4910	-0.771		4910	-0.883
															4910	-0.766		4910	-0.781		4910	-0.814		4910	-0.804		4910	-0.773		4910	-0.769		4910	-0.883
															4920	-0.764		4920	-0.789		4920	-0.813		4920	-0.806		4920	-0.774		4920	-0.771		4920	-0.884
															4920	-0.765		4920	-0.79		4920	-0.814		4920	-0.806		4920	-0.773		4920	-0.772		4920	-0.882
															4920	-0.761		4920	-0.789		4920	-0.811		4920	-0.796		4920	-0.774		4920	-0.77		4920	-0.882
															4920	-0.761		4920	-0.791		4920	-0.807		4920	-0.796		4920	-0.774		4920	-0.771		4920	-0.887
															4930	-0.763		4930	-0.794		4930	-0.808		4930	-0.797		4930	-0.775		4930	-0.775		4930	-0.886
															4930	-0.765		4930	-0.789		4930	-0.813		4930	-0.795		4930	-0.775		4930	-0.774		4930	-0.886
															4930	-0.77		4930	-0.788		4930	-0.814		4930	-0.795		4930	-0.774		4930	-0.769		4930	-0.881
															4940	-0.767		4940	-0.784		4940	-0.811		4940	-0.795		4940	-0.769		4940	-0.769		4940	-0.881
															4940	-0.765		4940	-0.779		4940	-0.809		4940	-0.794		4940	-0.764		4940	-0.77		4940	-0.889
															4940	-0.764		4940	-0.778		4940	-0.808		4940	-0.789		4940	-0.77		4940	-0.769		4940	-0.891
															4950	-0.766		4950	-0.779		4950	-0.813		4950	-0.792		4950	-0.777		4950	-0.768		4950	-0.892
															4950	-0.769		4950	-0.788		4950	-0.821		4950	-0.795		4950	-0.776		4950	-0.766		4950	-0.896
															4950	-0.765		4950	-0.789		4950	-0.82		4950	-0.796		4950	-0.768		4950	-0.769		4950	-0.892
															4950	-0.766		4950	-0.786		4950	-0.814		4950	-0.798		4950	-0.767		4950	-0.773		4950	-0.888
															4960	-0.764		4960	-0.789		4960	-0.815		4960	-0.799		4960	-0.768		4960	-0.776		4960	-0.887
															4960	-0.761		4960	-0.79		4960	-0.81		4960	-0.804		4960	-0.772		4960	-0.77		4960	-0.886
															4960	-0.762		4960	-0.785		4960	-0.806		4960	-0.804		4960	-0.773		4960	-0.765		4960	-0.888
															4970	-0.765		4970	-0.79		4970	-0.816		4970	-0.804		4970	-0.768		4970	-0.766		4970	-0.887
															4970	-0.765		4970	-0.792		4970	-0.818		4970	-0.8		4970	-0.769		4970	-0.769		4970	-0.887
															4970	-0.762		4970	-0.79		4970	-0.81		4970	-0.794		4970	-0.766		4970	-0.767		4970	-0.892
															4970	-0.766		4970	-0.789		4970	-0.809		4970	-0.799		4970	-0.762		4970	-0.772		4970	-0.893
															4980	-0.769		4980	-0.789		4980	-0.814		4980	-0.803		4980	-0.764		4980	-0.77		4980	-0.89
															4980	-0.766		4980	-0.787		4980	-0.816		4980	-0.8		4980	-0.767		4980	-0.769		4980	-0.892
															4980	-0.766		4980	-0.784		4980	-0.816		4980	-0.796		4980	-0.771		4980	-0.77		4980	-0.894
															4990	-0.762		4990	-0.788		4990	-0.817		4990	-0.795		4990	-0.766		4990	-0.769		4990	-0.89
															4990	-0.763		4990	-0.794		4990	-0.815		4990	-0.8		4990	-0.765		4990	-0.773		4990	-0.892
															4990	-0.766		4990	-0.793		4990	-0.818		4990	-0.799		4990	-0.765		4990	-0.771		4990	-0.892
															4990	-0.763		4990	-0.782		4990	-0.814		4990	-0.8		4990	-0.766		4990	-0.773		4990	-0.89
															5000	-0.766		5000	-0.787		5000	-0.807		5000	-0.803		5000	-0.765		5000	-0.771		5000	-0.889
															5000	-0.767		5000	-0.791		5000	-0.811		5000	-0.803		5000	-0.767		5000	-0.771		5000	-0.889
															5000	-0.768		5000	-0.791		5000	-0.819		5000	-0.798		5000	-0.77		5000	-0.773		5000	-0.894
															5010	-0.77		5010	-0.792		5010	-0.818		5010	-0.799		5010	-0.774		5010	-0.777		5010	-0.895
															5010	-0.768		5010	-0.789		5010	-0.814		5010	-0.795		5010	-0.768		5010	-0.777		5010	-0.89
															5010	-0.766		5010	-0.788		5010	-0.808		5010	-0.796		5010	-0.77		5010	-0.772		5010	-0.89
															5020	-0.765		5020	-0.786		5020	-0.815		5020	-0.8		5020	-0.774		5020	-0.775		5020	-0.893
															5020	-0.765		5020	-0.79		5020	-0.821		5020	-0.805		5020	-0.779		5020	-0.776		5020	-0.893
															5020	-0.763		5020	-0.798		5020	-0.818		5020	-0.809		5020	-0.771		5020	-0.768		5020	-0.897
															5020	-0.763		5020	-0.795		5020	-0.815		5020	-0.808		5020	-0.769		5020	-0.772		5020	-0.892
															5030	-0.763		5030	-0.79		5030	-0.811		5030	-0.803		5030	-0.772		5030	-0.776		5030	-0.886
															5030	-0.764		5030	-0.788		5030	-0.811		5030	-0.8		5030	-0.772		5030	-0.777		5030	-0.887
															5030	-0.765		5030	-0.778		5030	-0.81		5030	-0.811		5030	-0.773		5030	-0.777		5030	-0.891
															5040	-0.768		5040	-0.785		5040	-0.809		5040	-0.811		5040	-0.773		5040	-0.782		5040	-0.894
															5040	-0.769		5040	-0.789		5040	-0.814		5040	-0.803		5040	-0.774		5040	-0.772		5040	-0.898
															5040	-0.766		5040	-0.791		5040	-0.813		5040	-0.8		5040	-0.774		5040	-0.772		5040	-0.896
															5040	-0.764		5040	-0.795		5040	-0.814		5040	-0.802		5040	-0.771		5040	-0.77		5040	-0.892
															5050	-0.767		5050	-0.79		5050	-0.819		5050	-0.806		5050	-0.768		5050	-0.77		5050	-0.89
															5050	-0.77		5050	-0.79		5050	-0.824		5050	-0.803		5050	-0.772		5050	-0.775		5050	-0.891
															5050	-0.77		5050	-0.787		5050	-0.824		5050	-0.802		5050	-0.768		5050	-0.771		5050	-0.894
															5060	-0.769		5060	-0.789		5060	-0.815		5060	-0.803		5060	-0.774		5060	-0.769		5060	-0.896
															5060	-0.768		5060	-0.788		5060	-0.812		5060	-0.8		5060	-0.778		5060	-0.766		5060	-0.899
															5060	-0.768		5060	-0.787		5060	-0.816		5060	-0.804		5060	-0.775		5060	-0.767		5060	-0.898
															5070	-0.769		5070	-0.788		5070	-0.813		5070	-0.805		5070	-0.772		5070	-0.775		5070	-0.896
															5070	-0.768		5070	-0.793		5070	-0.814		5070	-0.806		5070	-0.771		5070	-0.78		5070	-0.894
															5070	-0.768		5070	-0.793		5070	-0.814		5070	-0.804		5070	-0.772		5070	-0.781		5070	-0.892
															5070	-0.768		5070	-0.792		5070	-0.815		5070	-0.796		5070	-0.77		5070	-0.78		5070	-0.895
															5080	-0.767		5080	-0.792		5080	-0.817		5080	-0.794		5080	-0.768		5080	-0.782		5080	-0.897
															5080	-0.766		5080	-0.799		5080	-0.816		5080	-0.797		5080	-0.772		5080	-0.773		5080	-0.901
															5080	-0.771		5080	-0.8		5080	-0.815		5080	-0.803		5080	-0.77		5080	-0.772		5080	-0.903
															5090	-0.772		5090	-0.79		5090	-0.82		5090	-0.805		5090	-0.77		5090	-0.77		5090	-0.904
															5090	-0.768		5090	-0.785		5090	-0.822		5090	-0.807		5090	-0.772		5090	-0.77		5090	-0.896
															5090	-0.764		5090	-0.785		5090	-0.819		5090	-0.804		5090	-0.77		5090	-0.772		5090	-0.901
															5090	-0.77		5090	-0.785		5090	-0.819		5090	-0.805		5090	-0.767		5090	-0.772		5090	-0.904
															5100	-0.77		5100	-0.79		5100	-0.825		5100	-0.805		5100	-0.773		5100	-0.772		5100	-0.904
															5100	-0.77		5100	-0.785		5100	-0.817		5100	-0.806		5100	-0.774		5100	-0.778		5100	-0.907
															5100	-0.765		5100	-0.786		5100	-0.82		5100	-0.807		5100	-0.773		5100	-0.773		5100	-0.911
															5110	-0.765		5110	-0.786		5110	-0.819		5110	-0.802		5110	-0.771		5110	-0.774		5110	-0.916
															5110	-0.769		5110	-0.786		5110	-0.818		5110	-0.801		5110	-0.769		5110	-0.774		5110	-0.915
															5110	-0.765		5110	-0.79		5110	-0.816		5110	-0.805		5110	-0.772		5110	-0.769		5110	-0.909
															5110	-0.762		5110	-0.794		5110	-0.817		5110	-0.806		5110	-0.772		5110	-0.767		5110	-0.903
															5120	-0.761		5120	-0.793		5120	-0.816		5120	-0.805		5120	-0.773		5120	-0.768		5120	-0.896
															5120	-0.767		5120	-0.79		5120	-0.816		5120	-0.805		5120	-0.777		5120	-0.771		5120	-0.897
															5120	-0.767		5120	-0.788		5120	-0.812		5120	-0.804		5120	-0.771		5120	-0.767		5120	-0.899
															5130	-0.767		5130	-0.794		5130	-0.817		5130	-0.801		5130	-0.773		5130	-0.768		5130	-0.904
															5130	-0.766		5130	-0.788		5130	-0.82		5130	-0.795		5130	-0.778		5130	-0.777		5130	-0.903
															5130	-0.765		5130	-0.788		5130	-0.816		5130	-0.792		5130	-0.775		5130	-0.777		5130	-0.9
															5140	-0.763		5140	-0.794		5140	-0.809		5140	-0.798		5140	-0.78		5140	-0.777		5140	-0.898
															5140	-0.766		5140	-0.797		5140	-0.81		5140	-0.8		5140	-0.777		5140	-0.772		5140	-0.899
															5140	-0.771		5140	-0.794		5140	-0.814		5140	-0.802		5140	-0.771		5140	-0.773		5140	-0.902
															5140	-0.771		5140	-0.794		5140	-0.815		5140	-0.811		5140	-0.773		5140	-0.776		5140	-0.904
															5150	-0.77		5150	-0.791		5150	-0.819		5150	-0.806		5150	-0.771		5150	-0.776		5150	-0.906
															5150	-0.772		5150	-0.793		5150	-0.823		5150	-0.801		5150	-0.769		5150	-0.78		5150	-0.905
															5150	-0.767		5150	-0.789		5150	-0.822		5150	-0.803		5150	-0.773		5150	-0.774		5150	-0.906
															5160	-0.768		5160	-0.792		5160	-0.821		5160	-0.811		5160	-0.772		5160	-0.771		5160	-0.906
															5160	-0.768		5160	-0.794		5160	-0.819		5160	-0.812		5160	-0.77		5160	-0.776		5160	-0.904
															5160	-0.771		5160	-0.798		5160	-0.818		5160	-0.804		5160	-0.776		5160	-0.777		5160	-0.905
															5160	-0.771		5160	-0.796		5160	-0.82		5160	-0.802		5160	-0.778		5160	-0.773		5160	-0.907
															5170	-0.768		5170	-0.798		5170	-0.815		5170	-0.797		5170	-0.772		5170	-0.771		5170	-0.908
															5170	-0.767		5170	-0.797		5170	-0.81		5170	-0.799		5170	-0.767		5170	-0.77		5170	-0.905
															5170	-0.768		5170	-0.797		5170	-0.813		5170	-0.806		5170	-0.765		5170	-0.774		5170	-0.907
															5180	-0.766		5180	-0.8		5180	-0.815		5180	-0.805		5180	-0.769		5180	-0.773		5180	-0.907
															5180	-0.767		5180	-0.793		5180	-0.819		5180	-0.803		5180	-0.776		5180	-0.775		5180	-0.91
															5180	-0.769		5180	-0.793		5180	-0.822		5180	-0.807		5180	-0.778		5180	-0.778		5180	-0.909
															5190	-0.767		5190	-0.797		5190	-0.818		5190	-0.805		5190	-0.778		5190	-0.776		5190	-0.903
															5190	-0.767		5190	-0.8		5190	-0.814		5190	-0.802		5190	-0.775		5190	-0.775		5190	-0.908
															5190	-0.771		5190	-0.797		5190	-0.815		5190	-0.801		5190	-0.774		5190	-0.781		5190	-0.906
															5190	-0.772		5190	-0.794		5190	-0.817		5190	-0.808		5190	-0.769		5190	-0.78		5190	-0.909
															5200	-0.773		5200	-0.794		5200	-0.815		5200	-0.813		5200	-0.772		5200	-0.774		5200	-0.909
															5200	-0.771		5200	-0.792		5200	-0.81		5200	-0.815		5200	-0.773		5200	-0.77		5200	-0.911
															5200	-0.772		5200	-0.796		5200	-0.807		5200	-0.813		5200	-0.772		5200	-0.773		5200	-0.915
															5210	-0.771		5210	-0.793		5210	-0.819		5210	-0.809		5210	-0.772		5210	-0.773		5210	-0.913
															5210	-0.773		5210	-0.798		5210	-0.823		5210	-0.811		5210	-0.772		5210	-0.774		5210	-0.911
															5210	-0.771		5210	-0.801		5210	-0.818		5210	-0.812		5210	-0.768		5210	-0.778		5210	-0.907
															5210	-0.771		5210	-0.796		5210	-0.817		5210	-0.804		5210	-0.771		5210	-0.774		5210	-0.904
															5220	-0.769		5220	-0.801		5220	-0.825		5220	-0.806		5220	-0.769		5220	-0.773		5220	-0.904
															5220	-0.764		5220	-0.796		5220	-0.827		5220	-0.805		5220	-0.771		5220	-0.771		5220	-0.91
															5220	-0.764		5220	-0.798		5220	-0.828		5220	-0.802		5220	-0.777		5220	-0.775		5220	-0.913
															5230	-0.766		5230	-0.798		5230	-0.823		5230	-0.801		5230	-0.776		5230	-0.772		5230	-0.917
															5230	-0.762		5230	-0.799		5230	-0.821		5230	-0.806		5230	-0.773		5230	-0.776		5230	-0.911
															5230	-0.764		5230	-0.797		5230	-0.817		5230	-0.806		5230	-0.772		5230	-0.775		5230	-0.911
															5240	-0.769		5240	-0.797		5240	-0.818		5240	-0.808		5240	-0.773		5240	-0.776		5240	-0.908
															5240	-0.768		5240	-0.8		5240	-0.811		5240	-0.809		5240	-0.771		5240	-0.783		5240	-0.903
															5240	-0.768		5240	-0.804		5240	-0.815		5240	-0.808		5240	-0.775		5240	-0.782		5240	-0.902
															5240	-0.77		5240	-0.803		5240	-0.822		5240	-0.803		5240	-0.775		5240	-0.777		5240	-0.903
															5250	-0.773		5250	-0.801		5250	-0.821		5250	-0.8		5250	-0.777		5250	-0.775		5250	-0.911
															5250	-0.771		5250	-0.804		5250	-0.816		5250	-0.803		5250	-0.777		5250	-0.775		5250	-0.911
															5250	-0.77		5250	-0.799		5250	-0.82		5250	-0.809		5250	-0.777		5250	-0.777		5250	-0.912
															5260	-0.771		5260	-0.796		5260	-0.824		5260	-0.806		5260	-0.779		5260	-0.776		5260	-0.916
															5260	-0.77		5260	-0.792		5260	-0.82		5260	-0.805		5260	-0.773		5260	-0.774		5260	-0.918
															5260	-0.768		5260	-0.793		5260	-0.822		5260	-0.802		5260	-0.77		5260	-0.772		5260	-0.912
															5260	-0.769		5260	-0.792		5260	-0.822		5260	-0.809		5260	-0.775		5260	-0.77		5260	-0.912
															5270	-0.772		5270	-0.795		5270	-0.821		5270	-0.814		5270	-0.777		5270	-0.778		5270	-0.912
															5270	-0.772		5270	-0.794		5270	-0.82		5270	-0.811		5270	-0.772		5270	-0.781		5270	-0.914
															5270	-0.772		5270	-0.798		5270	-0.822		5270	-0.81		5270	-0.772		5270	-0.776		5270	-0.914
															5280	-0.772		5280	-0.797		5280	-0.821		5280	-0.809		5280	-0.768		5280	-0.778		5280	-0.911
															5280	-0.77		5280	-0.797		5280	-0.825		5280	-0.808		5280	-0.769		5280	-0.777		5280	-0.908
															5280	-0.772		5280	-0.804		5280	-0.823		5280	-0.812		5280	-0.767		5280	-0.77		5280	-0.908
															5280	-0.773		5280	-0.807		5280	-0.82		5280	-0.812		5280	-0.769		5280	-0.771		5280	-0.915
															5290	-0.771		5290	-0.805		5290	-0.817		5290	-0.817		5290	-0.771		5290	-0.775		5290	-0.915
															5290	-0.771		5290	-0.803		5290	-0.822		5290	-0.818		5290	-0.777		5290	-0.778		5290	-0.914
															5290	-0.776		5290	-0.803		5290	-0.826		5290	-0.809		5290	-0.779		5290	-0.785		5290	-0.907
															5300	-0.772		5300	-0.8		5300	-0.815		5300	-0.804		5300	-0.776		5300	-0.78		5300	-0.911
															5300	-0.774		5300	-0.796		5300	-0.819		5300	-0.807		5300	-0.774		5300	-0.78		5300	-0.916
															5300	-0.775		5300	-0.801		5300	-0.821		5300	-0.805		5300	-0.778		5300	-0.783		5300	-0.92
															5310	-0.774		5310	-0.797		5310	-0.825		5310	-0.805		5310	-0.776		5310	-0.784		5310	-0.918
															5310	-0.773		5310	-0.79		5310	-0.821		5310	-0.801		5310	-0.772		5310	-0.776		5310	-0.919
															5310	-0.773		5310	-0.796		5310	-0.82		5310	-0.805		5310	-0.77		5310	-0.775		5310	-0.917
															5310	-0.771		5310	-0.8		5310	-0.823		5310	-0.81		5310	-0.78		5310	-0.776		5310	-0.919
															5320	-0.774		5320	-0.798		5320	-0.822		5320	-0.805		5320	-0.784		5320	-0.776		5320	-0.919
															5320	-0.774		5320	-0.799		5320	-0.826		5320	-0.809		5320	-0.775		5320	-0.769		5320	-0.918
															5320	-0.774		5320	-0.798		5320	-0.826		5320	-0.807		5320	-0.775		5320	-0.766		5320	-0.915
															5330	-0.774		5330	-0.797		5330	-0.822		5330	-0.806		5330	-0.777		5330	-0.772		5330	-0.916
															5330	-0.774		5330	-0.802		5330	-0.818		5330	-0.805		5330	-0.77		5330	-0.776		5330	-0.916
															5330	-0.776		5330	-0.803		5330	-0.817		5330	-0.81		5330	-0.777		5330	-0.782		5330	-0.913
															5330	-0.776		5330	-0.799		5330	-0.82		5330	-0.809		5330	-0.783		5330	-0.778		5330	-0.913
															5340	-0.775		5340	-0.805		5340	-0.822		5340	-0.81		5340	-0.779		5340	-0.78		5340	-0.914
															5340	-0.77		5340	-0.805		5340	-0.82		5340	-0.811		5340	-0.781		5340	-0.777		5340	-0.913
															5340	-0.771		5340	-0.799		5340	-0.82		5340	-0.813		5340	-0.776		5340	-0.767		5340	-0.917
															5350	-0.773		5350	-0.8		5350	-0.819		5350	-0.809		5350	-0.776		5350	-0.767		5350	-0.916
															5350	-0.773		5350	-0.808		5350	-0.817		5350	-0.813		5350	-0.781		5350	-0.771		5350	-0.912
															5350	-0.774		5350	-0.807		5350	-0.822		5350	-0.812		5350	-0.776		5350	-0.775		5350	-0.913
															5360	-0.773		5360	-0.807		5360	-0.819		5360	-0.813		5360	-0.773		5360	-0.775		5360	-0.918
															5360	-0.772		5360	-0.805		5360	-0.816		5360	-0.814		5360	-0.776		5360	-0.773		5360	-0.92
															5360	-0.771		5360	-0.808		5360	-0.822		5360	-0.813		5360	-0.785		5360	-0.776		5360	-0.919
															5360	-0.774		5360	-0.807		5360	-0.817		5360	-0.813		5360	-0.781		5360	-0.778		5360	-0.924
															5370	-0.776		5370	-0.807		5370	-0.823		5370	-0.814		5370	-0.777		5370	-0.777		5370	-0.919
															5370	-0.776		5370	-0.807		5370	-0.824		5370	-0.814		5370	-0.775		5370	-0.776		5370	-0.915
															5370	-0.777		5370	-0.806		5370	-0.819		5370	-0.813		5370	-0.779		5370	-0.779		5370	-0.916
															5380	-0.776		5380	-0.799		5380	-0.812		5380	-0.811		5380	-0.782		5380	-0.774		5380	-0.915
															5380	-0.772		5380	-0.802		5380	-0.814		5380	-0.808		5380	-0.78		5380	-0.769		5380	-0.915
															5380	-0.773		5380	-0.808		5380	-0.817		5380	-0.811		5380	-0.778		5380	-0.775		5380	-0.921
															5380	-0.773		5380	-0.806		5380	-0.816		5380	-0.814		5380	-0.776		5380	-0.783		5380	-0.919
															5390	-0.772		5390	-0.8		5390	-0.821		5390	-0.81		5390	-0.779		5390	-0.779		5390	-0.913
															5390	-0.771		5390	-0.797		5390	-0.822		5390	-0.811		5390	-0.785		5390	-0.783		5390	-0.916
															5390	-0.77		5390	-0.807		5390	-0.824		5390	-0.813		5390	-0.78		5390	-0.78		5390	-0.923
															5400	-0.771		5400	-0.807		5400	-0.822		5400	-0.813		5400	-0.779		5400	-0.78		5400	-0.923
															5400	-0.772		5400	-0.803		5400	-0.82		5400	-0.808		5400	-0.777		5400	-0.784		5400	-0.921
															5400	-0.775		5400	-0.811		5400	-0.82		5400	-0.811		5400	-0.778		5400	-0.773		5400	-0.919
															5400	-0.778		5400	-0.811		5400	-0.819		5400	-0.811		5400	-0.78		5400	-0.773		5400	-0.92
															5410	-0.782		5410	-0.808		5410	-0.823		5410	-0.805		5410	-0.777		5410	-0.769		5410	-0.922
															5410	-0.777		5410	-0.809		5410	-0.824		5410	-0.804		5410	-0.775		5410	-0.77		5410	-0.92
															5410	-0.777		5410	-0.806		5410	-0.822		5410	-0.809		5410	-0.773		5410	-0.775		5410	-0.921
															5420	-0.773		5420	-0.804		5420	-0.822		5420	-0.81		5420	-0.782		5420	-0.775		5420	-0.926
															5420	-0.774		5420	-0.807		5420	-0.82		5420	-0.811		5420	-0.782		5420	-0.771		5420	-0.926
															5420	-0.778		5420	-0.806		5420	-0.824		5420	-0.814		5420	-0.779		5420	-0.773		5420	-0.93
															5430	-0.773		5430	-0.806		5430	-0.824		5430	-0.813		5430	-0.78		5430	-0.777		5430	-0.927
															5430	-0.77		5430	-0.806		5430	-0.821		5430	-0.811		5430	-0.777		5430	-0.775		5430	-0.922
															5430	-0.772		5430	-0.81		5430	-0.822		5430	-0.812		5430	-0.777		5430	-0.775		5430	-0.926
															5430	-0.772		5430	-0.803		5430	-0.821		5430	-0.815		5430	-0.783		5430	-0.772		5430	-0.923
															5440	-0.775		5440	-0.802		5440	-0.826		5440	-0.81		5440	-0.783		5440	-0.775		5440	-0.923
															5440	-0.778		5440	-0.803		5440	-0.829		5440	-0.808		5440	-0.787		5440	-0.775		5440	-0.925
															5440	-0.774		5440	-0.809		5440	-0.834		5440	-0.806		5440	-0.778		5440	-0.778		5440	-0.928
															5450	-0.772		5450	-0.808		5450	-0.828		5450	-0.799		5450	-0.775		5450	-0.778		5450	-0.932
															5450	-0.774		5450	-0.806		5450	-0.822		5450	-0.802		5450	-0.779		5450	-0.779		5450	-0.929
															5450	-0.776		5450	-0.803		5450	-0.825		5450	-0.811		5450	-0.782		5450	-0.782		5450	-0.926
															5450	-0.777		5450	-0.803		5450	-0.829		5450	-0.808		5450	-0.781		5450	-0.778		5450	-0.929
															5460	-0.776		5460	-0.805		5460	-0.824		5460	-0.813		5460	-0.784		5460	-0.776		5460	-0.927
															5460	-0.778		5460	-0.801		5460	-0.826		5460	-0.815		5460	-0.78		5460	-0.78		5460	-0.927
															5460	-0.779		5460	-0.805		5460	-0.826		5460	-0.812		5460	-0.777		5460	-0.782		5460	-0.923
															5470	-0.775		5470	-0.807		5470	-0.828		5470	-0.805		5470	-0.777		5470	-0.783		5470	-0.928
															5470	-0.771		5470	-0.806		5470	-0.832		5470	-0.805		5470	-0.775		5470	-0.785		5470	-0.928
															5470	-0.774		5470	-0.806		5470	-0.829		5470	-0.814		5470	-0.778		5470	-0.779		5470	-0.93
															5480	-0.774		5480	-0.81		5480	-0.818		5480	-0.823		5480	-0.786		5480	-0.783		5480	-0.933
															5480	-0.777		5480	-0.805		5480	-0.823		5480	-0.82		5480	-0.786		5480	-0.782		5480	-0.932
															5480	-0.776		5480	-0.805		5480	-0.825		5480	-0.815		5480	-0.782		5480	-0.775		5480	-0.931
															5480	-0.774		5480	-0.806		5480	-0.825		5480	-0.818		5480	-0.781		5480	-0.778		5480	-0.931
															5490	-0.776		5490	-0.81		5490	-0.825		5490	-0.818		5490	-0.782		5490	-0.78		5490	-0.934
															5490	-0.776		5490	-0.812		5490	-0.827		5490	-0.818		5490	-0.784		5490	-0.779		5490	-0.933
															5490	-0.778		5490	-0.809		5490	-0.826		5490	-0.813		5490	-0.779		5490	-0.781		5490	-0.932
															5500	-0.78		5500	-0.811		5500	-0.818		5500	-0.812		5500	-0.778		5500	-0.78		5500	-0.929
															5500	-0.782		5500	-0.813		5500	-0.821		5500	-0.819		5500	-0.779		5500	-0.779		5500	-0.936
															5500	-0.782		5500	-0.809		5500	-0.825		5500	-0.821		5500	-0.781		5500	-0.78		5500	-0.943
															5500	-0.782		5500	-0.814		5500	-0.824		5500	-0.821		5500	-0.782		5500	-0.784		5500	-0.935
															5510	-0.78		5510	-0.812		5510	-0.82		5510	-0.815		5510	-0.786		5510	-0.783		5510	-0.93
															5510	-0.78		5510	-0.808		5510	-0.816		5510	-0.815		5510	-0.79		5510	-0.778		5510	-0.931
															5510	-0.777		5510	-0.804		5510	-0.817		5510	-0.819		5510	-0.783		5510	-0.778		5510	-0.932
															5520	-0.778		5520	-0.808		5520	-0.822		5520	-0.822		5520	-0.778		5520	-0.778		5520	-0.932
															5520	-0.775		5520	-0.815		5520	-0.828		5520	-0.825		5520	-0.785		5520	-0.781		5520	-0.937
															5520	-0.777		5520	-0.813		5520	-0.828		5520	-0.822		5520	-0.784		5520	-0.779		5520	-0.939
															5530	-0.778		5530	-0.811		5530	-0.822		5530	-0.824		5530	-0.782		5530	-0.782		5530	-0.938
															5530	-0.779		5530	-0.809		5530	-0.823		5530	-0.816		5530	-0.781		5530	-0.782		5530	-0.938
															5530	-0.778		5530	-0.809		5530	-0.826		5530	-0.814		5530	-0.78		5530	-0.783		5530	-0.936
															5530	-0.777		5530	-0.81		5530	-0.823		5530	-0.812		5530	-0.783		5530	-0.779		5530	-0.933
															5540	-0.775		5540	-0.81		5540	-0.822		5540	-0.818		5540	-0.783		5540	-0.779		5540	-0.933
															5540	-0.773		5540	-0.808		5540	-0.825		5540	-0.82		5540	-0.778		5540	-0.783		5540	-0.932
															5540	-0.774		5540	-0.805		5540	-0.827		5540	-0.814		5540	-0.778		5540	-0.78		5540	-0.93
															5550	-0.773		5550	-0.808		5550	-0.828		5550	-0.816		5550	-0.778		5550	-0.777		5550	-0.936
															5550	-0.777		5550	-0.816		5550	-0.824		5550	-0.815		5550	-0.779		5550	-0.783		5550	-0.938
															5550	-0.774		5550	-0.814		5550	-0.826		5550	-0.815		5550	-0.782		5550	-0.782		5550	-0.936
															5550	-0.773		5550	-0.817		5550	-0.832		5550	-0.815		5550	-0.779		5550	-0.781		5550	-0.937
															5560	-0.777		5560	-0.813		5560	-0.83		5560	-0.818		5560	-0.776		5560	-0.777		5560	-0.929
															5560	-0.777		5560	-0.813		5560	-0.828		5560	-0.818		5560	-0.778		5560	-0.776		5560	-0.93
															5560	-0.775		5560	-0.813		5560	-0.825		5560	-0.822		5560	-0.782		5560	-0.782		5560	-0.935
															5570	-0.776		5570	-0.821		5570	-0.82		5570	-0.824		5570	-0.781		5570	-0.785		5570	-0.93
															5570	-0.775		5570	-0.822		5570	-0.825		5570	-0.819		5570	-0.78		5570	-0.788		5570	-0.929
															5570	-0.775		5570	-0.816		5570	-0.823		5570	-0.821		5570	-0.782		5570	-0.787		5570	-0.937
															5570	-0.769		5570	-0.808		5570	-0.822		5570	-0.818		5570	-0.78		5570	-0.785		5570	-0.932
															5580	-0.772		5580	-0.805		5580	-0.822		5580	-0.817		5580	-0.786		5580	-0.777		5580	-0.935
															5580	-0.774		5580	-0.809		5580	-0.827		5580	-0.81		5580	-0.791		5580	-0.779		5580	-0.935
															5580	-0.777		5580	-0.809		5580	-0.827		5580	-0.812		5580	-0.785		5580	-0.786		5580	-0.94
															5590	-0.78		5590	-0.812		5590	-0.826		5590	-0.813		5590	-0.783		5590	-0.783		5590	-0.943
															5590	-0.781		5590	-0.818		5590	-0.825		5590	-0.812		5590	-0.782		5590	-0.78		5590	-0.939
															5590	-0.778		5590	-0.818		5590	-0.826		5590	-0.814		5590	-0.785		5590	-0.785		5590	-0.939
															5600	-0.78		5600	-0.815		5600	-0.824		5600	-0.819		5600	-0.78		5600	-0.783		5600	-0.943
															5600	-0.779		5600	-0.811		5600	-0.826		5600	-0.816		5600	-0.777		5600	-0.783		5600	-0.937
															5600	-0.775		5600	-0.815		5600	-0.823		5600	-0.817		5600	-0.778		5600	-0.783		5600	-0.935
															5600	-0.776		5600	-0.816		5600	-0.819		5600	-0.816		5600	-0.783		5600	-0.783		5600	-0.933
															5610	-0.778		5610	-0.817		5610	-0.828		5610	-0.813		5610	-0.782		5610	-0.783		5610	-0.935
															5610	-0.78		5610	-0.816		5610	-0.824		5610	-0.81		5610	-0.783		5610	-0.785		5610	-0.936
															5610	-0.782		5610	-0.821		5610	-0.817		5610	-0.813		5610	-0.783		5610	-0.781		5610	-0.942
															5620	-0.779		5620	-0.82		5620	-0.817		5620	-0.814		5620	-0.784		5620	-0.783		5620	-0.941
															5620	-0.776		5620	-0.822		5620	-0.822		5620	-0.818		5620	-0.784		5620	-0.788		5620	-0.934
															5620	-0.774		5620	-0.818		5620	-0.827		5620	-0.818		5620	-0.785		5620	-0.79		5620	-0.943
															5620	-0.774		5620	-0.814		5620	-0.825		5620	-0.812		5620	-0.785		5620	-0.785		5620	-0.941
															5630	-0.781		5630	-0.817		5630	-0.826		5630	-0.809		5630	-0.786		5630	-0.783		5630	-0.936
															5630	-0.783		5630	-0.817		5630	-0.832		5630	-0.812		5630	-0.783		5630	-0.787		5630	-0.94
															5630	-0.778		5630	-0.814		5630	-0.838		5630	-0.818		5630	-0.79		5630	-0.784		5630	-0.941
															5640	-0.778		5640	-0.814		5640	-0.834		5640	-0.821		5640	-0.788		5640	-0.781		5640	-0.937
															5640	-0.78		5640	-0.816		5640	-0.835		5640	-0.817		5640	-0.786		5640	-0.777		5640	-0.937
															5640	-0.777		5640	-0.817		5640	-0.832		5640	-0.819		5640	-0.783		5640	-0.784		5640	-0.944
															5650	-0.777		5650	-0.819		5650	-0.829		5650	-0.826		5650	-0.784		5650	-0.785		5650	-0.942
															5650	-0.776		5650	-0.823		5650	-0.825		5650	-0.822		5650	-0.785		5650	-0.783		5650	-0.942
															5650	-0.777		5650	-0.817		5650	-0.825		5650	-0.818		5650	-0.783		5650	-0.783		5650	-0.939
															5650	-0.777		5650	-0.817		5650	-0.827		5650	-0.819		5650	-0.785		5650	-0.784		5650	-0.946
															5660	-0.777		5660	-0.812		5660	-0.83		5660	-0.818		5660	-0.786		5660	-0.784		5660	-0.945
															5660	-0.776		5660	-0.809		5660	-0.831		5660	-0.814		5660	-0.791		5660	-0.779		5660	-0.938
															5660	-0.776		5660	-0.817		5660	-0.83		5660	-0.809		5660	-0.794		5660	-0.785		5660	-0.937
															5670	-0.777		5670	-0.818		5670	-0.83		5670	-0.809		5670	-0.787		5670	-0.791		5670	-0.934
															5670	-0.778		5670	-0.814		5670	-0.827		5670	-0.811		5670	-0.793		5670	-0.786		5670	-0.931
															5670	-0.778		5670	-0.813		5670	-0.824		5670	-0.815		5670	-0.793		5670	-0.781		5670	-0.937
															5670	-0.782		5670	-0.816		5670	-0.827		5670	-0.816		5670	-0.793		5670	-0.778		5670	-0.946
															5680	-0.785		5680	-0.818		5680	-0.828		5680	-0.821		5680	-0.786		5680	-0.781		5680	-0.945
															5680	-0.78		5680	-0.817		5680	-0.826		5680	-0.823		5680	-0.783		5680	-0.782		5680	-0.945
															5680	-0.778		5680	-0.817		5680	-0.823		5680	-0.819		5680	-0.788		5680	-0.787		5680	-0.941
															5690	-0.777		5690	-0.818		5690	-0.825		5690	-0.817		5690	-0.792		5690	-0.79		5690	-0.933
															5690	-0.78		5690	-0.82		5690	-0.828		5690	-0.815		5690	-0.794		5690	-0.784		5690	-0.936
															5690	-0.777		5690	-0.823		5690	-0.834		5690	-0.814		5690	-0.796		5690	-0.785		5690	-0.944
															5690	-0.773		5690	-0.815		5690	-0.837		5690	-0.815		5690	-0.787		5690	-0.783		5690	-0.945
															5700	-0.776		5700	-0.815		5700	-0.832		5700	-0.816		5700	-0.779		5700	-0.779		5700	-0.94
															5700	-0.778		5700	-0.818		5700	-0.832		5700	-0.821		5700	-0.783		5700	-0.782		5700	-0.937
															5700	-0.778		5700	-0.821		5700	-0.832		5700	-0.824		5700	-0.788		5700	-0.782		5700	-0.94
															5710	-0.778		5710	-0.817		5710	-0.833		5710	-0.821		5710	-0.784		5710	-0.779		5710	-0.945
															5710	-0.776		5710	-0.818		5710	-0.832		5710	-0.819		5710	-0.787		5710	-0.774		5710	-0.944
															5710	-0.777		5710	-0.814		5710	-0.828		5710	-0.823		5710	-0.79		5710	-0.778		5710	-0.944
															5720	-0.78		5720	-0.815		5720	-0.829		5720	-0.819		5720	-0.789		5720	-0.783		5720	-0.941
															5720	-0.78		5720	-0.814		5720	-0.83		5720	-0.815		5720	-0.792		5720	-0.779		5720	-0.938
															5720	-0.784		5720	-0.814		5720	-0.83		5720	-0.812		5720	-0.794		5720	-0.778		5720	-0.942
															5720	-0.781		5720	-0.814		5720	-0.831		5720	-0.812		5720	-0.79		5720	-0.783		5720	-0.949
															5730	-0.775		5730	-0.815		5730	-0.829		5730	-0.817		5730	-0.794		5730	-0.783		5730	-0.948
															5730	-0.774		5730	-0.815		5730	-0.832		5730	-0.824		5730	-0.787		5730	-0.783		5730	-0.945
															5730	-0.776		5730	-0.817		5730	-0.83		5730	-0.819		5730	-0.786		5730	-0.789		5730	-0.941
															5740	-0.78		5740	-0.821		5740	-0.827		5740	-0.821		5740	-0.788		5740	-0.791		5740	-0.94
															5740	-0.779		5740	-0.821		5740	-0.827		5740	-0.82		5740	-0.795		5740	-0.782		5740	-0.937
															5740	-0.779		5740	-0.816		5740	-0.828		5740	-0.823		5740	-0.796		5740	-0.786		5740	-0.943
															5740	-0.778		5740	-0.816		5740	-0.826		5740	-0.818		5740	-0.792		5740	-0.788		5740	-0.948
															5750	-0.779		5750	-0.817		5750	-0.827		5750	-0.814		5750	-0.791		5750	-0.787		5750	-0.951
															5750	-0.78		5750	-0.816		5750	-0.829		5750	-0.819		5750	-0.793		5750	-0.786		5750	-0.949
															5750	-0.779		5750	-0.818		5750	-0.826		5750	-0.817		5750	-0.794		5750	-0.78		5750	-0.949
															5760	-0.781		5760	-0.818		5760	-0.826		5760	-0.816		5760	-0.794		5760	-0.778		5760	-0.944
															5760	-0.776		5760	-0.817		5760	-0.825		5760	-0.815		5760	-0.793		5760	-0.781		5760	-0.942
															5760	-0.778		5760	-0.822		5760	-0.829		5760	-0.823		5760	-0.797		5760	-0.776		5760	-0.943
															5770	-0.778		5770	-0.823		5770	-0.828		5770	-0.822		5770	-0.791		5770	-0.779		5770	-0.95
															5770	-0.781		5770	-0.821		5770	-0.821		5770	-0.821		5770	-0.787		5770	-0.781		5770	-0.951
															5770	-0.779		5770	-0.816		5770	-0.817		5770	-0.817		5770	-0.789		5770	-0.783		5770	-0.948
															5770	-0.781		5770	-0.817		5770	-0.823		5770	-0.825		5770	-0.786		5770	-0.78		5770	-0.948
															5780	-0.781		5780	-0.82		5780	-0.826		5780	-0.823		5780	-0.786		5780	-0.779		5780	-0.944
															5780	-0.783		5780	-0.823		5780	-0.827		5780	-0.821		5780	-0.782		5780	-0.788		5780	-0.945
															5780	-0.781		5780	-0.824		5780	-0.829		5780	-0.82		5780	-0.788		5780	-0.786		5780	-0.945
															5790	-0.775		5790	-0.826		5790	-0.834		5790	-0.822		5790	-0.789		5790	-0.78		5790	-0.945
															5790	-0.778		5790	-0.823		5790	-0.833		5790	-0.826		5790	-0.787		5790	-0.786		5790	-0.949
															5790	-0.777		5790	-0.825		5790	-0.835		5790	-0.823		5790	-0.788		5790	-0.789		5790	-0.95
															5790	-0.777		5790	-0.818		5790	-0.838		5790	-0.82		5790	-0.788		5790	-0.781		5790	-0.951
															5800	-0.778		5800	-0.823		5800	-0.836		5800	-0.828		5800	-0.793		5800	-0.777		5800	-0.95
															5800	-0.778		5800	-0.828		5800	-0.836		5800	-0.827		5800	-0.793		5800	-0.783		5800	-0.948
															5800	-0.777		5800	-0.83		5800	-0.837		5800	-0.825		5800	-0.79		5800	-0.785		5800	-0.945
															5810	-0.777		5810	-0.826		5810	-0.842		5810	-0.817		5810	-0.792		5810	-0.785		5810	-0.949
															5810	-0.779		5810	-0.83		5810	-0.837		5810	-0.815		5810	-0.793		5810	-0.782		5810	-0.948
															5810	-0.78		5810	-0.826		5810	-0.833		5810	-0.823		5810	-0.792		5810	-0.784		5810	-0.948
															5820	-0.779		5820	-0.823		5820	-0.831		5820	-0.821		5820	-0.788		5820	-0.787		5820	-0.948
															5820	-0.778		5820	-0.823		5820	-0.83		5820	-0.82		5820	-0.783		5820	-0.789		5820	-0.945
															5820	-0.778		5820	-0.822		5820	-0.83		5820	-0.819		5820	-0.786		5820	-0.792		5820	-0.946
															5820	-0.779		5820	-0.823		5820	-0.833		5820	-0.821		5820	-0.784		5820	-0.794		5820	-0.946
															5830	-0.778		5830	-0.826		5830	-0.835		5830	-0.821		5830	-0.785		5830	-0.791		5830	-0.942
															5830	-0.775		5830	-0.827		5830	-0.826		5830	-0.821		5830	-0.788		5830	-0.79		5830	-0.943
															5830	-0.774		5830	-0.827		5830	-0.823		5830	-0.822		5830	-0.786		5830	-0.784		5830	-0.943
															5840	-0.78		5840	-0.821		5840	-0.828		5840	-0.826		5840	-0.799		5840	-0.785		5840	-0.94
															5840	-0.78		5840	-0.829		5840	-0.827		5840	-0.83		5840	-0.797		5840	-0.789		5840	-0.947
															5840	-0.778		5840	-0.829		5840	-0.835		5840	-0.823		5840	-0.794		5840	-0.787		5840	-0.942
															5840	-0.777		5840	-0.832		5840	-0.836		5840	-0.822		5840	-0.793		5840	-0.79		5840	-0.939
															5850	-0.779		5850	-0.829		5850	-0.831		5850	-0.816		5850	-0.794		5850	-0.789		5850	-0.944
															5850	-0.78		5850	-0.827		5850	-0.83		5850	-0.823		5850	-0.79		5850	-0.787		5850	-0.948
[truncated: 50 more rows]

## Sheet: Supplementary Figure 9
Panel A - MoFe∆NifV			Panel A - MoFe As-isolated			Panel B				Panel C			Panel C			Panel C			Panel C			Panel C
Elution Volume (mL)	A410 (mAU)		Elution Volume (mL)	A410 (mAU)			C2H4 nmol/min/mg MoFe∆NifV			Buffer Background			MoFe As-isolated			MoFe ∆NifV			Fe As-isolated			Fe ∆NifV
7.48	0.55		7.47	-0.06		Component Ratio (CR)	Replicate 1	Replicate 2		Magnetic Field	Intensity		Magnetic Field	Intensity		Magnetic Field	Intensity		Magnetic Field	Intensity		Magnetic Field	Intensity
7.54	0.63		7.53	-0.16		0	0	0		0.35	-0.683768		0.35	-0.676977		0.35	-0.663352		0.35	-0.673207		0.35	-0.662935
7.6	0.66		7.59	-0.31		1	67.7698	73.9232		3.27935	-0.683726		3.27935	-0.676537		3.27935	-0.657477		3.27935	-0.67723		3.27935	-0.656729
7.66	0.63		7.65	-0.19		2	98.8939	98.784		6.20869	-0.68515		6.20869	-0.681096		6.20869	-0.654087		6.20869	-0.677031		6.20869	-0.658285
7.72	0.53		7.71	-0.17		3	128.617	146.671		9.13804	-0.682761		9.13804	-0.687261		9.13804	-0.654051		9.13804	-0.680946		9.13804	-0.662145
7.78	0.46		7.77	-0.34		5	160.373	170.455		12.0674	-0.682146		12.0674	-0.683425		12.0674	-0.657803		12.0674	-0.67644		12.0674	-0.666862
7.84	0.66		7.83	-0.11		10	226.027	232.401		14.9967	-0.687164		14.9967	-0.673213		14.9967	-0.662761		14.9967	-0.673756		14.9967	-0.663321
7.9	0.5		7.89	-0.16		15	239.021	283.386		17.9261	-0.690258		17.9261	-0.666452		17.9261	-0.664329		17.9261	-0.666301		17.9261	-0.66685
7.96	0.56		7.95	-0.18		25	336.074	366.292		20.8554	-0.68857		20.8554	-0.66831		20.8554	-0.669757		20.8554	-0.668852		20.8554	-0.664443
8.02	0.64		8.01	-0.15						23.7848	-0.688316		23.7848	-0.671072		23.7848	-0.665282		23.7848	-0.665951		23.7848	-0.662863
8.08	0.7		8.07	-0.22						26.7141	-0.688702		26.7141	-0.675915		26.7141	-0.664522		26.7141	-0.664522		26.7141	-0.663466
8.14	0.83		8.13	0.07						29.6435	-0.689281		29.6435	-0.67641		29.6435	-0.66615		29.6435	-0.669896		29.6435	-0.662507
8.2	0.84		8.19	-0.08						32.5728	-0.689064		32.5728	-0.677526		32.5728	-0.661192		32.5728	-0.668852		32.5728	-0.661639
8.26	0.94		8.25	-0.07						35.5021	-0.693594		35.5021	-0.684528		35.5021	-0.668141		35.5021	-0.664745		35.5021	-0.661518
8.32	0.93		8.31	0						38.4315	-0.694987		38.4315	-0.686079		38.4315	-0.670288		38.4315	-0.667037		38.4315	-0.665788
8.38	1.13		8.37	-0.12						41.3608	-0.691778		41.3608	-0.683002		41.3608	-0.667164		41.3608	-0.668491		41.3608	-0.675101
8.44	1.19		8.43	-0.08						44.2902	-0.693383		44.2902	-0.682876		44.2902	-0.665173		44.2902	-0.671711		44.2902	-0.675306
8.5	1.29		8.49	-0.07						47.2195	-0.696103		47.2195	-0.679637		47.2195	-0.667417		47.2195	-0.668346		47.2195	-0.672188
8.56	1.48		8.55	-0.09						50.1489	-0.690053		50.1489	-0.676633		50.1489	-0.662169		50.1489	-0.673895		50.1489	-0.668623
8.62	1.45		8.61	-0.04						53.0782	-0.688045		53.0782	-0.682695		53.0782	-0.664775		53.0782	-0.673467		53.0782	-0.666946
8.68	1.61		8.67	-0.08						56.0076	-0.687942		56.0076	-0.687134		56.0076	-0.670071		56.0076	-0.667905		56.0076	-0.66071
8.74	1.87		8.73	-0.13						58.9369	-0.686253		58.9369	-0.681211		58.9369	-0.674329		58.9369	-0.677478		58.9369	-0.661952
8.8	2.04		8.79	0.02						61.8663	-0.684577		61.8663	-0.67752		61.8663	-0.667984		61.8663	-0.676868		61.8663	-0.663798
8.86	2.16		8.85	0.01						64.7956	-0.683021		64.7956	-0.678798		64.7956	-0.659805		64.7956	-0.668913		64.7956	-0.662809
8.92	2.31		8.91	-0.03						67.725	-0.684631		67.725	-0.682249		67.725	-0.664691		67.725	-0.668671		67.725	-0.67027
8.98	2.36		8.97	0.1						70.6543	-0.689625		70.6543	-0.682677		70.6543	-0.661241		70.6543	-0.669232		70.6543	-0.672152
9.04	2.52		9.03	-0.03						73.5836	-0.683877		73.5836	-0.68056		73.5836	-0.665197		73.5836	-0.673249		73.5836	-0.670577
9.1	2.82		9.09	0.1						76.513	-0.682049		76.513	-0.684993		76.513	-0.67381		76.513	-0.673623		76.513	-0.665674
9.16	3.44		9.15	0.14						79.4423	-0.689118		79.4423	-0.687327		79.4423	-0.67416		79.4423	-0.676084		79.4423	-0.663442
9.22	3.84		9.21	0.27						82.3717	-0.689691		82.3717	-0.678642		82.3717	-0.6641		82.3717	-0.677767		82.3717	-0.668008
9.28	4.19		9.27	0.07						85.301	-0.687924		85.301	-0.67536		85.301	-0.671265		85.301	-0.673895		85.301	-0.662145
9.34	4.56		9.33	-0.05						88.2304	-0.686694		88.2304	-0.674824		88.2304	-0.668587		88.2304	-0.669359		88.2304	-0.655046
9.4	4.93		9.39	0.01						91.1597	-0.68781		91.1597	-0.683829		91.1597	-0.670179		91.1597	-0.668183		91.1597	-0.657205
9.46	4.97		9.45	0.04						94.0891	-0.687864		94.0891	-0.688051		94.0891	-0.669082		94.0891	-0.670252		94.0891	-0.661114
9.52	4.95		9.51	-0.03						97.0184	-0.681802		97.0184	-0.679492		97.0184	-0.676078		97.0184	-0.671633		97.0184	-0.662881
9.58	4.85		9.57	0.01						99.9478	-0.683503		99.9478	-0.673298		99.9478	-0.67457		99.9478	-0.673485		99.9478	-0.659534
9.64	4.73		9.63	-0.09						102.877	-0.681633		102.877	-0.669082		102.877	-0.66194		102.877	-0.673617		102.877	-0.662658
9.7	4.52		9.69	0.04						105.806	-0.680928		105.806	-0.672845		105.806	-0.662447		105.806	-0.67109		105.806	-0.663394
9.76	4.37		9.75	-0.12						108.736	-0.678069		108.736	-0.669516		108.736	-0.671736		108.736	-0.671271		108.736	-0.669805
9.82	4.36		9.81	0.01						111.665	-0.689673		111.665	-0.670571		111.665	-0.673376		111.665	-0.671337		111.665	-0.668491
9.88	4.02		9.87	-0.14						114.594	-0.695247		114.594	-0.67328		114.594	-0.671205		114.594	-0.667785		114.594	-0.660861
9.94	4.19		9.93	-0.09						117.524	-0.694149		117.524	-0.675952		117.524	-0.667694		117.524	-0.664268		117.524	-0.665535
10	4.04		9.99	-0.04						120.453	-0.691435		120.453	-0.681024		120.453	-0.672158		120.453	-0.665426		120.453	-0.667031
10.06	3.74		10.05	-0.09						123.383	-0.693534		123.383	-0.680101		123.383	-0.669673		123.383	-0.668177		123.383	-0.666585
10.12	3.65		10.11	0.08						126.312	-0.695192		126.312	-0.68413		126.312	-0.669468		126.312	-0.671428		126.312	-0.664009
10.18	3.76		10.16	0.02						129.241	-0.692466		129.241	-0.676905		129.241	-0.668261		129.241	-0.673473		129.241	-0.668913
10.24	3.57		10.22	0.05						132.171	-0.689209		132.171	-0.670354		132.171	-0.670228		132.171	-0.67141		132.171	-0.667622
10.3	3.51		10.28	-0.06						135.1	-0.688431		135.1	-0.671518		135.1	-0.666874		135.1	-0.673358		135.1	-0.668267
10.36	3.26		10.34	-0.03						138.029	-0.682544		138.029	-0.673895		138.029	-0.664944		138.029	-0.672737		138.029	-0.669311
10.42	3.22		10.4	-0.08						140.959	-0.68711		140.959	-0.678642		140.959	-0.662423		140.959	-0.670113		140.959	-0.664455
10.48	3.02		10.46	-0.06						143.888	-0.68667		143.888	-0.680861		143.888	-0.668551		143.888	-0.670179		143.888	-0.66486
10.54	2.81		10.52	-0.15						146.817	-0.686845		146.817	-0.682574		146.817	-0.670384		146.817	-0.677031		146.817	-0.670976
10.6	2.66		10.58	-0.12						149.747	-0.679818		149.747	-0.68451		149.747	-0.671349		149.747	-0.67612		149.747	-0.669805
10.66	2.56		10.64	-0.09						152.676	-0.679305		152.676	-0.674787		152.676	-0.671289		152.676	-0.675505		152.676	-0.66793
10.72	2.37		10.7	-0.06						155.605	-0.676892		155.605	-0.680445		155.605	-0.671048		155.605	-0.666259		155.605	-0.668171
10.78	2.35		10.76	-0.04						158.535	-0.674329		158.535	-0.687894		158.535	-0.671265		158.535	-0.666597		158.535	-0.666373
10.84	2.31		10.82	-0.1						161.464	-0.684637		161.464	-0.686356		161.464	-0.669419		161.464	-0.675397		161.464	-0.664033
10.9	2.19		10.88	-0.08						164.393	-0.685813		164.393	-0.682315		164.393	-0.667658		164.393	-0.677972		164.393	-0.657899
10.96	2.22		10.94	0						167.323	-0.678774		167.323	-0.673599		167.323	-0.666416		167.323	-0.679969		167.323	-0.658291
11.02	2.23		11	-0.07						170.252	-0.674528		170.252	-0.669709		170.252	-0.657296		170.252	-0.67752		170.252	-0.659075
11.08	2.09		11.06	-0.01						173.181	-0.688521		173.181	-0.676139		173.181	-0.658647		173.181	-0.673352		173.181	-0.662459
11.14	2.16		11.12	0						176.111	-0.694191		176.111	-0.678201		176.111	-0.665028		176.111	-0.677514		176.111	-0.672604
11.2	2.42		11.18	0.18						179.04	-0.688726		179.04	-0.675933		179.04	-0.663846		179.04	-0.678026		179.04	-0.667381
11.26	2.77		11.24	0.25						181.969	-0.685644		181.969	-0.679981		181.969	-0.666585		181.969	-0.674094		181.969	-0.663714
11.32	3.07		11.3	0.46						184.899	-0.686241		184.899	-0.682393		184.899	-0.671193		184.899	-0.671778		184.899	-0.668255
11.38	3.69		11.36	0.72						187.828	-0.683702		187.828	-0.675149		187.828	-0.665342		187.828	-0.670855		187.828	-0.666337
11.43	4.3		11.42	0.84						190.757	-0.684408		190.757	-0.67594		190.757	-0.661325		190.757	-0.667791		190.757	-0.663961
11.49	5.22		11.48	1.18						193.687	-0.679335		193.687	-0.675795		193.687	-0.656174		193.687	-0.664021		193.687	-0.668304
11.55	5.92		11.54	1.49						196.616	-0.683955		196.616	-0.679088		196.616	-0.655607		196.616	-0.666464		196.616	-0.672085
11.61	6.54		11.6	1.79						199.546	-0.688256		199.546	-0.678491		199.546	-0.662592		199.546	-0.674112		199.546	-0.674631
11.67	7.07		11.66	1.91						202.475	-0.690355		202.475	-0.675288		202.475	-0.660674		202.475	-0.675777		202.475	-0.665414
11.73	7.63		11.72	2.1						205.404	-0.684806		205.404	-0.675029		205.404	-0.666669		205.404	-0.675493		205.404	-0.66071
11.79	7.74		11.78	2.29						208.334	-0.688763		208.334	-0.673014		208.334	-0.669407		208.334	-0.675493		208.334	-0.662887
11.85	7.94		11.84	2.36						211.263	-0.688877		211.263	-0.675946		211.263	-0.657344		211.263	-0.669431		211.263	-0.664317
11.91	8.16		11.9	2.38						214.192	-0.684703		214.192	-0.68284		214.192	-0.653291		214.192	-0.669715		214.192	-0.665517
11.97	8.45		11.96	2.36						217.122	-0.680349		217.122	-0.681096		217.122	-0.65802		217.122	-0.671754		217.122	-0.663521
12.03	8.98		12.02	2.25						220.051	-0.687225		220.051	-0.67995		220.051	-0.664823		220.051	-0.675481		220.051	-0.666862
12.09	9.69		12.08	2.27						222.98	-0.691561		222.98	-0.681893		222.98	-0.661542		222.98	-0.680258		222.98	-0.668714
12.15	10.47		12.14	2.27						225.91	-0.685512		225.91	-0.679371		225.91	-0.663448		225.91	-0.675566		225.91	-0.663967
12.21	11.86		12.2	2.52						228.839	-0.686302		228.839	-0.672079		228.839	-0.666464		228.839	-0.677586		228.839	-0.664642
12.27	13.37		12.26	2.73						231.768	-0.688063		231.768	-0.675795		231.768	-0.666006		231.768	-0.67761		231.768	-0.666814
12.33	15.18		12.32	3.2						234.698	-0.686453		234.698	-0.681784		234.698	-0.666404		234.698	-0.67574		234.698	-0.664811
12.39	17.15		12.38	3.88						237.627	-0.681519		237.627	-0.679191		237.627	-0.670143		237.627	-0.669178		237.627	-0.664455
12.45	19.25		12.44	4.86						240.556	-0.685421		240.556	-0.674558		240.556	-0.662688		240.556	-0.670354		240.556	-0.667381
12.51	21.6		12.5	6.52						243.486	-0.687176		243.486	-0.67188		243.486	-0.66311		243.486	-0.673099		243.486	-0.660927
12.57	24.2		12.56	8.71						246.415	-0.685053		246.415	-0.673877		246.415	-0.668382		246.415	-0.673847		246.415	-0.661132
12.63	27.09		12.62	11.66						249.344	-0.685017		249.344	-0.679221		249.344	-0.670614		249.344	-0.67641		249.344	-0.667628
12.69	29.83		12.68	15.49						252.274	-0.681754		252.274	-0.678521		252.274	-0.677031		252.274	-0.67527		252.274	-0.670909
12.75	32.22		12.74	20.42						255.203	-0.681326		255.203	-0.674842		255.203	-0.682411		255.203	-0.668677		255.203	-0.669311
12.81	34.68		12.8	26.31						258.132	-0.687707		258.132	-0.676983		258.132	-0.676018		258.132	-0.670493		258.132	-0.666675
12.87	36.88		12.86	33.06						261.062	-0.692152		261.062	-0.67404		261.062	-0.676633		261.062	-0.67527		261.062	-0.660951
12.93	38.48		12.92	39.88						263.991	-0.689299		263.991	-0.670813		263.991	-0.66907		263.991	-0.670644		263.991	-0.656747
12.99	39.28		12.98	46.35						266.92	-0.688503		266.92	-0.672875		266.92	-0.66761		266.92	-0.668871		266.92	-0.660788
13.05	39.84		13.04	52.92						269.85	-0.686857		269.85	-0.67644		269.85	-0.667248		269.85	-0.672043		269.85	-0.666048
13.11	39.75		13.09	57.64						272.779	-0.686169		272.779	-0.681742		272.779	-0.671941		272.779	-0.679884		272.779	-0.66334
13.17	39.16		13.15	60.91						275.708	-0.688624		275.708	-0.679233		275.708	-0.665861		275.708	-0.683045		275.708	-0.659503
13.23	38.43		13.21	62.16						278.638	-0.695355		278.638	-0.677146		278.638	-0.664039		278.638	-0.677429		278.638	-0.662622
13.29	37.41		13.27	62.04						281.567	-0.695114		281.567	-0.68249		281.567	-0.659841		281.567	-0.667441		281.567	-0.660613
13.35	35.87		13.33	61.07						284.497	-0.693196		284.497	-0.681048		284.497	-0.661976		284.497	-0.668267		284.497	-0.667357
13.41	34.48		13.39	59.43						287.426	-0.688419		287.426	-0.675017		287.426	-0.658116		287.426	-0.678497		287.426	-0.664902
13.47	32.83		13.45	57.59						290.355	-0.690186		290.355	-0.683183		290.355	-0.660046		290.355	-0.684269		290.355	-0.667284
13.53	31.13		13.51	55.59						293.285	-0.688509		293.285	-0.68182		293.285	-0.656439		293.285	-0.677864		293.285	-0.661415
13.59	29.51		13.57	53.56						296.214	-0.688057		296.214	-0.677339		296.214	-0.667019		296.214	-0.668889		296.214	-0.659769
13.65	27.8		13.63	50.49						299.143	-0.689818		299.143	-0.67556		299.143	-0.671229		299.143	-0.668581		299.143	-0.665336
13.71	26		13.69	48.16						302.073	-0.688009		302.073	-0.683672		302.073	-0.673087		302.073	-0.677562		302.073	-0.669606
13.77	24.42		13.75	45.34						305.002	-0.681724		305.002	-0.686833		305.002	-0.671832		305.002	-0.676531		305.002	-0.662332
13.83	22.73		13.81	42.84						307.931	-0.678014		307.931	-0.679649		307.931	-0.666343		307.931	-0.670843		307.931	-0.663508
13.89	20.73		13.87	39.89						310.861	-0.680005		310.861	-0.673774		310.861	-0.673955		310.861	-0.668521		310.861	-0.668617
13.95	19.28		13.93	36.91						313.79	-0.681507		313.79	-0.674468		313.79	-0.677514		313.79	-0.66872		313.79	-0.669872
14.01	17.91		13.99	34.12						316.719	-0.68439		316.719	-0.679854		316.719	-0.674474		316.719	-0.66954		316.719	-0.659292
14.07	16.59		14.05	31.54						319.649	-0.681012		319.649	-0.67682		319.649	-0.674426		319.649	-0.668074		319.649	-0.658695
14.13	15.38		14.11	29.03						322.578	-0.684293		322.578	-0.672049		322.578	-0.675523		322.578	-0.664715		322.578	-0.660782
14.19	14.13		14.17	26.63						325.507	-0.692472		325.507	-0.673105		325.507	-0.674763		325.507	-0.672707		325.507	-0.667097
14.25	12.99		14.23	24.32						328.437	-0.692134		328.437	-0.674395		328.437	-0.661928		328.437	-0.676084		328.437	-0.668846
14.31	12.13		14.29	22.44						331.366	-0.690886		331.366	-0.680083		331.366	-0.657103		331.366	-0.680928		331.366	-0.663165
14.37	10.96		14.35	20.17						334.295	-0.689842		334.295	-0.679311		334.295	-0.660505		334.295	-0.676392		334.295	-0.657959
14.43	10.16		14.41	18.28						337.225	-0.686205		337.225	-0.674196		337.225	-0.666536		337.225	-0.669124		337.225	-0.665046
14.49	9.25		14.47	16.5						340.154	-0.688027		340.154	-0.669407		340.154	-0.670336		340.154	-0.667519		340.154	-0.664003
14.55	8.44		14.53	14.97						343.083	-0.685614		343.083	-0.669504		343.083	-0.662845		343.083	-0.672676		343.083	-0.659063
14.61	7.69		14.59	13.72						346.013	-0.684565		346.013	-0.672809		346.013	-0.666199		346.013	-0.675113		346.013	-0.657405
14.67	6.92		14.65	12.33						348.942	-0.687019		348.942	-0.677279		348.942	-0.669552		348.942	-0.668955		348.942	-0.656988
14.73	6.45		14.71	11.09						351.871	-0.692623		351.871	-0.679969		351.871	-0.673497		351.871	-0.670626		351.871	-0.659859
14.79	5.78		14.77	9.82						354.801	-0.689939		354.801	-0.676283		354.801	-0.673026		354.801	-0.672791		354.801	-0.666186
14.85	5.3		14.83	9.02						357.73	-0.679625		357.73	-0.671922		357.73	-0.669926		357.73	-0.667115		357.73	-0.659051
14.91	4.83		14.89	7.87						360.66	-0.680005		360.66	-0.679046		360.66	-0.668225		360.66	-0.664033		360.66	-0.657959
14.97	4.39		14.95	6.97						363.589	-0.685801		363.589	-0.679408		363.589	-0.670903		363.589	-0.6653		363.589	-0.664703
15.03	3.89		15.01	6.31						366.518	-0.690741		366.518	-0.672477		366.518	-0.664775		366.518	-0.669172		366.518	-0.661452
15.09	3.65		15.07	5.56						369.448	-0.688883		369.448	-0.673002		369.448	-0.672773		369.448	-0.675041		369.448	-0.661029
15.15	3.34		15.13	4.86						372.377	-0.683612		372.377	-0.671452		372.377	-0.668828		372.377	-0.678219		372.377	-0.661174
15.21	2.78		15.19	4.38						375.306	-0.68363		375.306	-0.677279		375.306	-0.67141		375.306	-0.677574		375.306	-0.662314
15.27	2.61		15.25	3.95						378.236	-0.680469		378.236	-0.682164		378.236	-0.673979		378.236	-0.674046		378.236	-0.662465
15.33	2.48		15.31	3.45						381.165	-0.684372		381.165	-0.681561		381.165	-0.665704		381.165	-0.67375		381.165	-0.661277
15.39	2.18		15.37	3.07						384.094	-0.685602		384.094	-0.680958		384.094	-0.661602		384.094	-0.672737		384.094	-0.661114
15.45	2		15.43	2.62						387.024	-0.686398		387.024	-0.679854		387.024	-0.657875		387.024	-0.678611		387.024	-0.663478
15.51	1.67		15.49	2.31						389.953	-0.687056		389.953	-0.673666		389.953	-0.659142		389.953	-0.68442		389.953	-0.66375
15.57	1.1		15.55	1.98						392.882	-0.686416		392.882	-0.679221		392.882	-0.662688		392.882	-0.68033		392.882	-0.663092
15.63	0.55		15.61	1.65						395.812	-0.68588		395.812	-0.684649		395.812	-0.660432		395.812	-0.673207		395.812	-0.663153
15.69	0.63		15.67	1.49						398.741	-0.689269		398.741	-0.683557		398.741	-0.664413		398.741	-0.666512		398.741	-0.66425
15.75	1.02		15.73	1.26						401.67	-0.689704		401.67	-0.680475		401.67	-0.664027		401.67	-0.666928		401.67	-0.6677
15.81	1.29		15.79	1						404.6	-0.690536		404.6	-0.672381		404.6	-0.664847		404.6	-0.671518		404.6	-0.673786
15.87	1.49		15.85	0.85						407.529	-0.687213		407.529	-0.67109		407.529	-0.666898		407.529	-0.672719		407.529	-0.670988
15.93	1.67		15.91	0.87						410.458	-0.691248		410.458	-0.678431		410.458	-0.671241		410.458	-0.670372		410.458	-0.672749
15.98	1.72		15.97	0.7						413.388	-0.686796		413.388	-0.684848		413.388	-0.666862		413.388	-0.671169		413.388	-0.668346
16.04	1.83		16.02	0.6						416.317	-0.687834		416.317	-0.676693		416.317	-0.663979		416.317	-0.669456		416.317	-0.665167
16.1	1.89		16.08	0.43						419.246	-0.685946		419.246	-0.67214		419.246	-0.659528		419.246	-0.665656		419.246	-0.659672
16.16	2.03		16.14	0.44						422.176	-0.689698		422.176	-0.668798		422.176	-0.658985		422.176	-0.669003		422.176	-0.660969
16.22	1.94		16.2	0.43						425.105	-0.6891		425.105	-0.671512		425.105	-0.658647		425.105	-0.675264		425.105	-0.664178
16.28	1.84		16.26	0.38						428.034	-0.691296		428.034	-0.66764		428.034	-0.664268		428.034	-0.669932		428.034	-0.659859
16.34	1.87		16.32	0.17						430.964	-0.681157		430.964	-0.667676		430.964	-0.668273		430.964	-0.66682		430.964	-0.660927
16.4	1.66		16.38	0.24						433.893	-0.679715		433.893	-0.673521		433.893	-0.672616		433.893	-0.670017		433.893	-0.668201
16.46	1.51		16.44	0.21						436.823	-0.686344		436.823	-0.676289		436.823	-0.672845		436.823	-0.676344		436.823	-0.675505
16.52	1.22		16.5	0.29						439.752	-0.687713		439.752	-0.67609		439.752	-0.66457		439.752	-0.674938		439.752	-0.671645
16.58	1.12		16.56	0.12						442.681	-0.687448		442.681	-0.676428		442.681	-0.664522		442.681	-0.672429		442.681	-0.663189
16.64	0.84		16.62	0.02						445.611	-0.690482		445.611	-0.675584		445.611	-0.665475		445.611	-0.670764		445.611	-0.66188
16.7	0.8		16.68	0.06						448.54	-0.691977		448.54	-0.680916		448.54	-0.669456		448.54	-0.670487		448.54	-0.664546
16.76	0.71		16.74	-0.07						451.469	-0.681585		451.469	-0.680023		451.469	-0.662411		451.469	-0.673605		451.469	-0.662302
16.82	0.52		16.8	-0.07						454.399	-0.683425		454.399	-0.682442		454.399	-0.670698		454.399	-0.673068		454.399	-0.670041
16.88	0.57		16.86	0						457.328	-0.687792		457.328	-0.678099		457.328	-0.662037		457.328	-0.668641		457.328	-0.671211
16.94	0.55		16.92	-0.15						460.257	-0.684251		460.257	-0.679118		460.257	-0.656777		460.257	-0.660963		460.257	-0.66837
17	0.61		16.98	-0.14						463.187	-0.683835		463.187	-0.677821		463.187	-0.660541		463.187	-0.66565		463.187	-0.662905
17.06	0.63		17.04	-0.12						466.116	-0.68413		466.116	-0.67869		466.116	-0.665644		466.116	-0.665451		466.116	-0.661669
17.12	0.79		17.1	-0.07						469.045	-0.687635		469.045	-0.679715		469.045	-0.667345		469.045	-0.6634		469.045	-0.662845
17.18	0.8		17.16	-0.07						471.975	-0.688165		471.975	-0.683539		471.975	-0.659359		471.975	-0.664872		471.975	-0.667785
17.24	0.82		17.22	-0.14						474.904	-0.683787		474.904	-0.678382		474.904	-0.659009		474.904	-0.661621		474.904	-0.660836
17.3	0.84		17.28	-0.06						477.833	-0.680771		477.833	-0.674082		477.833	-0.66042		477.833	-0.658701		477.833	-0.661988
17.36	1.08		17.34	-0.09						480.763	-0.683479		480.763	-0.674721		480.763	-0.658056		480.763	-0.666838		480.763	-0.663032
17.42	0.89		17.4	-0.05						483.692	-0.686266		483.692	-0.673376		483.692	-0.662676		483.692	-0.673569		483.692	-0.661247
17.48	0.9		17.46	-0.06						486.621	-0.683575		486.621	-0.673985		486.621	-0.65919		486.621	-0.672526		486.621	-0.662809
17.54	0.86		17.52	-0.17						489.551	-0.685536		489.551	-0.679275		489.551	-0.660083		489.551	-0.678032		489.551	-0.666772
										492.48	-0.687152		492.48	-0.681724		492.48	-0.654811		492.48	-0.680572		492.48	-0.663159
										495.409	-0.686073		495.409	-0.677683		495.409	-0.655631		495.409	-0.676012		495.409	-0.658629
										498.339	-0.683889		498.339	-0.677375		498.339	-0.665523		498.339	-0.670445		498.339	-0.65846
										501.268	-0.68828		501.268	-0.66767		501.268	-0.666114		501.268	-0.669244		501.268	-0.659745
										504.197	-0.679438		504.197	-0.665348		504.197	-0.661675		504.197	-0.670065		504.197	-0.662284
										507.127	-0.682092		507.127	-0.675252		507.127	-0.661735		507.127	-0.672134		507.127	-0.664534
										510.056	-0.682822		510.056	-0.677725		510.056	-0.662025		510.056	-0.670976		510.056	-0.661789
										512.985	-0.678051		512.985	-0.677098		512.985	-0.66527		512.985	-0.674172		512.985	-0.66416
										515.915	-0.681277		515.915	-0.678804		515.915	-0.658526		515.915	-0.675354		515.915	-0.655758
										518.844	-0.685783		518.844	-0.678093		518.844	-0.651807		518.844	-0.675789		518.844	-0.655384
										521.774	-0.687556		521.774	-0.679166		521.774	-0.661011		521.774	-0.682659		521.774	-0.66311
										524.703	-0.68261		524.703	-0.678841		524.703	-0.663267		524.703	-0.676645		524.703	-0.671922
										527.632	-0.680059		527.632	-0.676036		527.632	-0.660939		527.632	-0.671482		527.632	-0.668255
										530.562	-0.68439		530.562	-0.669956		530.562	-0.663545		530.562	-0.670336		530.562	-0.66641
										533.491	-0.685644		533.491	-0.676488		533.491	-0.670505		533.491	-0.671072		533.491	-0.668111
										536.42	-0.681519		536.42	-0.670523		536.42	-0.667236		536.42	-0.672447		536.42	-0.670783
										539.35	-0.685433		539.35	-0.665523		539.35	-0.658321		539.35	-0.668768		539.35	-0.663448
										542.279	-0.684534		542.279	-0.668388		542.279	-0.65837		542.279	-0.671458		542.279	-0.658629
										545.208	-0.685572		545.208	-0.668858		545.208	-0.665463		545.208	-0.668328		545.208	-0.659184
										548.138	-0.686247		548.138	-0.670571		548.138	-0.666464		548.138	-0.666524		548.138	-0.664552
										551.067	-0.686893		551.067	-0.673804		551.067	-0.665065		551.067	-0.668858		551.067	-0.665246
										553.996	-0.687623		553.996	-0.668792		553.996	-0.66983		553.996	-0.67141		553.996	-0.66112
										556.926	-0.684179		556.926	-0.668436		556.926	-0.669637		556.926	-0.667158		556.926	-0.657079
										559.855	-0.67793		559.855	-0.677906		559.855	-0.667429		559.855	-0.671542		559.855	-0.661168
										562.784	-0.676947		562.784	-0.679667		562.784	-0.658744		562.784	-0.670161		562.784	-0.662103
										565.714	-0.682435		565.714	-0.678557		565.714	-0.658852		565.714	-0.66843		565.714	-0.66463
										568.643	-0.683395		568.643	-0.676386		568.643	-0.668768		568.643	-0.666464		568.643	-0.660499
										571.572	-0.680144		571.572	-0.673442		571.572	-0.663798		571.572	-0.665215		571.572	-0.663147
										574.502	-0.687948		574.502	-0.672954		574.502	-0.660276		574.502	-0.667694		574.502	-0.661367
										577.431	-0.68682		577.431	-0.672845		577.431	-0.653062		577.431	-0.667224		577.431	-0.66922
										580.36	-0.682966		580.36	-0.673159		580.36	-0.662399		580.36	-0.666422		580.36	-0.666639
										583.29	-0.68024		583.29	-0.675336		583.29	-0.659081		583.29	-0.66796		583.29	-0.661542
										586.219	-0.684522		586.219	-0.671729		586.219	-0.658563		586.219	-0.672387		586.219	-0.662296
										589.148	-0.688425		589.148	-0.669359		589.148	-0.663014		589.148	-0.675095		589.148	-0.664142
										592.078	-0.678907		592.078	-0.67138		592.078	-0.663653		592.078	-0.669293		592.078	-0.661928
										595.007	-0.680668		595.007	-0.674576		595.007	-0.664763		595.007	-0.669685		595.007	-0.659238
										597.937	-0.682417		597.937	-0.682442		597.937	-0.669624		597.937	-0.665402		597.937	-0.659045
										600.866	-0.683533		600.866	-0.685313		600.866	-0.670336		600.866	-0.666524		600.866	-0.657429
										603.795	-0.686857		603.795	-0.678045		603.795	-0.666367		603.795	-0.674685		603.795	-0.65355
										606.725	-0.689891		606.725	-0.675324		606.725	-0.658719		606.725	-0.675149		606.725	-0.656657
										609.654	-0.683744		609.654	-0.670004		609.654	-0.660867		609.654	-0.672839		609.654	-0.662586
										612.583	-0.678521		612.583	-0.676778		612.583	-0.665885		612.583	-0.67033		612.583	-0.665131
										615.513	-0.678437		615.513	-0.676223		615.513	-0.664908		615.513	-0.669854		615.513	-0.66723
										618.442	-0.680548		618.442	-0.678823		618.442	-0.66767		618.442	-0.669299		618.442	-0.662857
										621.371	-0.682031		621.371	-0.67641		621.371	-0.672158		621.371	-0.671729		621.371	-0.664853
										624.301	-0.680741		624.301	-0.680777		624.301	-0.671108		624.301	-0.668231		624.301	-0.659769
										627.23	-0.678895		627.23	-0.682224		627.23	-0.667079		627.23	-0.666862		627.23	-0.656035
										630.159	-0.682104		630.159	-0.682749		630.159	-0.667332		630.159	-0.664094		630.159	-0.658092
										633.089	-0.685946		633.089	-0.671066		633.089	-0.66527		633.089	-0.672073		633.089	-0.660764
										636.018	-0.687779		636.018	-0.671953		636.018	-0.657911		636.018	-0.673394		636.018	-0.659347
										638.947	-0.689673		638.947	-0.68129		638.947	-0.656439		638.947	-0.671325		638.947	-0.660571
										641.877	-0.684896		641.877	-0.683449		641.877	-0.655306		641.877	-0.669269		641.877	-0.662966
										644.806	-0.690554		644.806	-0.680107		644.806	-0.660155		644.806	-0.668141		644.806	-0.660276
										647.735	-0.693938		647.735	-0.677821		647.735	-0.67176		647.735	-0.664721		647.735	-0.661204
										650.665	-0.68942		650.665	-0.680228		650.665	-0.667887		650.665	-0.672707		650.665	-0.664956
										653.594	-0.685825		653.594	-0.684287		653.594	-0.659841		653.594	-0.669992		653.594	-0.6627
										656.523	-0.685512		656.523	-0.67799		656.523	-0.652254		656.523	-0.665758		656.523	-0.660263
										659.453	-0.683672		659.453	-0.677176		659.453	-0.661096		659.453	-0.663925		659.453	-0.664552
										662.382	-0.679154		662.382	-0.674009		662.382	-0.664172		662.382	-0.668563		662.382	-0.663925
										665.311	-0.677146		665.311	-0.671941		665.311	-0.659431		665.311	-0.669956		665.311	-0.658623
										668.241	-0.671331		668.241	-0.667405		668.241	-0.651916		668.241	-0.674691		668.241	-0.651216
										671.17	-0.677731		671.17	-0.666965		671.17	-0.653038		671.17	-0.671036		671.17	-0.656705
										674.1	-0.682122		674.1	-0.66919		674.1	-0.665004		674.1	-0.671675		674.1	-0.663997
										677.029	-0.683684		677.029	-0.668521		677.029	-0.668394		677.029	-0.670704		677.029	-0.670855
										679.958	-0.681669		679.958	-0.675728		679.958	-0.664606		679.958	-0.66951		679.958	-0.671325
										682.888	-0.682779		682.888	-0.679359		682.888	-0.664413		682.888	-0.670596		682.888	-0.666283
										685.817	-0.684233		685.817	-0.676712		685.817	-0.667152		685.817	-0.667604		685.817	-0.661253
										688.746	-0.683485		688.746	-0.671144		688.746	-0.668539		688.746	-0.673617		688.746	-0.657097
										691.676	-0.681175		691.676	-0.673316		691.676	-0.660879		691.676	-0.67685		691.676	-0.661066
										694.605	-0.683117		694.605	-0.672791		694.605	-0.657899		694.605	-0.671603		694.605	-0.661265
										697.534	-0.680487		697.534	-0.674999		697.534	-0.655848		697.534	-0.671796		697.534	-0.661434
										700.464	-0.683624		700.464	-0.674076		700.464	-0.660686		700.464	-0.671301		700.464	-0.656047
										703.393	-0.683382		703.393	-0.678358		703.393	-0.668177		703.393	-0.666337		703.393	-0.658333
										706.322	-0.682206		706.322	-0.677659		706.322	-0.670396		706.322	-0.666675		706.322	-0.664274
										709.252	-0.685156		709.252	-0.671754		709.252	-0.669226		709.252	-0.66951		709.252	-0.664057
										712.181	-0.681277		712.181	-0.672894		712.181	-0.669335		712.181	-0.667996		712.181	-0.663762
										715.11	-0.678231		715.11	-0.676977		715.11	-0.665065		715.11	-0.668895		715.11	-0.659739
										718.04	-0.682484		718.04	-0.678696		718.04	-0.666862		718.04	-0.666319		718.04	-0.658876
										720.969	-0.681603		720.969	-0.674848		720.969	-0.662821		720.969	-0.666572		720.969	-0.660649
										723.898	-0.678611		723.898	-0.673629		723.898	-0.656584		723.898	-0.670758		723.898	-0.658955
										726.828	-0.678352		726.828	-0.671814		726.828	-0.662242		726.828	-0.676826		726.828	-0.655631
										729.757	-0.679739		729.757	-0.67001		729.757	-0.656753		729.757	-0.671368		729.757	-0.654419
										732.686	-0.683871		732.686	-0.670861		732.686	-0.651711		732.686	-0.669878		732.686	-0.659184
										735.616	-0.681603		735.616	-0.675964		735.616	-0.656319		735.616	-0.672477		735.616	-0.655318
										738.545	-0.676066		738.545	-0.675662		738.545	-0.655306		738.545	-0.666174		738.545	-0.657694
										741.474	-0.682369		741.474	-0.672652		741.474	-0.659093		741.474	-0.672284		741.474	-0.655595
										744.404	-0.68907		744.404	-0.676235		744.404	-0.663774		744.404	-0.677351		744.404	-0.660463
										747.333	-0.686965		747.333	-0.673424		747.333	-0.661723		747.333	-0.670053		747.333	-0.658273
										750.263	-0.6879		750.263	-0.669142		750.263	-0.67071		750.263	-0.667785		750.263	-0.666597
										753.192	-0.686266		753.192	-0.670885		753.192	-0.66884		753.192	-0.668768		753.192	-0.661385
										756.121	-0.683805		756.121	-0.676941		756.121	-0.667791		756.121	-0.664443		756.121	-0.657658
										759.051	-0.685403		759.051	-0.673702		759.051	-0.669311		759.051	-0.667532		759.051	-0.654883
										761.98	-0.683057		761.98	-0.674492		761.98	-0.670421		761.98	-0.669962		761.98	-0.652073
										764.909	-0.685433		764.909	-0.677405		764.909	-0.657923		764.909	-0.673038		764.909	-0.65808
										767.839	-0.680964		767.839	-0.670776		767.839	-0.655161		767.839	-0.675397		767.839	-0.656337
										770.768	-0.677833		770.768	-0.669166		770.768	-0.654594		770.768	-0.669637		770.768	-0.659075
										773.697	-0.677272		773.697	-0.674522		773.697	-0.655306		773.697	-0.665589		773.697	-0.658388
										776.627	-0.681682		776.627	-0.672833		776.627	-0.66188		776.627	-0.663671		776.627	-0.654527
										779.556	-0.680602		779.556	-0.674993		779.556	-0.667453		779.556	-0.664721		779.556	-0.654799
										782.485	-0.683123		782.485	-0.676513		782.485	-0.669323		782.485	-0.667441		782.485	-0.653725
										785.415	-0.680536		785.415	-0.675469		785.415	-0.66346		785.415	-0.664763		785.415	-0.655167
										788.344	-0.68129		788.344	-0.674383		788.344	-0.653822		788.344	-0.668949		788.344	-0.652941
										791.273	-0.682972		791.273	-0.67536		791.273	-0.653448		791.273	-0.659335		791.273	-0.651071
										794.203	-0.681657		794.203	-0.675795		794.203	-0.653689		794.203	-0.662887		794.203	-0.648291
										797.132	-0.679987		797.132	-0.675638		797.132	-0.651409		797.132	-0.668352		797.132	-0.653448
										800.061	-0.686229		800.061	-0.675656		800.061	-0.648791		800.061	-0.667218		800.061	-0.659739
										802.991	-0.681302		802.991	-0.677556		802.991	-0.649165		802.991	-0.662767		802.991	-0.664673
										805.92	-0.673762		805.92	-0.674311		805.92	-0.65048		805.92	-0.665414		805.92	-0.663774
										808.849	-0.675777		808.849	-0.67904		808.849	-0.657996		808.849	-0.672158		808.849	-0.661633
										811.779	-0.680994		811.779	-0.673352		811.779	-0.662833		811.779	-0.672236		811.779	-0.663309
										814.708	-0.683358		814.708	-0.671295		814.708	-0.658418		814.708	-0.669244		814.708	-0.661826
										817.637	-0.682834		817.637	-0.673774		817.637	-0.667513		817.637	-0.665481		817.637	-0.657175
										820.567	-0.680156		820.567	-0.672688		820.567	-0.66182		820.567	-0.664329		820.567	-0.655897
										823.496	-0.678153		823.496	-0.670234		823.496	-0.666585		823.496	-0.663846		823.496	-0.652947
										826.425	-0.682852		826.425	-0.672508		826.425	-0.661615		826.425	-0.664648		826.425	-0.654986
										829.355	-0.68483		829.355	-0.677725		829.355	-0.666343		829.355	-0.666597		829.355	-0.657392
										832.284	-0.681012		832.284	-0.679908		832.284	-0.665547		832.284	-0.662115		832.284	-0.65995
										835.214	-0.679046		835.214	-0.673352		835.214	-0.664401		835.214	-0.663424		835.214	-0.66425
										838.143	-0.681181		838.143	-0.672031		838.143	-0.664015		838.143	-0.665034		838.143	-0.660601
										841.072	-0.678045		841.072	-0.675373		841.072	-0.663171		841.072	-0.669799		841.072	-0.664793
										844.002	-0.680077		844.002	-0.675885		844.002	-0.658382		844.002	-0.668551		844.002	-0.664841
										846.931	-0.677604		846.931	-0.67647		846.931	-0.656753		846.931	-0.67153		846.931	-0.662489
										849.86	-0.674866		849.86	-0.671126		849.86	-0.661265		849.86	-0.669311		849.86	-0.662652
										852.79	-0.680674		852.79	-0.673702		852.79	-0.660903		852.79	-0.668352		852.79	-0.66001
										855.719	-0.680698		855.719	-0.672321		855.719	-0.651035		855.719	-0.666301		855.719	-0.660583
										858.648	-0.681899		858.648	-0.673798		858.648	-0.651047		858.648	-0.670734		858.648	-0.65688
										861.578	-0.680337		861.578	-0.671717		861.578	-0.651288		861.578	-0.67068		861.578	-0.661084
										864.507	-0.678207		864.507	-0.675849		864.507	-0.665065		864.507	-0.670427		864.507	-0.660559
										867.436	-0.67872		867.436	-0.679076		867.436	-0.657863		867.436	-0.668792		867.436	-0.650378
										870.366	-0.681706		870.366	-0.677429		870.366	-0.652012		870.366	-0.663261		870.366	-0.649901
										873.295	-0.682803		873.295	-0.675421		873.295	-0.657067		873.295	-0.668436		873.295	-0.648623
										876.224	-0.679625		876.224	-0.669486		876.224	-0.657079		876.224	-0.667224		876.224	-0.655945
										879.154	-0.680065		879.154	-0.669618		879.154	-0.657248		879.154	-0.668907		879.154	-0.658575
										882.083	-0.686079		882.083	-0.668931		882.083	-0.65463		882.083	-0.672055		882.083	-0.651023
										885.012	-0.681513		885.012	-0.669172		885.012	-0.659431		885.012	-0.664673		885.012	-0.644871
										887.942	-0.681706		887.942	-0.666693		887.942	-0.653351		887.942	-0.66118		887.942	-0.651518
										890.871	-0.681169		890.871	-0.673617		890.871	-0.659335		890.871	-0.663641		890.871	-0.65805
										893.8	-0.68135		893.8	-0.671663		893.8	-0.661627		893.8	-0.664636		893.8	-0.661584
										896.73	-0.678087		896.73	-0.669576		896.73	-0.668068		896.73	-0.668038		896.73	-0.660505
										899.659	-0.675927		899.659	-0.677659		899.659	-0.67305		899.659	-0.668696		899.659	-0.65498
										902.588	-0.679094		902.588	-0.676205		902.588	-0.665077		902.588	-0.66796		902.588	-0.659395
										905.518	-0.687568		905.518	-0.673382		905.518	-0.666126		905.518	-0.671428		905.518	-0.663068
										908.447	-0.680011		908.447	-0.67419		908.447	-0.666452		908.447	-0.675837		908.447	-0.658189
										911.377	-0.682749		911.377	-0.671898		911.377	-0.661096		911.377	-0.670656		911.377	-0.649334
										914.306	-0.679613		914.306	-0.669775		914.306	-0.666922		914.306	-0.665089		914.306	-0.652567
										917.235	-0.680059		917.235	-0.673243		917.235	-0.661627		917.235	-0.65647		917.235	-0.656144
										920.165	-0.681145		920.165	-0.670113		920.165	-0.653436		920.165	-0.657996		920.165	-0.659196
										923.094	-0.680367		923.094	-0.662308		923.094	-0.653568		923.094	-0.662911		923.094	-0.655866
										926.023	-0.680445		926.023	-0.668189		926.023	-0.655776		926.023	-0.663738		926.023	-0.661295
										928.953	-0.680807		928.953	-0.675167		928.953	-0.65545		928.953	-0.669811		928.953	-0.662338
										931.882	-0.68103		931.882	-0.670626		931.882	-0.653568		931.882	-0.666217		931.882	-0.656892
										934.811	-0.678786		934.811	-0.660674		934.811	-0.658816		934.811	-0.662646		934.811	-0.65311
										937.741	-0.674842		937.741	-0.661307		937.741	-0.662495		937.741	-0.664763		937.741	-0.652042
										940.67	-0.679975		940.67	-0.661072		940.67	-0.659588		940.67	-0.665698		940.67	-0.654244
										943.599	-0.683274		943.599	-0.66451		943.599	-0.660155		943.599	-0.661578		943.599	-0.659522
										946.529	-0.681736		946.529	-0.667556		946.529	-0.655716		946.529	-0.662308		946.529	-0.663768
										949.458	-0.67901		949.458	-0.668858		949.458	-0.66504		949.458	-0.673129		949.458	-0.659244
										952.387	-0.677182		952.387	-0.672019		952.387	-0.662543		952.387	-0.677725		952.387	-0.657284
										955.317	-0.67755		955.317	-0.673949		955.317	-0.660203		955.317	-0.671313		955.317	-0.655824
										958.246	-0.682586		958.246	-0.670378		958.246	-0.666078		958.246	-0.66574		958.246	-0.656452
										961.175	-0.685029		961.175	-0.670939		961.175	-0.659407		961.175	-0.666295		961.175	-0.661802
										964.105	-0.685512		964.105	-0.668207		964.105	-0.663617		964.105	-0.663846		964.105	-0.659684
										967.034	-0.684052		967.034	-0.672242		967.034	-0.667308		967.034	-0.662242		967.034	-0.656765
										969.963	-0.68568		969.963	-0.67676		969.963	-0.666693		969.963	-0.661222		969.963	-0.655782
										972.893	-0.68448		972.893	-0.67562		972.893	-0.661976		972.893	-0.665215		972.893	-0.654226
										975.822	-0.681869		975.822	-0.676295		975.822	-0.658008		975.822	-0.663707		975.822	-0.656114
										978.751	-0.682713		978.751	-0.679142		978.751	-0.659154		978.751	-0.662109		978.751	-0.664998
										981.681	-0.686459		981.681	-0.675982		981.681	-0.659093		981.681	-0.669582		981.681	-0.660945
										984.61	-0.68559		984.61	-0.674715		984.61	-0.655679		984.61	-0.669534		984.61	-0.65963
										987.54	-0.689655		987.54	-0.671669		987.54	-0.657935		987.54	-0.665547		987.54	-0.657507
										990.469	-0.683847		990.469	-0.673436		990.469	-0.658599		990.469	-0.664401		990.469	-0.658973
										993.398	-0.681525		993.398	-0.671307		993.398	-0.660481		993.398	-0.668593		993.398	-0.657139
										996.328	-0.684408		996.328	-0.672851		996.328	-0.66153		996.328	-0.663858		996.328	-0.662676
										999.257	-0.677417		999.257	-0.675897		999.257	-0.661072		999.257	-0.669998		999.257	-0.658949
										1002.19	-0.672797		1002.19	-0.678358		1002.19	-0.664148		1002.19	-0.668551		1002.19	-0.65235
										1005.12	-0.680626		1005.12	-0.671784		1005.12	-0.659829		1005.12	-0.665487		1005.12	-0.660704
										1008.04	-0.678087		1008.04	-0.668497		1008.04	-0.655414		1008.04	-0.668913		1008.04	-0.661802
										1010.97	-0.674993		1010.97	-0.665806		1010.97	-0.654919		1010.97	-0.668014		1010.97	-0.65612
										1013.9	-0.673219		1013.9	-0.673026		1013.9	-0.651494		1013.9	-0.675391		1013.9	-0.657423
										1016.83	-0.674757		1016.83	-0.669944		1016.83	-0.660794		1016.83	-0.674148		1016.83	-0.657043
										1019.76	-0.674745		1019.76	-0.676108		1019.76	-0.664896		1019.76	-0.670312		1019.76	-0.652235
										1022.69	-0.670366		1022.69	-0.673219		1022.69	-0.668913		1022.69	-0.676048		1022.69	-0.655119
										1025.62	-0.672272		1025.62	-0.670396		1025.62	-0.667296		1025.62	-0.673853		1025.62	-0.661458
										1028.55	-0.673551		1028.55	-0.674124		1028.55	-0.66726		1028.55	-0.670668		1028.55	-0.664522
										1031.48	-0.670559		1031.48	-0.674607		1031.48	-0.673099		1031.48	-0.667694		1031.48	-0.662815
										1034.41	-0.667845		1034.41	-0.670939		1034.41	-0.671567		1034.41	-0.664009		1034.41	-0.660028
										1037.34	-0.673388		1037.34	-0.668943		1037.34	-0.665788		1037.34	-0.665227		1037.34	-0.660342
										1040.27	-0.676344		1040.27	-0.665408		1040.27	-0.659467		1040.27	-0.668165		1040.27	-0.656844
										1043.2	-0.675167		1043.2	-0.663508		1043.2	-0.667924		1043.2	-0.673056		1043.2	-0.656144
										1046.13	-0.672936		1046.13	-0.666301		1046.13	-0.670119		1046.13	-0.670451		1046.13	-0.657724
										1049.06	-0.670547		1049.06	-0.671663		1049.06	-0.66235		1049.06	-0.669974		1049.06	-0.660444
										1051.99	-0.674486		1051.99	-0.673828		1051.99	-0.65855		1051.99	-0.666832		1051.99	-0.660016
										1054.91	-0.679414		1054.91	-0.676428		1054.91	-0.659081		1054.91	-0.667652		1054.91	-0.655927
										1057.84	-0.679661		1057.84	-0.676832		1057.84	-0.662254		1057.84	-0.665451		1057.84	-0.660957
										1060.77	-0.67869		1060.77	-0.666259		1060.77	-0.666355		1060.77	-0.670185		1060.77	-0.667857
										1063.7	-0.683696		1063.7	-0.671042		1063.7	-0.656862		1063.7	-0.672707		1063.7	-0.664395
										1066.63	-0.680831		1066.63	-0.670988		1066.63	-0.651301		1066.63	-0.671832		1066.63	-0.657971
										1069.56	-0.679522		1069.56	-0.670161		1069.56	-0.655125		1069.56	-0.66685		1069.56	-0.660541
										1072.49	-0.67828		1072.49	-0.669709		1072.49	-0.656982		1072.49	-0.668141		1072.49	-0.659232
										1075.42	-0.674202		1075.42	-0.670017		1075.42	-0.660927		1075.42	-0.668147		1075.42	-0.657736
										1078.35	-0.67878		1078.35	-0.667604		1078.35	-0.662194		1078.35	-0.662881		1078.35	-0.656699
										1081.28	-0.684287		1081.28	-0.665258		1081.28	-0.663545		1081.28	-0.665264		1081.28	-0.655185
										1084.21	-0.683853		1084.21	-0.66992		1084.21	-0.662435		1084.21	-0.662519		1084.21	-0.654642
										1087.14	-0.676066		1087.14	-0.672453		1087.14	-0.649684		1087.14	-0.660601		1087.14	-0.654805
										1090.07	-0.672001		1090.07	-0.675065		1090.07	-0.654051		1090.07	-0.659304		1090.07	-0.655921
										1093	-0.677888		1093	-0.674323		1093	-0.659938		1093	-0.659896		1093	-0.659871
										1095.93	-0.680144		1095.93	-0.673847		1095.93	-0.658961		1095.93	-0.6639		1095.93	-0.659069
										1098.85	-0.677598		1098.85	-0.671736		1098.85	-0.659479		1098.85	-0.662387		1098.85	-0.657579
										1101.78	-0.679353		1101.78	-0.674691		1101.78	-0.666186		1101.78	-0.663822		1101.78	-0.661548
										1104.71	-0.675427		1104.71	-0.676663		1104.71	-0.667308		1104.71	-0.666572		1104.71	-0.662821
										1107.64	-0.677309		1107.64	-0.673804		1107.64	-0.661856		1107.64	-0.662996		1107.64	-0.65729
										1110.57	-0.674613		1110.57	-0.67688		1110.57	-0.668249		1110.57	-0.659317		1110.57	-0.657079
										1113.5	-0.679239		1113.5	-0.679878		1113.5	-0.670348		1113.5	-0.662248		1113.5	-0.661036
										1116.43	-0.679384		1116.43	-0.678955		1116.43	-0.666681		1116.43	-0.669854		1116.43	-0.667049
										1119.36	-0.681024		1119.36	-0.675354		1119.36	-0.660263		1119.36	-0.667538		1119.36	-0.665704
										1122.29	-0.6798		1122.29	-0.671555		1122.29	-0.661253		1122.29	-0.665987		1122.29	-0.66349
										1125.22	-0.67574		1125.22	-0.670113		1125.22	-0.666186		1125.22	-0.671929		1125.22	-0.664455
										1128.15	-0.678985		1128.15	-0.67185		1128.15	-0.671181		1128.15	-0.6684		1128.15	-0.657284
										1131.08	-0.675288		1131.08	-0.670764		1131.08	-0.667815		1131.08	-0.669365		1131.08	-0.654015
										1134.01	-0.6748		1134.01	-0.669293		1134.01	-0.664835		1134.01	-0.670565		1134.01	-0.657193
										1136.94	-0.671922		1136.94	-0.662278		1136.94	-0.667562		1136.94	-0.668219		1136.94	-0.657025
										1139.87	-0.670994		1139.87	-0.666874		1139.87	-0.669118		1139.87	-0.665016		1139.87	-0.653122
										1142.79	-0.671723		1142.79	-0.670927		1142.79	-0.670614		1142.79	-0.662791		1142.79	-0.658044
										1145.72	-0.676579		1145.72	-0.668098		1145.72	-0.674896		1145.72	-0.663653		1145.72	-0.660746
										1148.65	-0.67498		1148.65	-0.668285		1148.65	-0.66422		1148.65	-0.667085		1148.65	-0.654926
										1151.58	-0.674848		1151.58	-0.669124		1151.58	-0.662049		1151.58	-0.667918		1151.58	-0.654932
										1154.51	-0.67682		1154.51	-0.66983		1154.51	-0.664703		1154.51	-0.66346		1154.51	-0.657664
										1157.44	-0.678231		1157.44	-0.669938		1157.44	-0.649974		1157.44	-0.667188		1157.44	-0.65127
										1160.37	-0.679679		1160.37	-0.673213		1160.37	-0.655197		1160.37	-0.667725		1160.37	-0.65384
										1163.3	-0.678045		1163.3	-0.671398		1163.3	-0.660625		1163.3	-0.663961		1163.3	-0.652127
										1166.23	-0.673123		1166.23	-0.669811		1166.23	-0.662133		1166.23	-0.663792		1166.23	-0.655897
										1169.16	-0.674691		1169.16	-0.672761		1169.16	-0.653098		1169.16	-0.665161		1169.16	-0.656771
										1172.09	-0.676265		1172.09	-0.675807		1172.09	-0.647042		1172.09	-0.668557		1172.09	-0.653424
										1175.02	-0.674034		1175.02	-0.674968		1175.02	-0.655414		1175.02	-0.671012		1175.02	-0.650643
										1177.95	-0.677176		1177.95	-0.672556		1177.95	-0.654907		1177.95	-0.67062		1177.95	-0.656186
										1180.88	-0.675433		1180.88	-0.671669		1180.88	-0.657067		1180.88	-0.666211		1180.88	-0.658092
										1183.81	-0.67723		1183.81	-0.677037		1183.81	-0.65773		1183.81	-0.668943		1183.81	-0.659666
										1186.74	-0.677309		1186.74	-0.677067		1186.74	-0.665016		1186.74	-0.670873		1186.74	-0.658104
										1189.66	-0.679842		1189.66	-0.674456		1189.66	-0.663291		1189.66	-0.670125		1189.66	-0.657543
										1192.59	-0.679878		1192.59	-0.664636		1192.59	-0.663243		1192.59	-0.662163		1192.59	-0.651928
										1195.52	-0.67948		1195.52	-0.662109		1195.52	-0.661506		1195.52	-0.657887		1195.52	-0.650685
										1198.45	-0.674631		1198.45	-0.668086		1198.45	-0.652145		1198.45	-0.665203		1198.45	-0.65621
										1201.38	-0.671766		1201.38	-0.66609		1201.38	-0.658237		1201.38	-0.666826		1201.38	-0.659286
										1204.31	-0.677272		1204.31	-0.662465		1204.31	-0.664992		1204.31	-0.665426		1204.31	-0.654678
										1207.24	-0.678437		1207.24	-0.663472		1207.24	-0.669528		1207.24	-0.662121		1207.24	-0.65615
										1210.17	-0.677435		1210.17	-0.66343		1210.17	-0.664654		1210.17	-0.659618		1210.17	-0.657706
										1213.1	-0.673424		1213.1	-0.663472		1213.1	-0.671796		1213.1	-0.660758		1213.1	-0.654895
										1216.03	-0.673991		1216.03	-0.665493		1216.03	-0.667272		1216.03	-0.665668		1216.03	-0.655275
										1218.96	-0.678581		1218.96	-0.663406		1218.96	-0.666802		1218.96	-0.665746		1218.96	-0.656391
										1221.89	-0.681663		1221.89	-0.663677		1221.89	-0.668189		1221.89	-0.662851		1221.89	-0.653761
										1224.82	-0.673286		1224.82	-0.660191		1224.82	-0.669202		1224.82	-0.663261		1224.82	-0.651246
										1227.75	-0.666398		1227.75	-0.658122		1227.75	-0.66907		1227.75	-0.664118		1227.75	-0.649889
										1230.68	-0.67442		1230.68	-0.663593		1230.68	-0.670831		1230.68	-0.658653		1230.68	-0.651379
										1233.6	-0.676911		1233.6	-0.666603		1233.6	-0.663122		1233.6	-0.659353		1233.6	-0.654063
										1236.53	-0.678569		1236.53	-0.665626		1236.53	-0.664787		1236.53	-0.661337		1236.53	-0.654805
										1239.46	-0.675897		1239.46	-0.671772		1239.46	-0.668418		1239.46	-0.662175		1239.46	-0.658719
										1242.39	-0.682369		1242.39	-0.670963		1242.39	-0.669299		1242.39	-0.662314		1242.39	-0.660414
										1245.32	-0.68024		1245.32	-0.673322		1245.32	-0.661964		1245.32	-0.659491		1245.32	-0.66001
										1248.25	-0.678895		1248.25	-0.669106		1248.25	-0.659576		1248.25	-0.654895		1248.25	-0.658219
										1251.18	-0.686597		1251.18	-0.66533		1251.18	-0.6589		1251.18	-0.655571		1251.18	-0.654944
										1254.11	-0.683986		1254.11	-0.667984		1254.11	-0.661289		1254.11	-0.656373		1254.11	-0.64881
										1257.04	-0.683147		1257.04	-0.668159		1257.04	-0.659612		1257.04	-0.659202		1257.04	-0.649666
										1259.97	-0.680928		1259.97	-0.662411		1259.97	-0.656246		1259.97	-0.668551		1259.97	-0.649913
										1262.9	-0.683244		1262.9	-0.6703		1262.9	-0.656608		1262.9	-0.668207		1262.9	-0.649045
										1265.83	-0.678497		1265.83	-0.666307		1265.83	-0.657803		1265.83	-0.670131		1265.83	-0.6527
										1268.76	-0.678117		1268.76	-0.662127		1268.76	-0.653641		1268.76	-0.665402		1268.76	-0.652073
										1271.69	-0.67486		1271.69	-0.666959		1271.69	-0.665246		1271.69	-0.659244		1271.69	-0.651964
										1274.62	-0.673551		1274.62	-0.672321		1274.62	-0.665282		1274.62	-0.664075		1274.62	-0.654057
										1277.54	-0.676253		1277.54	-0.672176		1277.54	-0.659962		1277.54	-0.666717		1277.54	-0.654479
										1280.47	-0.680361		1280.47	-0.674468		1280.47	-0.65241		1280.47	-0.667013		1280.47	-0.653695
										1283.4	-0.679727		1283.4	-0.674178		1283.4	-0.650046		1283.4	-0.667459		1283.4	-0.65732
										1286.33	-0.68097		1286.33	-0.679263		1286.33	-0.653363		1286.33	-0.664739		1286.33	-0.655607
										1289.26	-0.68071		1289.26	-0.676133		1289.26	-0.661229		1289.26	-0.66536		1289.26	-0.656156
										1292.19	-0.678304		1292.19	-0.671573		1292.19	-0.671277		1292.19	-0.663128		1292.19	-0.650746
										1295.12	-0.675336		1295.12	-0.667525		1295.12	-0.666247		1295.12	-0.659009		1295.12	-0.652555
										1298.05	-0.676844		1298.05	-0.669498		1298.05	-0.665366		1298.05	-0.661156		1298.05	-0.656832
										1300.98	-0.680113		1300.98	-0.670288		1300.98	-0.668044		1300.98	-0.662543		1300.98	-0.664087
										1303.91	-0.675837		1303.91	-0.675246		1303.91	-0.666054		1303.91	-0.663647		1303.91	-0.654407
										1306.84	-0.675946		1306.84	-0.677272		1306.84	-0.667429		1306.84	-0.663394		1306.84	-0.654431
										1309.77	-0.673328		1309.77	-0.670801		1309.77	-0.661434		1309.77	-0.661084		1309.77	-0.655824
										1312.7	-0.677128		1312.7	-0.674245		1312.7	-0.657971		1312.7	-0.664467		1312.7	-0.656663
										1315.63	-0.681724		1315.63	-0.676519		1315.63	-0.663822		1315.63	-0.662815		1315.63	-0.65808
										1318.56	-0.682309		1318.56	-0.672333		1318.56	-0.651276		1318.56	-0.657097		1318.56	-0.656964
										1321.48	-0.679896		1321.48	-0.672013		1321.48	-0.6527		1321.48	-0.662827		1321.48	-0.654678
										1324.41	-0.677309		1324.41	-0.672984		1324.41	-0.658201		1324.41	-0.666018		1324.41	-0.652609
										1327.34	-0.682429		1327.34	-0.670982		1327.34	-0.664992		1327.34	-0.665963		1327.34	-0.660456
										1330.27	-0.679848		1330.27	-0.670077		1330.27	-0.661578		1330.27	-0.668376		1330.27	-0.661271
										1333.2	-0.676742		1333.2	-0.671693		1333.2	-0.661964		1333.2	-0.666959		1333.2	-0.656005
										1336.13	-0.680668		1336.13	-0.673093		1336.13	-0.654775		1336.13	-0.662598		1336.13	-0.65425
										1339.06	-0.683147		1339.06	-0.674836		1339.06	-0.652881		1339.06	-0.659479		1339.06	-0.653792
										1341.99	-0.688811		1341.99	-0.677646		1341.99	-0.660601		1341.99	-0.660565		1341.99	-0.654672
										1344.92	-0.686839		1344.92	-0.674498		1344.92	-0.662326		1344.92	-0.662308		1344.92	-0.651789
										1347.85	-0.673491		1347.85	-0.67068		1347.85	-0.668165		1347.85	-0.662634		1347.85	-0.649666
										1350.78	-0.673859		1350.78	-0.669456		1350.78	-0.66837		1350.78	-0.662839		1350.78	-0.650957
										1353.71	-0.673841		1353.71	-0.661862		1353.71	-0.66147		1353.71	-0.662773		1353.71	-0.655945
										1356.64	-0.67486		1356.64	-0.660879		1356.64	-0.665993		1356.64	-0.671126		1356.64	-0.653918
										1359.57	-0.676633		1359.57	-0.660456		1359.57	-0.665258		1359.57	-0.673237		1359.57	-0.655384
										1362.5	-0.674359		1362.5	-0.662555		1362.5	-0.658382		1362.5	-0.665137		1362.5	-0.6501
										1365.43	-0.675777		1365.43	-0.66428		1365.43	-0.654763		1365.43	-0.668026		1365.43	-0.650136
										1368.35	-0.677713		1368.35	-0.667278		1368.35	-0.666705		1368.35	-0.66542		1368.35	-0.653701
										1371.28	-0.676681		1371.28	-0.675186		1371.28	-0.667164		1371.28	-0.664932		1371.28	-0.657905
										1374.21	-0.68021		1374.21	-0.668768		1374.21	-0.663629		1374.21	-0.659594		1374.21	-0.655462
										1377.14	-0.676675		1377.14	-0.667905		1377.14	-0.660517		1377.14	-0.65969		1377.14	-0.649919
										1380.07	-0.678256		1380.07	-0.668593		1380.07	-0.66042		1380.07	-0.66197		1380.07	-0.647863
										1383	-0.68173		1383	-0.666506		1383	-0.661639		1383	-0.660704		1383	-0.648942
										1385.93	-0.68293		1385.93	-0.663044		1385.93	-0.663653		1385.93	-0.66343		1385.93	-0.653816
										1388.86	-0.68091		1388.86	-0.660975		1388.86	-0.666452		1388.86	-0.664739		1388.86	-0.657513
										1391.79	-0.682285		1391.79	-0.666024		1391.79	-0.661771		1391.79	-0.664419		1391.79	-0.656041
										1394.72	-0.679293		1394.72	-0.667586		1394.72	-0.65539		1394.72	-0.659377		1394.72	-0.656632
										1397.65	-0.678177		1397.65	-0.674389		1397.65	-0.660324		1397.65	-0.663388		1397.65	-0.65229
										1400.58	-0.681947		1400.58	-0.67112		1400.58	-0.658973		1400.58	-0.663032		1400.58	-0.65875
										1403.51	-0.677532		1403.51	-0.665698		1403.51	-0.658345		1403.51	-0.655263		1403.51	-0.653828
										1406.44	-0.680469		1406.44	-0.668322		1406.44	-0.655595		1406.44	-0.657012		1406.44	-0.652296
										1409.37	-0.676096		1409.37	-0.67565		1409.37	-0.654871		1409.37	-0.658671		1409.37	-0.650088
										1412.29	-0.676742		1412.29	-0.669051		1412.29	-0.661856		1412.29	-0.662537		1412.29	-0.650691
										1415.22	-0.68033		1415.22	-0.665487		1415.22	-0.658502		1415.22	-0.667061		1415.22	-0.658478
										1418.15	-0.68109		1418.15	-0.666506		1418.15	-0.663665		1418.15	-0.668195		1418.15	-0.660692
										1421.08	-0.684305		1421.08	-0.665638		1421.08	-0.666054		1421.08	-0.666084		1421.08	-0.654636
										1424.01	-0.683117		1424.01	-0.660463		1424.01	-0.662724		1424.01	-0.66463		1424.01	-0.652676
										1426.94	-0.682592		1426.94	-0.660209		1426.94	-0.666283		1426.94	-0.666874		1426.94	-0.654334
										1429.87	-0.678443		1429.87	-0.659558		1429.87	-0.665571		1429.87	-0.666398		1429.87	-0.660372
										1432.8	-0.674685		1432.8	-0.665583		1432.8	-0.657115		1432.8	-0.669805		1432.8	-0.659805
										1435.73	-0.673183		1435.73	-0.66343		1435.73	-0.651892		1435.73	-0.667568		1435.73	-0.662025
										1438.66	-0.673901		1438.66	-0.66425		1438.66	-0.646777		1438.66	-0.668491		1438.66	-0.658725
										1441.59	-0.67413		1441.59	-0.661693		1441.59	-0.653303		1441.59	-0.665758		1441.59	-0.658014
										1444.52	-0.677001		1444.52	-0.662917		1444.52	-0.657585		1444.52	-0.665016		1444.52	-0.659353
										1447.45	-0.673798		1447.45	-0.656023		1447.45	-0.663002		1447.45	-0.665258		1447.45	-0.657187
										1450.38	-0.676989		1450.38	-0.658098		1450.38	-0.667272		1450.38	-0.659268		1450.38	-0.657784
										1453.31	-0.672628		1453.31	-0.660022		1453.31	-0.661699		1453.31	-0.658876		1453.31	-0.657151
										1456.23	-0.672206		1456.23	-0.659425		1456.23	-0.664582		1456.23	-0.659419		1456.23	-0.663225
										1459.16	-0.670324		1459.16	-0.657736		1459.16	-0.664389		1459.16	-0.660927		1459.16	-0.663931
										1462.09	-0.675686		1462.09	-0.65422		1462.09	-0.66153		1462.09	-0.663159		1462.09	-0.66603
										1465.02	-0.677297		1465.02	-0.653713		1465.02	-0.660143		1465.02	-0.664878		1465.02	-0.663213
										1467.95	-0.678907		1467.95	-0.651868		1467.95	-0.663086		1467.95	-0.669359		1467.95	-0.655673
										1470.88	-0.679504		1470.88	-0.655396		1470.88	-0.656234		1470.88	-0.669341		1470.88	-0.655058
										1473.81	-0.681844		1473.81	-0.653472		1473.81	-0.657984		1473.81	-0.667797		1473.81	-0.65586
										1476.74	-0.685566		1476.74	-0.658478		1476.74	-0.657103		1476.74	-0.668098		1476.74	-0.652471
										1479.67	-0.683919		1479.67	-0.651777		1479.67	-0.656632		1479.67	-0.661639		1479.67	-0.65694
										1482.6	-0.681072		1482.6	-0.649841		1482.6	-0.660481		1482.6	-0.665843		1482.6	-0.659154
										1485.53	-0.69097		1485.53	-0.651421		1485.53	-0.662013		1485.53	-0.670789		1485.53	-0.662079
										1488.46	-0.688256		1488.46	-0.652549		1488.46	-0.65931		1488.46	-0.666597		1488.46	-0.662163
										1491.39	-0.684378		1491.39	-0.652947		1491.39	-0.662519		1491.39	-0.657037		1491.39	-0.66451
										1494.32	-0.682665		1494.32	-0.649003		1494.32	-0.659021		1494.32	-0.656687		1494.32	-0.661114
										1497.25	-0.681597		1497.25	-0.646487		1497.25	-0.662555		1497.25	-0.659292		1497.25	-0.65279
										1500.17	-0.682049		1500.17	-0.645522		1500.17	-0.665511		1500.17	-0.662411		1500.17	-0.655161
										1503.1	-0.681332		1503.1	-0.645438		1503.1	-0.659166		1503.1	-0.66042		1503.1	-0.657598
										1506.03	-0.681881		1506.03	-0.650354		1506.03	-0.665619		1506.03	-0.664178		1506.03	-0.660438
										1508.96	-0.682526		1508.96	-0.644533		1508.96	-0.667212		1508.96	-0.666271		1508.96	-0.654304
										1511.89	-0.675572		1511.89	-0.642066		1511.89	-0.6558		1511.89	-0.660849		1511.89	-0.65156
										1514.82	-0.675264		1514.82	-0.644207		1514.82	-0.653725		1514.82	-0.660227		1514.82	-0.657996
										1517.75	-0.673388		1517.75	-0.639985		1517.75	-0.65112		1517.75	-0.668792		1517.75	-0.656554
										1520.68	-0.681585		1520.68	-0.640408		1520.68	-0.655957		1520.68	-0.672797		1520.68	-0.657917
										1523.61	-0.678087		1523.61	-0.636137		1523.61	-0.656029		1523.61	-0.665553		1523.61	-0.659087
										1526.54	-0.67635		1526.54	-0.636282		1526.54	-0.652229		1526.54	-0.65761		1526.54	-0.659956
										1529.47	-0.675149		1529.47	-0.627223		1529.47	-0.66387		1529.47	-0.66077		1529.47	-0.657519
										1532.4	-0.678334		1532.4	-0.622114		1532.4	-0.665909		1532.4	-0.662037		1532.4	-0.658912
										1535.33	-0.679233		1535.33	-0.613639		1535.33	-0.658623		1535.33	-0.65732		1535.33	-0.665698
										1538.26	-0.675101		1538.26	-0.614188		1538.26	-0.649708		1538.26	-0.655577		1538.26	-0.65878
										1541.19	-0.669685		1541.19	-0.617644		1541.19	-0.653255		1541.19	-0.655106		1541.19	-0.657935
										1544.12	-0.672713		1544.12	-0.615738		1544.12	-0.66194		1544.12	-0.657634		1544.12	-0.660233
										1547.04	-0.676133		1547.04	-0.607686		1547.04	-0.655474		1547.04	-0.66498		1547.04	-0.660269
										1549.97	-0.676778		1549.97	-0.593458		1549.97	-0.656922		1549.97	-0.662893		1549.97	-0.662724
										1552.9	-0.679619		1552.9	-0.5859		1552.9	-0.658454		1552.9	-0.664872		1552.9	-0.659202
										1555.83	-0.685524		1555.83	-0.572613		1555.83	-0.65153		1555.83	-0.66147		1555.83	-0.657012
										1558.76	-0.684872		1558.76	-0.552546		1558.76	-0.654859		1558.76	-0.664094		1558.76	-0.658189
										1561.69	-0.681507		1561.69	-0.531176		1561.69	-0.651614		1561.69	-0.664299		1561.69	-0.657242
										1564.62	-0.680511		1564.62	-0.506006		1564.62	-0.654751		1564.62	-0.666186		1564.62	-0.654751
										1567.55	-0.676		1567.55	-0.473303		1567.55	-0.657827		1567.55	-0.665909		1567.55	-0.660824
										1570.48	-0.678231		1570.48	-0.442439		1570.48	-0.657598		1570.48	-0.665656		1570.48	-0.657791
										1573.41	-0.67989		1573.41	-0.404875		1573.41	-0.662326		1573.41	-0.660052		1573.41	-0.65378
										1576.34	-0.679408		1576.34	-0.362135		1576.34	-0.664763		1576.34	-0.662833		1576.34	-0.659817
										1579.27	-0.675722		1579.27	-0.316561		1579.27	-0.667477		1579.27	-0.656807		1579.27	-0.664359
										1582.2	-0.678443		1582.2	-0.286692		1582.2	-0.656934		1582.2	-0.654992		1582.2	-0.661783
										1585.13	-0.679776		1585.13	-0.253181		1585.13	-0.65989		1585.13	-0.654986		1585.13	-0.652507
										1588.06	-0.673708		1588.06	-0.22961		1588.06	-0.655824		1588.06	-0.654039		1588.06	-0.656964
										1590.98	-0.673557		1590.98	-0.224833		1590.98	-0.655511		1590.98	-0.65381		1590.98	-0.661144
										1593.91	-0.674558		1593.91	-0.216955		1593.91	-0.657851		1593.91	-0.65855		1593.91	-0.656361
										1596.84	-0.678726		1596.84	-0.218319		1596.84	-0.650275		1596.84	-0.661229		1596.84	-0.659811
										1599.77	-0.678328		1599.77	-0.22844		1599.77	-0.648707		1599.77	-0.657712		1599.77	-0.662477
										1602.7	-0.681368		1602.7	-0.244097		1602.7	-0.650963		1602.7	-0.656222		1602.7	-0.655505
										1605.63	-0.681392		1605.63	-0.263899		1605.63	-0.657899		1605.63	-0.659805		1605.63	-0.653948
										1608.56	-0.683135		1608.56	-0.281155		1608.56	-0.658442		1608.56	-0.663774		1608.56	-0.652983
										1611.49	-0.686712		1611.49	-0.304685		1611.49	-0.653424		1611.49	-0.662622		1611.49	-0.657242
										1614.42	-0.689161		1614.42	-0.331073		1614.42	-0.653786		1614.42	-0.659672		1614.42	-0.655535
										1617.35	-0.692562		1617.35	-0.350723		1617.35	-0.654932		1617.35	-0.664504		1617.35	-0.657953
										1620.28	-0.686139		1620.28	-0.373764		1620.28	-0.6534		1620.28	-0.661777		1620.28	-0.660113
										1623.21	-0.67787		1623.21	-0.397522		1623.21	-0.654196		1623.21	-0.654974		1623.21	-0.664823
										1626.14	-0.682659		1626.14	-0.428669		1626.14	-0.658345		1626.14	-0.652724		1626.14	-0.662163
										1629.07	-0.687436		1629.07	-0.451065		1629.07	-0.660481		1629.07	-0.655872		1629.07	-0.661337
										1632	-0.687068		1632	-0.471717		1632	-0.658611		1632	-0.663448		1632	-0.660903
										1634.92	-0.691043		1634.92	-0.494691		1634.92	-0.664136		1634.92	-0.66618		1634.92	-0.660631
										1637.85	-0.68512		1637.85	-0.515904		1637.85	-0.661458		1637.85	-0.665318		1637.85	-0.660523
										1640.78	-0.675312		1640.78	-0.534855		1640.78	-0.655655		1640.78	-0.664365		1640.78	-0.659497
										1643.71	-0.679751		1643.71	-0.550242		1643.71	-0.663231		1643.71	-0.665246		1643.71	-0.660263
										1646.64	-0.685506		1646.64	-0.562148		1646.64	-0.668298		1646.64	-0.666735		1646.64	-0.659956
										1649.57	-0.681887		1649.57	-0.576594		1649.57	-0.665776		1649.57	-0.66834		1649.57	-0.663285
										1652.5	-0.68258		1652.5	-0.590454		1652.5	-0.662157		1652.5	-0.666747		1652.5	-0.664866
										1655.43	-0.67761		1655.43	-0.596371		1655.43	-0.661023		1655.43	-0.664582		1655.43	-0.660963
										1658.36	-0.679546		1658.36	-0.599067		1658.36	-0.657791		1658.36	-0.666723		1658.36	-0.66004
										1661.29	-0.683328		1661.29	-0.603989		1661.29	-0.652266		1661.29	-0.670547		1661.29	-0.658629
										1664.22	-0.68556		1664.22	-0.609273		1664.22	-0.663496		1664.22	-0.67001		1664.22	-0.658219
										1667.15	-0.685928		1667.15	-0.614611		1667.15	-0.668587		1667.15	-0.658852		1667.15	-0.657151
										1670.08	-0.680614		1670.08	-0.611353		1670.08	-0.661578		1670.08	-0.658345		1670.08	-0.656693
										1673.01	-0.680463		1673.01	-0.603947		1673.01	-0.654895		1673.01	-0.66539		1673.01	-0.660589
										1675.94	-0.683859		1675.94	-0.612391		1675.94	-0.652374		1675.94	-0.663364		1675.94	-0.659546
										1678.87	-0.683871		1678.87	-0.622247		1678.87	-0.656053		1678.87	-0.663659		1678.87	-0.664081
										1681.79	-0.687882		1681.79	-0.617337		1681.79	-0.661928		1681.79	-0.668937		1681.79	-0.663527
										1684.72	-0.687828		1684.72	-0.614641		1684.72	-0.663014		1684.72	-0.663611		1684.72	-0.664184
										1687.65	-0.681308		1687.65	-0.615021		1687.65	-0.663677		1687.65	-0.656638		1687.65	-0.659847
										1690.58	-0.679577		1690.58	-0.615395		1690.58	-0.664256		1690.58	-0.661023		1690.58	-0.658659
										1693.51	-0.683147		1693.51	-0.61993		1693.51	-0.668647		1693.51	-0.662368		1693.51	-0.658918
										1696.44	-0.679564		1696.44	-0.619146		1696.44	-0.667188		1696.44	-0.663949		1696.44	-0.655999
										1699.37	-0.681718		1699.37	-0.620401		1699.37	-0.658466		1699.37	-0.664045		1699.37	-0.656385
										1702.3	-0.676301		1702.3	-0.614598		1702.3	-0.654618		1702.3	-0.664938		1702.3	-0.656144
										1705.23	-0.679987		1705.23	-0.622331		1705.23	-0.660517		1705.23	-0.659341		1705.23	-0.66042
										1708.16	-0.678545		1708.16	-0.624388		1708.16	-0.657453		1708.16	-0.664914		1708.16	-0.658466
										1711.09	-0.684088		1711.09	-0.619617		1711.09	-0.656065		1711.09	-0.662905		1711.09	-0.65577
										1714.02	-0.685138		1714.02	-0.615069		1714.02	-0.659009		1714.02	-0.656548		1714.02	-0.653906
										1716.95	-0.681718		1716.95	-0.610425		1716.95	-0.665788		1716.95	-0.651693		1716.95	-0.657766
										1719.88	-0.675306		1719.88	-0.607759		1719.88	-0.667453		1719.88	-0.656053		1719.88	-0.661325
										1722.81	-0.674697		1722.81	-0.608042		1722.81	-0.662519		1722.81	-0.654147		1722.81	-0.663545
										1725.73	-0.680101		1725.73	-0.606691		1725.73	-0.660553		1725.73	-0.663334		1725.73	-0.660939
										1728.66	-0.680723		1728.66	-0.60876		1728.66	-0.666536		1728.66	-0.667688		1728.66	-0.662091
										1731.59	-0.68252		1731.59	-0.60844		1731.59	-0.672085		1731.59	-0.673394		1731.59	-0.658683
										1734.52	-0.68758		1734.52	-0.605666		1734.52	-0.680578		1734.52	-0.673593		1734.52	-0.664504
										1737.45	-0.68606		1737.45	-0.60879		1737.45	-0.674353		1737.45	-0.665776		1737.45	-0.660867
										1740.38	-0.682122		1740.38	-0.608482		1740.38	-0.663907		1740.38	-0.668889		1740.38	-0.65577
										1743.31	-0.680656		1743.31	-0.606872		1743.31	-0.668322		1743.31	-0.66302		1743.31	-0.657471
										1746.24	-0.681869		1746.24	-0.599272		1746.24	-0.658647		1746.24	-0.659069		1746.24	-0.660444
										1749.17	-0.683563		1749.17	-0.60084		1749.17	-0.665414		1749.17	-0.663147		1749.17	-0.662791
										1752.1	-0.684927		1752.1	-0.607174		1752.1	-0.667345		1752.1	-0.664443		1752.1	-0.663014
										1755.03	-0.680789		1755.03	-0.60192		1755.03	-0.661096		1755.03	-0.661723		1755.03	-0.665722
										1757.96	-0.680668		1757.96	-0.592752		1757.96	-0.664582		1757.96	-0.661235		1757.96	-0.666657
										1760.89	-0.677972		1760.89	-0.591654		1760.89	-0.667803		1760.89	-0.664299		1760.89	-0.663068
										1763.82	-0.679824		1763.82	-0.589399		1763.82	-0.657996		1763.82	-0.663436		1763.82	-0.660354
										1766.75	-0.684866		1766.75	-0.589013		1766.75	-0.66007		1766.75	-0.665089		1766.75	-0.662097
										1769.67	-0.677266		1769.67	-0.588536		1769.67	-0.662555		1769.67	-0.665915		1769.67	-0.660022
										1772.6	-0.680542		1772.6	-0.585563		1772.6	-0.654015		1772.6	-0.66419		1772.6	-0.660692
										1775.53	-0.685886		1775.53	-0.583289		1775.53	-0.657175		1775.53	-0.666904		1775.53	-0.658219
										1778.46	-0.68787		1778.46	-0.57932		1778.46	-0.652073		1778.46	-0.663092		1778.46	-0.659823
										1781.39	-0.687321		1781.39	-0.57622		1781.39	-0.658345		1781.39	-0.661355		1781.39	-0.659268
										1784.32	-0.687586		1784.32	-0.573723		1784.32	-0.66346		1784.32	-0.662127		1784.32	-0.660873
										1787.25	-0.688021		1787.25	-0.567154		1787.25	-0.666054		1787.25	-0.671542		1787.25	-0.657242
										1790.18	-0.686893		1790.18	-0.567667		1790.18	-0.661397		1790.18	-0.670155		1790.18	-0.657971
										1793.11	-0.685379		1793.11	-0.563855		1793.11	-0.663786		1793.11	-0.662857		1793.11	-0.65045
										1796.04	-0.687007		1796.04	-0.562528		1796.04	-0.671144		1796.04	-0.657887		1796.04	-0.650601
										1798.97	-0.686392		1798.97	-0.55786		1798.97	-0.667815		1798.97	-0.659847		1798.97	-0.657302
										1801.9	-0.684655		1801.9	-0.550429		1801.9	-0.668804		1801.9	-0.659461		1801.9	-0.656325
										1804.83	-0.680487		1804.83	-0.545724		1804.83	-0.672604		1804.83	-0.657284		1804.83	-0.65533
										1807.76	-0.681947		1807.76	-0.540103		1807.76	-0.665776		1807.76	-0.65621		1807.76	-0.658231
										1810.69	-0.680946		1810.69	-0.534234		1810.69	-0.656813		1810.69	-0.659624		1810.69	-0.663671
										1813.61	-0.680318		1813.61	-0.524897		1813.61	-0.661434		1813.61	-0.666886		1813.61	-0.664805
										1816.54	-0.681235		1816.54	-0.513479		1816.54	-0.65966		1816.54	-0.669226		1816.54	-0.665167
										1819.47	-0.680457		1819.47	-0.503811		1819.47	-0.660215		1819.47	-0.671862		1819.47	-0.657815
										1822.4	-0.682641		1822.4	-0.497827		1822.4	-0.668466		1822.4	-0.668702		1822.4	-0.659335
										1825.33	-0.685867		1825.33	-0.484648		1825.33	-0.666729		1825.33	-0.664606		1825.33	-0.658888
										1828.26	-0.684275		1828.26	-0.46539		1828.26	-0.667055		1828.26	-0.667773		1828.26	-0.660861
										1831.19	-0.679546		1831.19	-0.450118		1831.19	-0.670035		1831.19	-0.669124		1831.19	-0.667218
										1834.12	-0.679438		1834.12	-0.433211		1834.12	-0.657815		1834.12	-0.663756		1834.12	-0.669323
										1837.05	-0.678792		1837.05	-0.414574		1837.05	-0.663207		1837.05	-0.667351		1837.05	-0.660456
										1839.98	-0.683557		1839.98	-0.394253		1839.98	-0.663412		1839.98	-0.663436		1839.98	-0.653786
										1842.91	-0.679679		1842.91	-0.375634		1842.91	-0.671856		1842.91	-0.658261		1842.91	-0.66036
										1845.84	-0.680005		1845.84	-0.365266		1845.84	-0.669781		1845.84	-0.655679		1845.84	-0.662236
										1848.77	-0.681917		1848.77	-0.357931		1848.77	-0.658816		1848.77	-0.662586		1848.77	-0.662133
										1851.7	-0.686097		1851.7	-0.357328		1851.7	-0.658599		1851.7	-0.662875		1851.7	-0.667767
										1854.63	-0.686706		1854.63	-0.367739		1854.63	-0.662206		1854.63	-0.660674		1854.63	-0.665897
										1857.56	-0.681392		1857.56	-0.380194		1857.56	-0.668466		1857.56	-0.662326		1857.56	-0.660867
										1860.48	-0.6817		1860.48	-0.399567		1860.48	-0.66387		1860.48	-0.669299		1860.48	-0.663913
										1863.41	-0.678823		1863.41	-0.424429		1863.41	-0.661168		1863.41	-0.661464		1863.41	-0.664383
										1866.34	-0.6772		1866.34	-0.458429		1866.34	-0.663629		1866.34	-0.6577		1866.34	-0.662163
										1869.27	-0.675668		1869.27	-0.491271		1869.27	-0.665487		1869.27	-0.659896		1869.27	-0.667489
										1872.2	-0.679848		1872.2	-0.533396		1872.2	-0.660119		1872.2	-0.66498		1872.2	-0.665276
										1875.13	-0.677031		1875.13	-0.572516		1875.13	-0.650034		1875.13	-0.656614		1875.13	-0.660263
										1878.06	-0.68185		1878.06	-0.616348		1878.06	-0.656512		1878.06	-0.655505		1878.06	-0.658725
										1880.99	-0.687979		1880.99	-0.669745		1880.99	-0.664703		1880.99	-0.659612		1880.99	-0.662356
										1883.92	-0.687954		1883.92	-0.722177		1883.92	-0.668563		1883.92	-0.658894		1883.92	-0.65738
										1886.85	-0.687026		1886.85	-0.76546		1886.85	-0.66644		1886.85	-0.661277		1886.85	-0.657917
										1889.78	-0.68705		1889.78	-0.812476		1889.78	-0.657332		1889.78	-0.663768		1889.78	-0.658183
										1892.71	-0.683829		1892.71	-0.85685		1892.71	-0.657634		1892.71	-0.659859		1892.71	-0.658967
										1895.64	-0.680318		1895.64	-0.893794		1895.64	-0.66527		1895.64	-0.661482		1895.64	-0.65849
										1898.57	-0.687092		1898.57	-0.9164		1898.57	-0.656765		1898.57	-0.662151		1898.57	-0.658973
										1901.5	-0.692756		1901.5	-0.943385		1901.5	-0.656825		1901.5	-0.661554		1901.5	-0.65586
										1904.42	-0.683913		1904.42	-0.96908		1904.42	-0.65808		1904.42	-0.661235		1904.42	-0.659503
										1907.35	-0.684577		1907.35	-0.9806		1907.35	-0.658213		1907.35	-0.66524		1907.35	-0.657766
										1910.28	-0.684251		1910.28	-0.982868		1910.28	-0.666838		1910.28	-0.667507		1910.28	-0.656409
										1913.21	-0.683732		1913.21	-0.980491		1913.21	-0.663484		1913.21	-0.668484		1913.21	-0.658961
										1916.14	-0.680662		1916.14	-0.971106		1916.14	-0.656741		1916.14	-0.662592		1916.14	-0.662881
										1919.07	-0.685982		1919.07	-0.961908		1919.07	-0.658599		1919.07	-0.666024		1919.07	-0.668925
										1922	-0.686501		1922	-0.948633		1922	-0.664667		1922	-0.665185		1922	-0.676458
										1924.93	-0.682972		1924.93	-0.939006		1924.93	-0.655897		1924.93	-0.662308		1924.93	-0.674474
										1927.86	-0.681796		1927.86	-0.924452		1927.86	-0.652808		1927.86	-0.665282		1927.86	-0.666808
										1930.79	-0.68106		1930.79	-0.91251		1930.79	-0.657622		1930.79	-0.666277		1930.79	-0.668551
										1933.72	-0.680288		1933.72	-0.89801		1933.72	-0.657224		1933.72	-0.665046		1933.72	-0.664486
										1936.65	-0.683039		1936.65	-0.88246		1936.65	-0.661916		1936.65	-0.669944		1936.65	-0.663852
										1939.58	-0.691079		1939.58	-0.870047		1939.58	-0.662447		1939.58	-0.674257		1939.58	-0.658997
										1942.51	-0.691676		1942.51	-0.864709		1942.51	-0.666211		1942.51	-0.669094		1942.51	-0.655293
										1945.44	-0.690994		1945.44	-0.856633		1945.44	-0.663581		1945.44	-0.664154		1945.44	-0.662827
										1948.36	-0.687526		1948.36	-0.849606		1948.36	-0.653593		1948.36	-0.664787		1948.36	-0.666205
										1951.29	-0.678376		1951.29	-0.839883		1951.29	-0.653086		1951.29	-0.668696		1951.29	-0.65849
										1954.22	-0.678907		1954.22	-0.830577		1954.22	-0.65954		1954.22	-0.671717		1954.22	-0.651837
										1957.15	-0.686754		1957.15	-0.823273		1957.15	-0.663207		1957.15	-0.668026		1957.15	-0.659335
										1960.08	-0.683594		1960.08	-0.816246		1960.08	-0.660215		1960.08	-0.668026		1960.08	-0.665933
										1963.01	-0.68591		1963.01	-0.817331		1963.01	-0.655993		1963.01	-0.665819		1963.01	-0.664781
										1965.94	-0.684263		1965.94	-0.817386		1965.94	-0.656789		1965.94	-0.668195		1965.94	-0.66197
										1968.87	-0.682068		1968.87	-0.812259		1968.87	-0.658949		1968.87	-0.671229		1968.87	-0.662664
										1971.8	-0.681633		1971.8	-0.8049		1971.8	-0.658864		1971.8	-0.669775		1971.8	-0.667447
										1974.73	-0.68635		1974.73	-0.802578		1974.73	-0.659829		1974.73	-0.666006		1974.73	-0.65954
										1977.66	-0.684203		1977.66	-0.801438		1977.66	-0.663183		1977.66	-0.667875		1977.66	-0.659178
										1980.59	-0.683708		1980.59	-0.804756		1980.59	-0.663315		1980.59	-0.667996		1980.59	-0.661862
										1983.52	-0.686597		1983.52	-0.802542		1983.52	-0.655872		1983.52	-0.669504		1983.52	-0.66416
										1986.45	-0.684902		1986.45	-0.78949		1986.45	-0.655824		1986.45	-0.66837		1986.45	-0.667405
										1989.38	-0.683569		1989.38	-0.790376		1989.38	-0.658418		1989.38	-0.66872		1989.38	-0.66767
										1992.31	-0.68179		1992.31	-0.791426		1992.31	-0.656584		1992.31	-0.667664		1992.31	-0.668786
										1995.23	-0.68474		1995.23	-0.787572		1995.23	-0.659938		1995.23	-0.661446		1995.23	-0.666343
										1998.16	-0.684908		1998.16	-0.783802		1998.16	-0.660987		1998.16	-0.659594		1998.16	-0.663424
										2001.09	-0.688051		2001.09	-0.779851		2001.09	-0.65884		2001.09	-0.664685		2001.09	-0.659317
										2004.02	-0.688172		2004.02	-0.782017		2004.02	-0.662628		2004.02	-0.672875		2004.02	-0.658985
										2006.95	-0.684565		2006.95	-0.781401		2006.95	-0.665776		2006.95	-0.668304		2006.95	-0.661271
										2009.88	-0.675379		2009.88	-0.779405		2009.88	-0.668913		2009.88	-0.667007		2009.88	-0.662803
										2012.81	-0.672369		2012.81	-0.770943		2012.81	-0.667936		2012.81	-0.665179		2012.81	-0.666458
										2015.74	-0.678117		2015.74	-0.765858		2015.74	-0.678985		2015.74	-0.671561		2015.74	-0.668068
										2018.67	-0.683968		2018.67	-0.767951		2018.67	-0.676018		2018.67	-0.672453		2018.67	-0.664866
										2021.6	-0.680674		2021.6	-0.7659		2021.6	-0.663074		2021.6	-0.677055		2021.6	-0.668189
										2024.53	-0.684492		2024.53	-0.757878		2024.53	-0.667127		2024.53	-0.672592		2024.53	-0.665143
										2027.46	-0.687683		2027.46	-0.761214		2027.46	-0.668527		2027.46	-0.663822		2027.46	-0.663695
										2030.39	-0.68831		2030.39	-0.764248		2030.39	-0.670686		2030.39	-0.661934		2030.39	-0.661042
										2033.32	-0.685282		2033.32	-0.756232		2033.32	-0.673292		2033.32	-0.663683		2033.32	-0.660818
										2036.25	-0.681832		2036.25	-0.750423		2036.25	-0.663315		2036.25	-0.669359		2036.25	-0.660885
										2039.17	-0.683497		2039.17	-0.751322		2039.17	-0.661518		2039.17	-0.663514		2039.17	-0.663569
										2042.1	-0.687695		2042.1	-0.751654		2042.1	-0.663533		2042.1	-0.665927		2042.1	-0.663774
										2045.03	-0.683877		2045.03	-0.750586		2045.03	-0.661084		2045.03	-0.663104		2045.03	-0.65954
										2047.96	-0.682454		2047.96	-0.747136		2047.96	-0.66071		2047.96	-0.662133		2047.96	-0.659401
										2050.89	-0.678292		2050.89	-0.752378		2050.89	-0.665607		2050.89	-0.667978		2050.89	-0.663147
										2053.82	-0.67711		2053.82	-0.747444		2053.82	-0.67305		2053.82	-0.669673		2053.82	-0.67299
										2056.75	-0.687623		2056.75	-0.744452		2056.75	-0.668623		2056.75	-0.664751		2056.75	-0.669263
										2059.68	-0.688033		2059.68	-0.744916		2059.68	-0.661627		2059.68	-0.662881		2059.68	-0.668491
										2062.61	-0.691012		2062.61	-0.743891		2062.61	-0.651433		2062.61	-0.67214		2062.61	-0.665414
										2065.54	-0.685168		2065.54	-0.738559		2065.54	-0.653653		2065.54	-0.670029		2065.54	-0.663496
										2068.47	-0.683419		2068.47	-0.738499		2068.47	-0.654895		2068.47	-0.668949		2068.47	-0.659347
										2071.4	-0.68322		2071.4	-0.736949		2071.4	-0.65504		2071.4	-0.667942		2071.4	-0.657899
										2074.33	-0.684921		2074.33	-0.736092		2074.33	-0.658683		2074.33	-0.665028		2074.33	-0.665433
										2077.26	-0.684806		2077.26	-0.739965		2077.26	-0.65276		2077.26	-0.666313		2077.26	-0.661892
										2080.19	-0.685053		2080.19	-0.738167		2080.19	-0.657513		2080.19	-0.670855		2080.19	-0.656433
										2083.11	-0.686012		2083.11	-0.734705		2083.11	-0.676416		2083.11	-0.668659		2083.11	-0.658762
										2086.04	-0.679637		2086.04	-0.733686		2086.04	-0.674643		2086.04	-0.664341		2086.04	-0.666072
										2088.97	-0.678406		2088.97	-0.735586		2088.97	-0.673991		2088.97	-0.665885		2088.97	-0.667519
										2091.9	-0.672857		2091.9	-0.734192		2091.9	-0.670336		2091.9	-0.663641		2091.9	-0.664908
										2094.83	-0.677827		2094.83	-0.737492		2094.83	-0.663738		2094.83	-0.662079		2094.83	-0.66264
										2097.76	-0.677128		2097.76	-0.738607		2097.76	-0.656572		2097.76	-0.665046		2097.76	-0.661096
										2100.69	-0.680041		2100.69	-0.737449		2100.69	-0.652073		2100.69	-0.669655		2100.69	-0.65843
										2103.62	-0.684933		2103.62	-0.737196		2103.62	-0.645824		2103.62	-0.670963		2103.62	-0.664124
										2106.55	-0.683105		2106.55	-0.736249		2106.55	-0.65545		2106.55	-0.668243		2106.55	-0.660849
										2109.48	-0.688021		2109.48	-0.734216		2109.48	-0.666343		2109.48	-0.672242		2109.48	-0.660408
										2112.41	-0.679456		2112.41	-0.728891		2112.41	-0.663605		2112.41	-0.674444		2112.41	-0.662368
										2115.34	-0.676651		2115.34	-0.726701		2115.34	-0.665342		2115.34	-0.671319		2115.34	-0.667338
										2118.27	-0.675077		2118.27	-0.726562		2118.27	-0.663448		2118.27	-0.667881		2118.27	-0.666687
										2121.2	-0.680113		2121.2	-0.727841		2121.2	-0.657127		2121.2	-0.668322		2121.2	-0.667393
										2124.13	-0.690735		2124.13	-0.719282		2124.13	-0.651252		2124.13	-0.670837		2124.13	-0.663521
										2127.05	-0.68933		2127.05	-0.72225		2127.05	-0.649829		2127.05	-0.664914		2127.05	-0.656868
										2129.98	-0.68559		2129.98	-0.721225		2129.98	-0.660939		2129.98	-0.667501		2129.98	-0.660137
										2132.91	-0.683678		2132.91	-0.72687		2132.91	-0.669166		2132.91	-0.666675		2132.91	-0.659389
										2135.84	-0.682809		2135.84	-0.724518		2135.84	-0.668925		2135.84	-0.666904		2135.84	-0.657646
										2138.77	-0.682309		2138.77	-0.728969		2138.77	-0.661952		2138.77	-0.667158		2138.77	-0.662561
										2141.7	-0.682273		2141.7	-0.732057		2141.7	-0.661687		2141.7	-0.662471		2141.7	-0.66565
										2144.63	-0.685095		2144.63	-0.726086		2144.63	-0.67147		2144.63	-0.666392		2144.63	-0.664112
										2147.56	-0.682834		2147.56	-0.72193		2147.56	-0.671434		2147.56	-0.661138		2147.56	-0.659244
										2150.49	-0.678545		2150.49	-0.723137		2150.49	-0.666645		2150.49	-0.661204		2150.49	-0.655577
										2153.42	-0.681899		2153.42	-0.722582		2153.42	-0.662447		2153.42	-0.66916		2153.42	-0.656325
										2156.35	-0.679577		2156.35	-0.720145		2156.35	-0.66071		2156.35	-0.668418		2156.35	-0.657308
										2159.28	-0.68559		2159.28	-0.715627		2159.28	-0.66486		2159.28	-0.666585		2159.28	-0.66191
										2162.21	-0.685946		2162.21	-0.715965		2162.21	-0.667332		2162.21	-0.664413		2162.21	-0.664389
										2165.14	-0.682429		2165.14	-0.7131		2165.14	-0.668225		2165.14	-0.664841		2165.14	-0.662145
										2168.07	-0.677984		2168.07	-0.71547		2168.07	-0.663352		2168.07	-0.666446		2168.07	-0.661982
										2171	-0.677622		2171	-0.715567		2171	-0.661168		2171	-0.661826		2171	-0.666102
										2173.92	-0.684613		2173.92	-0.711761		2173.92	-0.653979		2173.92	-0.658104		2173.92	-0.663388
										2176.85	-0.68793		2176.85	-0.705651		2176.85	-0.652217		2176.85	-0.660324		2176.85	-0.660312
										2179.78	-0.688787		2179.78	-0.709366		2179.78	-0.659238		2179.78	-0.663557		2179.78	-0.659208
										2182.71	-0.684758		2182.71	-0.712895		2182.71	-0.664389		2182.71	-0.667851		2182.71	-0.664142
										2185.64	-0.680361		2185.64	-0.712298		2185.64	-0.6589		2185.64	-0.671693		2185.64	-0.660668
										2188.57	-0.681525		2188.57	-0.712424		2188.57	-0.654027		2188.57	-0.670722		2188.57	-0.667899
										2191.5	-0.681314		2191.5	-0.713142		2191.5	-0.668454		2191.5	-0.671187		2191.5	-0.672321
										2194.43	-0.690264		2194.43	-0.712509		2194.43	-0.668587		2194.43	-0.669655		2194.43	-0.664305
										2197.36	-0.686766		2197.36	-0.70512		2197.36	-0.663846		2197.36	-0.670131		2197.36	-0.663026
										2200.29	-0.684329		2200.29	-0.707147		2200.29	-0.663472		2200.29	-0.67059		2200.29	-0.665674
										2203.22	-0.683986		2203.22	-0.711502		2203.22	-0.66235		2203.22	-0.668213		2203.22	-0.667013
										2206.15	-0.687665		2206.15	-0.708413		2206.15	-0.66264		2206.15	-0.671542		2206.15	-0.664703
										2209.08	-0.690554		2209.08	-0.705416		2209.08	-0.668756		2209.08	-0.674088		2209.08	-0.660571
										2212.01	-0.686036		2212.01	-0.703317		2212.01	-0.671929		2212.01	-0.668497		2212.01	-0.664829
										2214.94	-0.685512		2214.94	-0.70515		2214.94	-0.671989		2214.94	-0.666313		2214.94	-0.667097
										2217.86	-0.682128		2217.86	-0.707925		2217.86	-0.665571		2217.86	-0.668647		2217.86	-0.668183
										2220.79	-0.681314		2220.79	-0.707666		2220.79	-0.666681		2220.79	-0.662797		2220.79	-0.665402
										2223.72	-0.681428		2223.72	-0.707153		2223.72	-0.663726		2223.72	-0.661802		2223.72	-0.667109
										2226.65	-0.683473		2226.65	-0.709915		2226.65	-0.658249		2226.65	-0.666572		2226.65	-0.668858
										2229.58	-0.686591		2229.58	-0.70848		2229.58	-0.667212		2229.58	-0.666084		2229.58	-0.668454
										2232.51	-0.692979		2232.51	-0.712738		2232.51	-0.665547		2232.51	-0.664763		2232.51	-0.669588
										2235.44	-0.693817		2235.44	-0.713818		2235.44	-0.66726		2235.44	-0.665939		2235.44	-0.668135
										2238.37	-0.688063		2238.37	-0.708299		2238.37	-0.667948		2238.37	-0.665215		2238.37	-0.66498
										2241.3	-0.686802		2241.3	-0.711743		2241.3	-0.668466		2241.3	-0.66726		2241.3	-0.672272
										2244.23	-0.685144		2244.23	-0.71272		2244.23	-0.669637		2244.23	-0.670553		2244.23	-0.66793
										2247.16	-0.678213		2247.16	-0.707647		2247.16	-0.665137		2247.16	-0.667893		2247.16	-0.662815
										2250.09	-0.67758		2250.09	-0.710506		2250.09	-0.661747		2250.09	-0.668852		2250.09	-0.663086
										2253.02	-0.677978		2253.02	-0.709071		2253.02	-0.659564		2253.02	-0.667121		2253.02	-0.663913
										2255.95	-0.679637		2255.95	-0.707231		2255.95	-0.65241		2255.95	-0.668183		2255.95	-0.666536
										2258.88	-0.68252		2258.88	-0.704583		2258.88	-0.658394		2258.88	-0.66504		2258.88	-0.65998
										2261.8	-0.682309		2261.8	-0.701477		2261.8	-0.660529		2261.8	-0.669793		2261.8	-0.660143
										2264.73	-0.68746		2264.73	-0.703697		2264.73	-0.660734		2264.73	-0.6729		2264.73	-0.662893
										2267.66	-0.695204		2267.66	-0.706025		2267.66	-0.664642		2267.66	-0.673678		2267.66	-0.662139
										2270.59	-0.694517		2270.59	-0.709276		2270.59	-0.667248		2270.59	-0.674214		2270.59	-0.665451
										2273.52	-0.684378		2273.52	-0.7074		2273.52	-0.661675		2273.52	-0.667839		2273.52	-0.667079
										2276.45	-0.682255		2276.45	-0.701308		2276.45	-0.664389		2276.45	-0.669522		2276.45	-0.668509
										2279.38	-0.680566		2279.38	-0.698757		2279.38	-0.665499		2279.38	-0.670915		2279.38	-0.671156
										2282.31	-0.679854		2282.31	-0.701887		2282.31	-0.668285		2282.31	-0.670656		2282.31	-0.667369
										2285.24	-0.683762		2285.24	-0.704276		2285.24	-0.671603		2285.24	-0.666609		2285.24	-0.665463
										2288.17	-0.681633		2288.17	-0.702279		2288.17	-0.665463		2288.17	-0.660921		2288.17	-0.660438
										2291.1	-0.681446		2291.1	-0.702937		2291.1	-0.6596		2291.1	-0.663201		2291.1	-0.666995
										2294.03	-0.68448		2294.03	-0.704451		2294.03	-0.663714		2294.03	-0.67226		2294.03	-0.666295
										2296.96	-0.680958		2296.96	-0.702623		2296.96	-0.663508		2296.96	-0.674365		2296.96	-0.666621
										2299.89	-0.681603		2299.89	-0.708118		2299.89	-0.674088		2299.89	-0.669811		2299.89	-0.670348
										2302.82	-0.68398		2302.82	-0.712081		2302.82	-0.675065		2302.82	-0.670559		2302.82	-0.668581
										2305.75	-0.687442		2305.75	-0.707714		2305.75	-0.670734		2305.75	-0.681633		2305.75	-0.66466
										2308.67	-0.687912		2308.67	-0.705518		2308.67	-0.65773		2308.67	-0.677737		2308.67	-0.665571
										2311.6	-0.682689		2311.6	-0.701706		2311.6	-0.654111		2311.6	-0.674148		2311.6	-0.662206
										2314.53	-0.682598		2314.53	-0.698093		2314.53	-0.662568		2314.53	-0.670565		2314.53	-0.669649
										2317.46	-0.681555		2317.46	-0.707189		2317.46	-0.666572		2317.46	-0.674661		2317.46	-0.662097
										2320.39	-0.685331		2320.39	-0.707871		2320.39	-0.663086		2320.39	-0.673286		2320.39	-0.659528
										2323.32	-0.686127		2323.32	-0.701761		2323.32	-0.658478		2323.32	-0.667073		2323.32	-0.664087
										2326.25	-0.681989		2326.25	-0.70129		2326.25	-0.664401		2326.25	-0.671096		2326.25	-0.662984
										2329.18	-0.684088		2329.18	-0.701592		2329.18	-0.666934		2329.18	-0.675077		2329.18	-0.659329
										2332.11	-0.680988		2332.11	-0.70237		2332.11	-0.661868		2332.11	-0.672791		2332.11	-0.663738
										2335.04	-0.68097		2335.04	-0.702937		2335.04	-0.663255		2335.04	-0.667019		2335.04	-0.663388
										2337.97	-0.684426		2337.97	-0.702895		2337.97	-0.659467		2337.97	-0.665722		2337.97	-0.661699
										2340.9	-0.685584		2340.9	-0.704107		2340.9	-0.655293		2340.9	-0.667725		2340.9	-0.661705
										2343.83	-0.682188		2343.83	-0.706489		2343.83	-0.655607		2343.83	-0.666868		2343.83	-0.666627
										2346.76	-0.680379		2346.76	-0.700235		2346.76	-0.65358		2346.76	-0.661904		2346.76	-0.667586
										2349.69	-0.680946		2349.69	-0.69936		2349.69	-0.656777		2349.69	-0.667815		2349.69	-0.663442
										2352.61	-0.683274		2352.61	-0.697943		2352.61	-0.663159		2352.61	-0.668563		2352.61	-0.661808
										2355.54	-0.68328		2355.54	-0.692973		2355.54	-0.668937		2355.54	-0.666054		2355.54	-0.666446
										2358.47	-0.681832		2358.47	-0.693775		2358.47	-0.667152		2358.47	-0.668985		2358.47	-0.667369
										2361.4	-0.67761		2361.4	-0.699837		2361.4	-0.666572		2361.4	-0.669021		2361.4	-0.665294
										2364.33	-0.682852		2364.33	-0.700548		2364.33	-0.667152		2364.33	-0.667145		2364.33	-0.666174
										2367.26	-0.685294		2367.26	-0.700446		2367.26	-0.670143		2367.26	-0.669534		2367.26	-0.665535
										2370.19	-0.687773		2370.19	-0.707539		2370.19	-0.662929		2370.19	-0.672453		2370.19	-0.662586
										2373.12	-0.68822		2373.12	-0.707177		2373.12	-0.656838		2373.12	-0.670915		2373.12	-0.666253
										2376.05	-0.688745		2376.05	-0.697207		2376.05	-0.658635		2376.05	-0.67068		2376.05	-0.666301
										2378.98	-0.688334		2378.98	-0.698389		2378.98	-0.65691		2378.98	-0.673792		2378.98	-0.660734
										2381.91	-0.682538		2381.91	-0.702213		2381.91	-0.655631		2381.91	-0.670547		2381.91	-0.654775
										2384.84	-0.679733		2384.84	-0.702255		2384.84	-0.664691		2384.84	-0.668123		2384.84	-0.662568
										2387.77	-0.678075		2387.77	-0.696525		2387.77	-0.665885		2387.77	-0.665004		2387.77	-0.667622
										2390.7	-0.68717		2390.7	-0.690765		2390.7	-0.665644		2390.7	-0.662248		2390.7	-0.660185
										2393.63	-0.683606		2393.63	-0.698148		2393.63	-0.67147		2393.63	-0.669661		2393.63	-0.660366
										2396.55	-0.681543		2396.55	-0.705349		2396.55	-0.666959		2396.55	-0.673062		2396.55	-0.668545
										2399.48	-0.683937		2399.48	-0.709584		2399.48	-0.660251		2399.48	-0.673479		2399.48	-0.66767
										2402.41	-0.68863		2402.41	-0.706586		2402.41	-0.663448		2402.41	-0.674637		2402.41	-0.665306
										2405.34	-0.689227		2405.34	-0.698051		2405.34	-0.668997		2405.34	-0.675572		2405.34	-0.667109
										2408.27	-0.684818		2408.27	-0.698968		2408.27	-0.672363		2408.27	-0.681446		2408.27	-0.666114
										2411.2	-0.679148		2411.2	-0.699885		2411.2	-0.666416		2411.2	-0.676953		2411.2	-0.668792
										2414.13	-0.685089		2414.13	-0.691983		2414.13	-0.662978		2414.13	-0.668207		2414.13	-0.662344
										2417.06	-0.683738		2417.06	-0.696302		2417.06	-0.658297		2417.06	-0.66688		2417.06	-0.661265
										2419.99	-0.684504		2419.99	-0.698739		2419.99	-0.656524		2419.99	-0.669178		2419.99	-0.664787
										2422.92	-0.688732		2422.92	-0.698262		2422.92	-0.659576		2422.92	-0.672037		2422.92	-0.660282
										2425.85	-0.691784		2425.85	-0.697955		2425.85	-0.66387		2425.85	-0.674347		2425.85	-0.659051
										2428.78	-0.685958		2428.78	-0.690277		2428.78	-0.664751		2428.78	-0.673153		2428.78	-0.670982
										2431.71	-0.683678		2431.71	-0.685313		2431.71	-0.660855		2431.71	-0.675572		2431.71	-0.667924
										2434.64	-0.678437		2434.64	-0.692333		2434.64	-0.658997		2434.64	-0.675759		2434.64	-0.660981
										2437.57	-0.679546		2437.57	-0.699034		2437.57	-0.66334		2437.57	-0.67021		2437.57	-0.663418
										2440.49	-0.684317		2440.49	-0.694137		2440.49	-0.666488		2440.49	-0.675753		2440.49	-0.658991
										2443.42	-0.67685		2443.42	-0.694601		2443.42	-0.669383		2443.42	-0.677321		2443.42	-0.663635
										2446.35	-0.677761		2446.35	-0.689758		2446.35	-0.659383		2446.35	-0.671024		2446.35	-0.672182
										2449.28	-0.677665		2449.28	-0.687315		2449.28	-0.65434		2449.28	-0.672725		2449.28	-0.673334
										2452.21	-0.678931		2452.21	-0.68936		2452.21	-0.661434		2452.21	-0.670957		2452.21	-0.66758
										2455.14	-0.684468		2455.14	-0.691465		2455.14	-0.660083		2455.14	-0.669866		2455.14	-0.661856
										2458.07	-0.693546		2458.07	-0.693654		2458.07	-0.663894		2458.07	-0.67062		2458.07	-0.666325
										2461	-0.687888		2461	-0.699077		2461	-0.670095		2461	-0.665113		2461	-0.6646
										2463.93	-0.686284		2463.93	-0.698552		2463.93	-0.668973		2463.93	-0.671434		2463.93	-0.658647
										2466.86	-0.684818		2466.86	-0.698648		2466.86	-0.663533		2466.86	-0.670982		2466.86	-0.66311
										2469.79	-0.680427		2469.79	-0.696537		2469.79	-0.668828		2469.79	-0.670216		2469.79	-0.666054
										2472.72	-0.678654		2472.72	-0.69512		2472.72	-0.668056		2472.72	-0.670481		2472.72	-0.663931
										2475.65	-0.680355		2475.65	-0.692357		2475.65	-0.658309		2475.65	-0.663714		2475.65	-0.661434
										2478.58	-0.679625		2478.58	-0.692967		2478.58	-0.663919		2478.58	-0.666971		2478.58	-0.668364
										2481.51	-0.685807		2481.51	-0.696519		2481.51	-0.660842		2481.51	-0.669504		2481.51	-0.666235
										2484.44	-0.687026		2484.44	-0.693739		2484.44	-0.669178		2484.44	-0.665089		2484.44	-0.665354
										2487.36	-0.681621		2487.36	-0.692508		2487.36	-0.677465		2487.36	-0.663309		2487.36	-0.668961
										2490.29	-0.677562		2490.29	-0.692014		2490.29	-0.668659		2490.29	-0.663261		2490.29	-0.668684
										2493.22	-0.678431		2493.22	-0.686344		2493.22	-0.662242		2493.22	-0.668653		2493.22	-0.663472
										2496.15	-0.684492		2496.15	-0.686501		2496.15	-0.667393		2496.15	-0.673081		2496.15	-0.663786
										2499.08	-0.68369		2499.08	-0.688751		2499.08	-0.672037		2499.08	-0.671723		2499.08	-0.668521
										2502.01	-0.68059		2502.01	-0.693564		2502.01	-0.661566		2502.01	-0.66983		2502.01	-0.660276
										2504.94	-0.676096		2504.94	-0.699493		2504.94	-0.661639		2504.94	-0.668358		2504.94	-0.660631
										2507.87	-0.679963		2507.87	-0.691398		2507.87	-0.671977		2507.87	-0.671935		2507.87	-0.663581
										2510.8	-0.684969		2510.8	-0.690439		2510.8	-0.673497		2510.8	-0.671573		2510.8	-0.66302
										2513.73	-0.683551		2513.73	-0.688389		2513.73	-0.668901		2513.73	-0.668026		2513.73	-0.66679
										2516.66	-0.68404		2516.66	-0.685415		2516.66	-0.663629		2516.66	-0.67223		2516.66	-0.672688
										2519.59	-0.681205		2519.59	-0.689281		2519.59	-0.671868		2519.59	-0.670632		2519.59	-0.673985
										2522.52	-0.681911		2522.52	-0.698244		2522.52	-0.675173		2522.52	-0.67039		2522.52	-0.666283
										2525.45	-0.687406		2525.45	-0.695771		2525.45	-0.663122		2525.45	-0.670288		2525.45	-0.664986
										2528.38	-0.691543		2528.38	-0.689909		2528.38	-0.663979		2528.38	-0.671597		2528.38	-0.663388
										2531.3	-0.687605		2531.3	-0.694167		2531.3	-0.658756		2531.3	-0.671169		2531.3	-0.669057
										2534.23	-0.686742		2534.23	-0.691073		2534.23	-0.658466		2534.23	-0.672833		2534.23	-0.667779
										2537.16	-0.683793		2537.16	-0.685753		2537.16	-0.653846		2537.16	-0.667471		2537.16	-0.665517
										2540.09	-0.687586		2540.09	-0.682641		2540.09	-0.667477		2540.09	-0.666808		2540.09	-0.66808
										2543.02	-0.683768		2543.02	-0.685536		2543.02	-0.667646		2543.02	-0.670602		2543.02	-0.663141
										2545.95	-0.681736		2545.95	-0.68641		2545.95	-0.671108		2545.95	-0.672296		2545.95	-0.663086
										2548.88	-0.687864		2548.88	-0.687375		2548.88	-0.666946		2548.88	-0.669564		2548.88	-0.661814
										2551.81	-0.686682		2551.81	-0.687219		2551.81	-0.661349		2551.81	-0.671138		2551.81	-0.657417
										2554.74	-0.686959		2554.74	-0.690198		2554.74	-0.657875		2554.74	-0.672833		2554.74	-0.656554
										2557.67	-0.680276		2557.67	-0.694028		2557.67	-0.655474		2557.67	-0.672194		2557.67	-0.663074
										2560.6	-0.681115		2560.6	-0.692671		2560.6	-0.650504		2560.6	-0.673334		2560.6	-0.668961
										2563.53	-0.680071		2563.53	-0.692406		2563.53	-0.654075		2563.53	-0.666367		2563.53	-0.668316
										2566.46	-0.680994		2566.46	-0.696682		2566.46	-0.662194		2566.46	-0.663665		2566.46	-0.667791
										2569.39	-0.681875		2569.39	-0.687894		2569.39	-0.673231		2569.39	-0.663207		2569.39	-0.663738
										2572.32	-0.688021		2572.32	-0.68948		2572.32	-0.672616		2572.32	-0.67027		2572.32	-0.663394
										2575.24	-0.686935		2575.24	-0.692888		2575.24	-0.666235		2575.24	-0.671518		2575.24	-0.667351
										2578.17	-0.686754		2578.17	-0.6924		2578.17	-0.656234		2578.17	-0.67413		2578.17	-0.660173
										2581.1	-0.690065		2581.1	-0.688895		2581.1	-0.658575		2581.1	-0.674118		2581.1	-0.660119
										2584.03	-0.683117		2584.03	-0.687948		2584.03	-0.672459		2584.03	-0.673834		2584.03	-0.66644
										2586.96	-0.683304		2586.96	-0.683968		2586.96	-0.669649		2586.96	-0.675535		2586.96	-0.669057
										2589.89	-0.689523		2589.89	-0.677556		2589.89	-0.662676		2589.89	-0.674347		2589.89	-0.666627
										2592.82	-0.688479		2592.82	-0.6779		2592.82	-0.665306		2592.82	-0.671277		2592.82	-0.667338
										2595.75	-0.688395		2595.75	-0.675409		2595.75	-0.665788		2595.75	-0.674655		2595.75	-0.664884
										2598.68	-0.686814		2598.68	-0.68413		2598.68	-0.66796		2598.68	-0.671832		2598.68	-0.667538
										2601.61	-0.68287		2601.61	-0.691851		2601.61	-0.668104		2601.61	-0.666096		2601.61	-0.664998
										2604.54	-0.680994		2604.54	-0.688485		2604.54	-0.665752		2604.54	-0.664829		2604.54	-0.662013
										2607.47	-0.680903		2607.47	-0.679872		2607.47	-0.66498		2607.47	-0.664431		2607.47	-0.665215
										2610.4	-0.682363		2610.4	-0.680373		2610.4	-0.669395		2610.4	-0.673666		2610.4	-0.662767
										2613.33	-0.684456		2613.33	-0.687725		2613.33	-0.666211		2613.33	-0.676042		2613.33	-0.659528
										2616.26	-0.686133		2616.26	-0.686567		2616.26	-0.666223		2616.26	-0.674359		2616.26	-0.662043
										2619.19	-0.685355		2619.19	-0.693286		2619.19	-0.668901		2619.19	-0.672912		2619.19	-0.666168
										2622.11	-0.68796		2622.11	-0.693582		2622.11	-0.663629		2622.11	-0.671995		2622.11	-0.666259
										2625.04	-0.688757		2625.04	-0.686863		2625.04	-0.664039		2625.04	-0.669932		2625.04	-0.660342
										2627.97	-0.686465		2627.97	-0.687743		2627.97	-0.670131		2627.97	-0.669341		2627.97	-0.662845
										2630.9	-0.687472		2630.9	-0.687779		2630.9	-0.66615		2630.9	-0.666627		2630.9	-0.662628
										2633.83	-0.688358		2633.83	-0.689601		2633.83	-0.672351		2633.83	-0.663701		2633.83	-0.666747
										2636.76	-0.687303		2636.76	-0.69129		2636.76	-0.667911		2636.76	-0.66574		2636.76	-0.665704
										2639.69	-0.684589		2639.69	-0.686048		2639.69	-0.666223		2639.69	-0.668255		2639.69	-0.662109
										2642.62	-0.685361		2642.62	-0.691308		2642.62	-0.663014		2642.62	-0.66951		2642.62	-0.666416
										2645.55	-0.687333		2645.55	-0.693745		2645.55	-0.659926		2645.55	-0.665861		2645.55	-0.66448
										2648.48	-0.68986		2648.48	-0.698214		2648.48	-0.665535		2648.48	-0.669395		2648.48	-0.664878
										2651.41	-0.692689		2651.41	-0.695072		2651.41	-0.664341		2651.41	-0.672321		2651.41	-0.669045
										2654.34	-0.689293		2654.34	-0.691338		2654.34	-0.676211		2654.34	-0.671826		2654.34	-0.670776
										2657.27	-0.686615		2657.27	-0.692858		2657.27	-0.667718		2657.27	-0.673569		2657.27	-0.666585
										2660.2	-0.687695		2660.2	-0.687942		2660.2	-0.661446		2660.2	-0.673503		2660.2	-0.659534
										2663.13	-0.686362		2663.13	-0.687858		2663.13	-0.665004		2663.13	-0.669124		2663.13	-0.658213
										2666.05	-0.687719		2666.05	-0.686814		2666.05	-0.663919		2666.05	-0.665668		2666.05	-0.662182
										2668.98	-0.692876		2668.98	-0.686169		2668.98	-0.673509		2668.98	-0.663701		2668.98	-0.666645
										2671.91	-0.698564		2671.91	-0.686079		2671.91	-0.671434		2671.91	-0.658569		2671.91	-0.662296
										2674.84	-0.693449		2674.84	-0.684269		2674.84	-0.676983		2674.84	-0.661458		2674.84	-0.657278
										2677.77	-0.688425		2677.77	-0.689848		2677.77	-0.669914		2677.77	-0.669468		2677.77	-0.660396
										2680.7	-0.682828		2680.7	-0.688775		2680.7	-0.665559		2680.7	-0.670945		2680.7	-0.66226
										2683.63	-0.679191		2683.63	-0.690566		2683.63	-0.661301		2683.63	-0.670783		2683.63	-0.661982
										2686.56	-0.682182		2686.56	-0.680843		2686.56	-0.66422		2686.56	-0.669546		2686.56	-0.662966
										2689.49	-0.68334		2689.49	-0.685343		2689.49	-0.670252		2689.49	-0.665837		2689.49	-0.665034
										2692.42	-0.682369		2692.42	-0.691748		2692.42	-0.665451		2692.42	-0.667097		2692.42	-0.66457
										2695.35	-0.684076		2695.35	-0.690077		2695.35	-0.667972		2695.35	-0.677013		2695.35	-0.663165
										2698.28	-0.683618		2698.28	-0.692538		2698.28	-0.673569		2698.28	-0.678443		2698.28	-0.669112
										2701.21	-0.68679		2701.21	-0.69015		2701.21	-0.663653		2701.21	-0.678829		2701.21	-0.673485
										2704.14	-0.684082		2704.14	-0.683702		2704.14	-0.661144		2704.14	-0.674058		2704.14	-0.665167
										2707.07	-0.682641		2707.07	-0.689058		2707.07	-0.667308		2707.07	-0.670318		2707.07	-0.66384
										2709.99	-0.685246		2709.99	-0.68898		2709.99	-0.668298		2709.99	-0.67191		2709.99	-0.663484
										2712.92	-0.684854		2712.92	-0.685898		2712.92	-0.66527		2712.92	-0.675403		2712.92	-0.663171
										2715.85	-0.686151		2715.85	-0.685469		2715.85	-0.665981		2715.85	-0.677345		2715.85	-0.6608
										2718.78	-0.687985		2718.78	-0.687285		2718.78	-0.66983		2718.78	-0.67641		2718.78	-0.669962
										2721.71	-0.684625		2721.71	-0.683467		2721.71	-0.669721		2721.71	-0.670409		2721.71	-0.669872
										2724.64	-0.683756		2724.64	-0.682918		2724.64	-0.665728		2724.64	-0.673641		2724.64	-0.667085
										2727.57	-0.689402		2727.57	-0.686253		2727.57	-0.658912		2727.57	-0.670155		2727.57	-0.662447
										2730.5	-0.683081		2730.5	-0.686537		2730.5	-0.662483		2730.5	-0.674305		2730.5	-0.672984
										2733.43	-0.679377		2733.43	-0.680922		2733.43	-0.664208		2733.43	-0.674492		2733.43	-0.674064
										2736.36	-0.684173		2736.36	-0.681621		2736.36	-0.664365		2736.36	-0.675173		2736.36	-0.678177
										2739.29	-0.686718		2739.29	-0.681663		2739.29	-0.666621		2739.29	-0.671356		2739.29	-0.670083
										2742.22	-0.684607		2742.22	-0.683189		2742.22	-0.665583		2742.22	-0.67834		2742.22	-0.661072
										2745.15	-0.686012		2745.15	-0.689872		2745.15	-0.660855		2745.15	-0.674999		2745.15	-0.664461
										2748.08	-0.690397		2748.08	-0.688196		2748.08	-0.659226		2748.08	-0.669534		2748.08	-0.667857
										2751.01	-0.685518		2751.01	-0.681543		2751.01	-0.663074		2751.01	-0.667706		2751.01	-0.667417
										2753.93	-0.681651		2753.93	-0.68714		2753.93	-0.66159		2753.93	-0.672815		2753.93	-0.668123
										2756.86	-0.68787		2756.86	-0.685343		2756.86	-0.667948		2756.86	-0.671241		2756.86	-0.665288
										2759.79	-0.691006		2759.79	-0.679601		2759.79	-0.669938		2759.79	-0.666392		2759.79	-0.664208
										2762.72	-0.689878		2762.72	-0.685409		2762.72	-0.669697		2762.72	-0.667918		2762.72	-0.669335
										2765.65	-0.68413		2765.65	-0.688823		2765.65	-0.665137		2765.65	-0.670608		2765.65	-0.670143
										2768.58	-0.685831		2768.58	-0.689957		2768.58	-0.663919		2768.58	-0.673925		2768.58	-0.668068
										2771.51	-0.687985		2771.51	-0.68948		2771.51	-0.667755		2771.51	-0.67863		2771.51	-0.667447
										2774.44	-0.688389		2774.44	-0.690138		2774.44	-0.66884		2774.44	-0.675493		2774.44	-0.676772
										2777.37	-0.691803		2777.37	-0.690976		2777.37	-0.666307		2777.37	-0.666464		2777.37	-0.678057
										2780.3	-0.689872		2780.3	-0.690059		2780.3	-0.671241		2780.3	-0.670957		2780.3	-0.674106
										2783.23	-0.688057		2783.23	-0.688051		2783.23	-0.664015		2783.23	-0.671524		2783.23	-0.67188
										2786.16	-0.686814		2786.16	-0.691356		2786.16	-0.663714		2786.16	-0.6722		2786.16	-0.672761
										2789.09	-0.68819		2789.09	-0.687701		2789.09	-0.665209		2789.09	-0.673871		2789.09	-0.672827
										2792.02	-0.687038		2792.02	-0.685656		2792.02	-0.658008		2792.02	-0.679118		2792.02	-0.668834
										2794.95	-0.688268		2794.95	-0.685892		2794.95	-0.66071		2794.95	-0.673165		2794.95	-0.671947
										2797.88	-0.685469		2797.88	-0.684052		2797.88	-0.661253		2797.88	-0.672731		2797.88	-0.666705
										2800.8	-0.68936		2800.8	-0.68556		2800.8	-0.656657		2800.8	-0.669715		2800.8	-0.666928
										2803.73	-0.687454		2803.73	-0.688172		2803.73	-0.662399		2803.73	-0.673696		2803.73	-0.669655
										2806.66	-0.687816		2806.66	-0.685427		2806.66	-0.670083		2806.66	-0.673473		2806.66	-0.66653
										2809.59	-0.688696		2809.59	-0.684872		2809.59	-0.671808		2809.59	-0.669323		2809.59	-0.667381
										2812.52	-0.688938		2812.52	-0.68588		2812.52	-0.673931		2812.52	-0.669516		2812.52	-0.668708
										2815.45	-0.688672		2815.45	-0.683111		2815.45	-0.673919		2815.45	-0.674239		2815.45	-0.671953
										2818.38	-0.686398		2818.38	-0.683624		2818.38	-0.668828		2818.38	-0.67863		2818.38	-0.667616
										2821.31	-0.687327		2821.31	-0.682538		2821.31	-0.657211		2821.31	-0.675547		2821.31	-0.671253
										2824.24	-0.687532		2824.24	-0.681513		2824.24	-0.663327		2824.24	-0.673243		2824.24	-0.67062
										2827.17	-0.690132		2827.17	-0.686603		2827.17	-0.675547		2827.17	-0.672731		2827.17	-0.672357
										2830.1	-0.696706		2830.1	-0.6853		2830.1	-0.668273		2830.1	-0.674498		2830.1	-0.664142
										2833.03	-0.692653		2833.03	-0.684878		2833.03	-0.66767		2833.03	-0.670994		2833.03	-0.672278
										2835.96	-0.693926		2835.96	-0.685735		2835.96	-0.671808		2835.96	-0.671977		2835.96	-0.675354
										2838.89	-0.692201		2838.89	-0.685693		2838.89	-0.664486		2838.89	-0.667682		2838.89	-0.677188
										2841.82	-0.688805		2841.82	-0.686127		2841.82	-0.670529		2841.82	-0.670149		2841.82	-0.672495
										2844.74	-0.692635		2844.74	-0.681995		2844.74	-0.676464		2844.74	-0.675282		2844.74	-0.664443
										2847.67	-0.696		2847.67	-0.67995		2847.67	-0.666126		2847.67	-0.680517		2847.67	-0.666084
										2850.6	-0.690397		2850.6	-0.680469		2850.6	-0.662507		2850.6	-0.668503		2850.6	-0.670915
										2853.53	-0.691115		2853.53	-0.688527		2853.53	-0.66504		2853.53	-0.668092		2853.53	-0.669341
										2856.46	-0.691537		2856.46	-0.693588		2856.46	-0.674836		2856.46	-0.672417		2856.46	-0.674214
										2859.39	-0.696598		2859.39	-0.692532		2859.39	-0.675849		2859.39	-0.67448		2859.39	-0.673388
										2862.32	-0.697466		2862.32	-0.690886		2862.32	-0.664799		2862.32	-0.669389		2862.32	-0.668635
										2865.25	-0.692961		2865.25	-0.695337		2865.25	-0.656898		2865.25	-0.669691		2865.25	-0.669763
										2868.18	-0.697738		2868.18	-0.689764		2868.18	-0.661096		2868.18	-0.670523		2868.18	-0.665517
										2871.11	-0.694854		2871.11	-0.689752		2871.11	-0.657417		2871.11	-0.676078		2871.11	-0.664715
										2874.04	-0.690144		2874.04	-0.689806		2874.04	-0.657598		2874.04	-0.676139		2874.04	-0.668901
										2876.97	-0.685861		2876.97	-0.684269		2876.97	-0.661856		2876.97	-0.676657		2876.97	-0.672085
										2879.9	-0.690789		2879.9	-0.679601		2879.9	-0.664992		2879.9	-0.677073		2879.9	-0.670409
										2882.83	-0.691549		2882.83	-0.678835		2882.83	-0.664775		2882.83	-0.679655		2882.83	-0.667423
										2885.76	-0.693135		2885.76	-0.680324		2885.76	-0.657585		2885.76	-0.674594		2885.76	-0.6684
										2888.68	-0.696085		2888.68	-0.683153		2888.68	-0.653026		2888.68	-0.667911		2888.68	-0.668472
										2891.61	-0.693359		2891.61	-0.682242		2891.61	-0.665089		2891.61	-0.674178		2891.61	-0.669968
										2894.54	-0.695964		2894.54	-0.683569		2894.54	-0.665161		2894.54	-0.679221		2894.54	-0.670789
										2897.47	-0.693497		2897.47	-0.689909		2897.47	-0.659624		2897.47	-0.678304		2897.47	-0.667881
										2900.4	-0.69287		2900.4	-0.690705		2900.4	-0.66761		2900.4	-0.672682		2900.4	-0.66609
										2903.33	-0.688358		2903.33	-0.696688		2903.33	-0.670228		2903.33	-0.674257		2903.33	-0.672435
										2906.26	-0.691181		2906.26	-0.6855		2906.26	-0.670602		2906.26	-0.678811		2906.26	-0.678551
										2909.19	-0.69056		2909.19	-0.686754		2909.19	-0.666259		2909.19	-0.673822		2909.19	-0.673123
										2912.12	-0.687816		2912.12	-0.688612		2912.12	-0.679866		2912.12	-0.673358		2912.12	-0.676169
										2915.05	-0.69126		2915.05	-0.692189		2915.05	-0.682918		2915.05	-0.672996		2915.05	-0.680294
										2917.98	-0.690789		2917.98	-0.689746		2917.98	-0.678418		2917.98	-0.670976		2917.98	-0.680698
										2920.91	-0.691742		2920.91	-0.692683		2920.91	-0.680216		2920.91	-0.674196		2920.91	-0.674818
										2923.84	-0.693335		2923.84	-0.69021		2923.84	-0.677514		2923.84	-0.673726		2923.84	-0.674462
										2926.77	-0.697128		2926.77	-0.68901		2926.77	-0.670493		2926.77	-0.674745		2926.77	-0.679522
										2929.7	-0.696857		2929.7	-0.691127		2929.7	-0.671832		2929.7	-0.66922		2929.7	-0.673243
										2932.63	-0.698847		2932.63	-0.696477		2932.63	-0.667924		2932.63	-0.66992		2932.63	-0.674781
										2935.55	-0.697985		2935.55	-0.695904		2935.55	-0.669878		2935.55	-0.670813		2935.55	-0.674564
										2938.48	-0.694149		2938.48	-0.696742		2938.48	-0.669311		2938.48	-0.675946		2938.48	-0.67717
										2941.41	-0.695228		2941.41	-0.693244		2941.41	-0.660806		2941.41	-0.676096		2941.41	-0.682713
										2944.34	-0.695627		2944.34	-0.690403		2944.34	-0.655945		2944.34	-0.674058		2944.34	-0.689112
										2947.27	-0.688539		2947.27	-0.688883		2947.27	-0.657791		2947.27	-0.671078		2947.27	-0.675801
										2950.2	-0.692104		2950.2	-0.68986		2950.2	-0.66726		2950.2	-0.669558		2950.2	-0.667881
										2953.13	-0.690283		2953.13	-0.695898		2953.13	-0.666862		2953.13	-0.66802		2953.13	-0.668044
										2956.06	-0.691055		2956.06	-0.697364		2956.06	-0.663159		2956.06	-0.678871		2956.06	-0.668346
										2958.99	-0.692442		2958.99	-0.69597		2958.99	-0.668889		2958.99	-0.673768		2958.99	-0.671555
										2961.92	-0.689149		2961.92	-0.694559		2961.92	-0.668165		2961.92	-0.679884		2961.92	-0.67001
										2964.85	-0.693148		2964.85	-0.697912		2964.85	-0.658731		2964.85	-0.678093		2964.85	-0.676476
										2967.78	-0.687104		2967.78	-0.693485		2967.78	-0.662459		2967.78	-0.67594		2967.78	-0.677025
										2970.71	-0.681959		2970.71	-0.691079		2970.71	-0.673702		2970.71	-0.675952		2970.71	-0.673684
										2973.64	-0.681163		2973.64	-0.696459		2973.64	-0.678286		2973.64	-0.676778		2973.64	-0.674208
										2976.57	-0.688461		2976.57	-0.695216		2976.57	-0.677924		2976.57	-0.678624		2976.57	-0.675391
										2979.49	-0.694052		2979.49	-0.696561		2979.49	-0.667948		2979.49	-0.676006		2979.49	-0.678316
										2982.42	-0.694981		2982.42	-0.695801		2982.42	-0.675161		2982.42	-0.6784		2982.42	-0.675318
										2985.35	-0.691242		2985.35	-0.692388		2985.35	-0.669661		2985.35	-0.677194		2985.35	-0.679016
										2988.28	-0.687297		2988.28	-0.685228		2988.28	-0.667538		2988.28	-0.681639		2988.28	-0.683889
										2991.21	-0.693763		2991.21	-0.685765		2991.21	-0.670336		2991.21	-0.684173		2991.21	-0.68062
										2994.14	-0.700627		2994.14	-0.687677		2994.14	-0.671784		2994.14	-0.686079		2994.14	-0.680548
										2997.07	-0.696031		2997.07	-0.686941		2997.07	-0.676078		2997.07	-0.685373		2997.07	-0.674733
										3000	-0.697454		3000	-0.692345		3000	-0.677598		3000	-0.674709		3000	-0.674148
										3002.93	-0.699915		3002.93	-0.694686		3002.93	-0.677478		3002.93	-0.673201		3002.93	-0.679486
										3005.86	-0.695162		3005.86	-0.697931		3005.86	-0.67995		3005.86	-0.674697		3005.86	-0.679673
										3008.79	-0.695814		3008.79	-0.694854		3008.79	-0.67995		3008.79	-0.685186		3008.79	-0.678841
										3011.72	-0.696019		3011.72	-0.690385		3011.72	-0.676669		3011.72	-0.680083		3011.72	-0.675499
										3014.65	-0.700192		3014.65	-0.69746		3014.65	-0.677719		3014.65	-0.677586		3014.65	-0.674691
										3017.58	-0.69322		3017.58	-0.693926		3017.58	-0.670445		3017.58	-0.676078		3017.58	-0.683407
										3020.51	-0.690174		3020.51	-0.681706		3020.51	-0.671844		3020.51	-0.673593		3020.51	-0.683738
										3023.43	-0.696646		3023.43	-0.680445		3023.43	-0.679926		3023.43	-0.672526		3023.43	-0.679975
										3026.36	-0.697472		3026.36	-0.683358		3026.36	-0.681772		3026.36	-0.679402		3026.36	-0.67536
										3029.29	-0.701598		3029.29	-0.692544		3029.29	-0.67492		3029.29	-0.679251		3029.29	-0.678509
										3032.22	-0.706447		3032.22	-0.696616		3032.22	-0.67369		3032.22	-0.672284		3032.22	-0.678316
										3035.15	-0.699215		3035.15	-0.701085		3035.15	-0.674655		3035.15	-0.670577		3035.15	-0.684782
										3038.08	-0.700223		3038.08	-0.698413		3038.08	-0.680107		3038.08	-0.676488		3038.08	-0.682514
										3041.01	-0.696875		3041.01	-0.694408		3041.01	-0.688684		3041.01	-0.679371		3041.01	-0.682942
										3043.94	-0.697659		3043.94	-0.693883		3043.94	-0.683135		3043.94	-0.685186		3043.94	-0.677773
										3046.87	-0.697888		3046.87	-0.694571		3046.87	-0.671916		3046.87	-0.683642		3046.87	-0.675391
										3049.8	-0.698733		3049.8	-0.691917		3049.8	-0.67147		3049.8	-0.682731		3049.8	-0.677659
										3052.73	-0.702026		3052.73	-0.690536		3052.73	-0.68094		3052.73	-0.683955		3052.73	-0.675017
										3055.66	-0.696043		3055.66	-0.692158		3055.66	-0.68404		3055.66	-0.687773		3055.66	-0.672912
										3058.59	-0.692412		3058.59	-0.695054		3058.59	-0.683702		3058.59	-0.691308		3058.59	-0.670427
										3061.52	-0.692339		3061.52	-0.695826		3061.52	-0.681796		3061.52	-0.683189		3061.52	-0.671524
										3064.45	-0.698051		3064.45	-0.700609		3064.45	-0.674896		3064.45	-0.681706		3064.45	-0.677882
										3067.37	-0.700916		3067.37	-0.694107		3067.37	-0.674691		3067.37	-0.676259		3067.37	-0.685512
										3070.3	-0.703727		3070.3	-0.691561		3070.3	-0.67802		3070.3	-0.67799		3070.3	-0.682351
										3073.23	-0.704155		3073.23	-0.692285		3073.23	-0.677104		3073.23	-0.682188		3073.23	-0.676953
										3076.16	-0.703371		3076.16	-0.692743		3076.16	-0.678479		3076.16	-0.68094		3076.16	-0.680771
										3079.09	-0.704475		3079.09	-0.691266		3079.09	-0.673316		3079.09	-0.680349		3079.09	-0.68027
										3082.02	-0.701031		3082.02	-0.689921		3082.02	-0.665559		3082.02	-0.672767		3082.02	-0.676651
										3084.95	-0.696803		3084.95	-0.693184		3084.95	-0.668358		3084.95	-0.675698		3084.95	-0.679209
										3087.88	-0.695952		3087.88	-0.697207		3087.88	-0.675608		3087.88	-0.684553		3087.88	-0.678696
										3090.81	-0.69588		3090.81	-0.697605		3090.81	-0.687285		3090.81	-0.68322		3090.81	-0.676917
										3093.74	-0.696525		3093.74	-0.697641		3093.74	-0.684161		3093.74	-0.68363		3093.74	-0.678201
										3096.67	-0.69892		3096.67	-0.699993		3096.67	-0.678768		3096.67	-0.683642		3096.67	-0.674214
										3099.6	-0.69474		3099.6	-0.700367		3099.6	-0.680095		3099.6	-0.682809		3099.6	-0.677079
										3102.53	-0.69667		3102.53	-0.692062		3102.53	-0.682749		3102.53	-0.681054		3102.53	-0.678069
										3105.46	-0.70351		3105.46	-0.692002		3105.46	-0.678213		3105.46	-0.684553		3105.46	-0.677502
										3108.39	-0.702509		3108.39	-0.697919		3108.39	-0.680011		3108.39	-0.686428		3108.39	-0.681826
										3111.32	-0.699656		3111.32	-0.706586		3111.32	-0.673304		3111.32	-0.682906		3111.32	-0.685168
										3114.24	-0.695259		3114.24	-0.701513		3114.24	-0.674329		3114.24	-0.680994		3114.24	-0.683358
										3117.17	-0.697991		3117.17	-0.694438		3117.17	-0.674655		3117.17	-0.682429		3117.17	-0.683877
										3120.1	-0.695982		3120.1	-0.692906		3120.1	-0.664763		3120.1	-0.678515		3120.1	-0.683551
										3123.03	-0.698353		3123.03	-0.697134		3123.03	-0.678129		3123.03	-0.676338		3123.03	-0.678672
										3125.96	-0.697104		3125.96	-0.693847		3125.96	-0.688696		3125.96	-0.677538		3125.96	-0.677007
										3128.89	-0.69904		3128.89	-0.697122		3128.89	-0.6848		3128.89	-0.685994		3128.89	-0.680077
										3131.82	-0.70158		3131.82	-0.697888		3131.82	-0.69018		3131.82	-0.685216		3131.82	-0.672634
										3134.75	-0.703021		3134.75	-0.696712		3134.75	-0.685729		3134.75	-0.678666		3134.75	-0.673008
										3137.68	-0.700633		3137.68	-0.700024		3137.68	-0.673292		3137.68	-0.679709		3137.68	-0.680246
										3140.61	-0.701025		3140.61	-0.692032		3140.61	-0.66954		3140.61	-0.681157		3140.61	-0.674329
										3143.54	-0.698763		3143.54	-0.694173		3143.54	-0.677478		3143.54	-0.681971		3143.54	-0.680572
										3146.47	-0.692388		3146.47	-0.69331		3146.47	-0.673714		3146.47	-0.680493		3146.47	-0.686627
										3149.4	-0.688829		3149.4	-0.689619		3149.4	-0.674582		3149.4	-0.678346		3149.4	-0.684028
										3152.33	-0.692562		3152.33	-0.688901		3152.33	-0.674836		3152.33	-0.675445		3152.33	-0.679776
										3155.26	-0.701447		3155.26	-0.68755		3155.26	-0.68135		3155.26	-0.672013		3155.26	-0.680053
										3158.18	-0.702346		3158.18	-0.693522		3158.18	-0.678032		3158.18	-0.679269		3158.18	-0.683099
										3161.11	-0.697213		3161.11	-0.691127		3161.11	-0.674751		3161.11	-0.675825		3161.11	-0.680349
										3164.04	-0.695108		3164.04	-0.686024		3164.04	-0.680457		3164.04	-0.672791		3164.04	-0.681826
										3166.97	-0.690512		3166.97	-0.682954		3166.97	-0.681748		3166.97	-0.672616		3166.97	-0.679028
										3169.9	-0.694408		3169.9	-0.685379		3169.9	-0.688346		3169.9	-0.670095		3169.9	-0.676217
										3172.83	-0.69977		3172.83	-0.691573		3172.83	-0.691049		3172.83	-0.674842		3172.83	-0.670276
										3175.76	-0.697225		3175.76	-0.697291		3175.76	-0.684173		3175.76	-0.68091		3175.76	-0.67059
										3178.69	-0.699179		3178.69	-0.692345		3178.69	-0.676669		3178.69	-0.675192		3178.69	-0.67305
										3181.62	-0.697026		3181.62	-0.689553		3181.62	-0.672073		3181.62	-0.676911		3181.62	-0.669594
										3184.55	-0.697406		3184.55	-0.692942		3184.55	-0.671446		3184.55	-0.674987		3184.55	-0.671729
										3187.48	-0.69749		3187.48	-0.696664		3187.48	-0.664691		3187.48	-0.67571		3187.48	-0.665221
										3190.41	-0.695512		3190.41	-0.69743		3190.41	-0.675668		3190.41	-0.674582		3190.41	-0.662405
										3193.34	-0.692768		3193.34	-0.694082		3193.34	-0.682592		3193.34	-0.675065		3193.34	-0.668285
										3196.27	-0.693419		3196.27	-0.691772		3196.27	-0.68182		3196.27	-0.680198		3196.27	-0.667562
										3199.2	-0.696061		3199.2	-0.68565		3199.2	-0.677164		3199.2	-0.682701		3199.2	-0.669606
										3202.12	-0.695596		3202.12	-0.685813		3202.12	-0.672532		3202.12	-0.67147		3202.12	-0.673243
										3205.05	-0.694215		3205.05	-0.686609		3205.05	-0.669238		3205.05	-0.668937		3205.05	-0.667399
										3207.98	-0.691429		3207.98	-0.684806		3207.98	-0.673509		3207.98	-0.671018		3207.98	-0.665059
										3210.91	-0.693552		3210.91	-0.681392		3210.91	-0.680614		3210.91	-0.670529		3210.91	-0.668135
										3213.84	-0.690898		3213.84	-0.682363		3213.84	-0.683594		3213.84	-0.670336		3213.84	-0.672242
										3216.77	-0.689722		3216.77	-0.687267		3216.77	-0.674148		3216.77	-0.665312		3216.77	-0.669733
										3219.7	-0.691018		3219.7	-0.689818		3219.7	-0.669178		3219.7	-0.667091		3219.7	-0.667743
										3222.63	-0.694107		3222.63	-0.689529		3222.63	-0.676838		3222.63	-0.66884		3222.63	-0.668117
										3225.56	-0.692291		3225.56	-0.688811		3225.56	-0.676211		3225.56	-0.662682		3225.56	-0.664425
										3228.49	-0.69293		3228.49	-0.687333		3228.49	-0.671108		3228.49	-0.668991		3228.49	-0.669709
										3231.42	-0.691097		3231.42	-0.68828		3231.42	-0.670059		3231.42	-0.671603		3231.42	-0.671886
										3234.35	-0.689191		3234.35	-0.68401		3234.35	-0.670264		3234.35	-0.671518		3234.35	-0.671983
										3237.28	-0.688292		3237.28	-0.68024		3237.28	-0.670734		3237.28	-0.669721		3237.28	-0.666277
										3240.21	-0.682677		3240.21	-0.686591		3240.21	-0.675608		3240.21	-0.672839		3240.21	-0.666416
										3243.14	-0.686706		3243.14	-0.689137		3243.14	-0.674908		3243.14	-0.673497		3243.14	-0.665632
										3246.07	-0.69249		3246.07	-0.685765		3246.07	-0.669697		3246.07	-0.670583		3246.07	-0.668466
										3248.99	-0.695892		3248.99	-0.679751		3248.99	-0.66644		3248.99	-0.667544		3248.99	-0.666772
										3251.92	-0.695011		3251.92	-0.675668		3251.92	-0.667875		3251.92	-0.665258		3251.92	-0.66235
										3254.85	-0.691055		3254.85	-0.679938		3254.85	-0.667115		3254.85	-0.662712		3254.85	-0.660975
										3257.78	-0.687574		3257.78	-0.680343		3257.78	-0.663134		3257.78	-0.667272		3257.78	-0.663635
										3260.71	-0.691236		3260.71	-0.675354		3260.71	-0.662664		3260.71	-0.666428		3260.71	-0.663701
										3263.64	-0.687864		3263.64	-0.675602		3263.64	-0.664461		3263.64	-0.665915		3263.64	-0.660052
										3266.57	-0.684076		3266.57	-0.676983		3266.57	-0.663677		3266.57	-0.66492		3266.57	-0.665059
										3269.5	-0.680813		3269.5	-0.679607		3269.5	-0.668177		3269.5	-0.666916		3269.5	-0.667845
										3272.43	-0.685524		3272.43	-0.676693		3272.43	-0.673038		3272.43	-0.668159		3272.43	-0.662169
										3275.36	-0.680982		3275.36	-0.674178		3275.36	-0.670228		3275.36	-0.664956		3275.36	-0.654618
										3278.29	-0.679577		3278.29	-0.676573		3278.29	-0.664594		3278.29	-0.664148		3278.29	-0.651886
										3281.22	-0.684257		3281.22	-0.672912		3281.22	-0.667538		3281.22	-0.661542		3281.22	-0.655571
										3284.15	-0.681543		3284.15	-0.677411		3284.15	-0.662736		3284.15	-0.660686		3284.15	-0.659715
										3287.08	-0.685258		3287.08	-0.676283		3287.08	-0.657199		3287.08	-0.660257		3287.08	-0.656572
										3290.01	-0.685126		3290.01	-0.677737		3290.01	-0.649093		3290.01	-0.66267		3290.01	-0.658737
										3292.93	-0.680162		3292.93	-0.678569		3292.93	-0.654244		3292.93	-0.655257		3292.93	-0.656687
										3295.86	-0.678762		3295.86	-0.676277		3295.86	-0.655909		3295.86	-0.657061		3295.86	-0.653611
										3298.79	-0.679528		3298.79	-0.67717		3298.79	-0.661687		3298.79	-0.654998		3298.79	-0.65697
										3301.72	-0.67638		3301.72	-0.672743		3301.72	-0.660432		3301.72	-0.652646		3301.72	-0.656729
										3304.65	-0.677604		3304.65	-0.665276		3304.65	-0.650468		3304.65	-0.64855		3304.65	-0.645215
										3307.58	-0.675065		3307.58	-0.664516		3307.58	-0.653496		3307.58	-0.645372		3307.58	-0.645172
										3310.51	-0.677254		3310.51	-0.667924		3310.51	-0.650794		3310.51	-0.634961		3310.51	-0.644304
										3313.44	-0.682393		3313.44	-0.664926		3313.44	-0.644002		3313.44	-0.621004		3313.44	-0.629828
										3316.37	-0.679516		3316.37	-0.661005		3316.37	-0.641457		3316.37	-0.614942		3316.37	-0.622283
										3319.3	-0.675493		3319.3	-0.66191		3319.3	-0.648598		3319.3	-0.605123		3319.3	-0.614574
										3322.23	-0.676277		3322.23	-0.661005		3322.23	-0.645076		3322.23	-0.58976		3322.23	-0.603898
										3325.16	-0.66799		3325.16	-0.665873		3325.16	-0.650951		3325.16	-0.574676		3325.16	-0.595141
										3328.09	-0.670963		3328.09	-0.661922		3328.09	-0.650106		3328.09	-0.557492		3328.09	-0.580026
										3331.02	-0.670969		3331.02	-0.6615		3331.02	-0.643918		3331.02	-0.539674		3331.02	-0.559814
										3333.95	-0.670384		3333.95	-0.657676		3333.95	-0.644726		3333.95	-0.518437		3333.95	-0.54228
										3336.87	-0.672598		3336.87	-0.658285		3336.87	-0.64697		3336.87	-0.493563		3336.87	-0.530941
										3339.8	-0.672803		3339.8	-0.660209		3339.8	-0.640564		3339.8	-0.46586		3339.8	-0.515512
										3342.73	-0.668074		3342.73	-0.662019		3342.73	-0.633893		3342.73	-0.441191		3342.73	-0.50644
										3345.66	-0.663665		3345.66	-0.657332		3345.66	-0.640444		3345.66	-0.416456		3345.66	-0.495264
										3348.59	-0.6627		3348.59	-0.65241		3348.59	-0.650046		3348.59	-0.398687		3348.59	-0.48068
										3351.52	-0.664781		3351.52	-0.649708		3351.52	-0.650082		3351.52	-0.383203		3351.52	-0.46501
										3354.45	-0.668177		3354.45	-0.649829		3354.45	-0.641361		3354.45	-0.361598		3354.45	-0.448163
										3357.38	-0.664371		3357.38	-0.648749		3357.38	-0.64007		3357.38	-0.347044		3357.38	-0.445974
										3360.31	-0.660131		3360.31	-0.650999		3360.31	-0.642422		3360.31	-0.331658		3360.31	-0.437862
										3363.24	-0.6584		3363.24	-0.655969		3363.24	-0.636149		3363.24	-0.316356		3363.24	-0.433428
										3366.17	-0.65969		3366.17	-0.650933		3366.17	-0.636089		3366.17	-0.309051		3366.17	-0.426462
										3369.1	-0.657338		3369.1	-0.646409		3369.1	-0.634569		3369.1	-0.305173		3369.1	-0.418766
										3372.03	-0.655342		3372.03	-0.643345		3372.03	-0.637717		3372.03	-0.297953		3372.03	-0.422065
										3374.96	-0.651138		3374.96	-0.642374		3374.96	-0.634014		3374.96	-0.291801		3374.96	-0.419761
										3377.89	-0.652398		3377.89	-0.647259		3377.89	-0.62949		3377.89	-0.288671		3377.89	-0.413186
										3380.81	-0.650076		3380.81	-0.64501		3380.81	-0.633351		3380.81	-0.288556		3380.81	-0.418018
										3383.74	-0.6565		3383.74	-0.646705		3383.74	-0.635498		3383.74	-0.287326		3383.74	-0.425654
										3386.67	-0.660529		3386.67	-0.646717		3386.67	-0.63867		3386.67	-0.288333		3386.67	-0.421317
										3389.6	-0.660788		3389.6	-0.649563		3389.6	-0.637126		3389.6	-0.290046		3389.6	-0.419761
										3392.53	-0.661162		3392.53	-0.648019		3392.53	-0.629297		3392.53	-0.286119		3392.53	-0.42411
										3395.46	-0.658514		3395.46	-0.65074		3395.46	-0.643882		3395.46	-0.291783		3395.46	-0.427771
										3398.39	-0.661874		3398.39	-0.654775		3398.39	-0.641517		3398.39	-0.298152		3398.39	-0.4299
										3401.32	-0.663629		3401.32	-0.655909		3401.32	-0.641168		3401.32	-0.293472		3401.32	-0.427849
										3404.25	-0.660999		3404.25	-0.658062		3404.25	-0.644413		3404.25	-0.293158		3404.25	-0.428995
										3407.18	-0.657308		3407.18	-0.667821		3407.18	-0.637826		3407.18	-0.295553		3407.18	-0.432928
										3410.11	-0.653387		3410.11	-0.681682		3410.11	-0.639093		3410.11	-0.292549		3410.11	-0.430521
										3413.04	-0.656753		3413.04	-0.713305		3413.04	-0.641023		3413.04	-0.292802		3413.04	-0.431649
										3415.97	-0.657483		3415.97	-0.756594		3415.97	-0.639648		3415.97	-0.289033		3415.97	-0.435443
										3418.9	-0.646282		3418.9	-0.816656		3418.9	-0.637151		3418.9	-0.282657		3418.9	-0.434393
										3421.83	-0.643809		3421.83	-0.866217		3421.83	-0.641421		3421.83	-0.276288		3421.83	-0.433766
										3424.76	-0.654401		3424.76	-0.898094		3424.76	-0.644871		3424.76	-0.265286		3424.76	-0.430533
										3427.68	-0.653526		3427.68	-0.909506		3427.68	-0.64931		3427.68	-0.266656		3427.68	-0.424297
										3430.61	-0.65384		3430.61	-0.896918		3430.61	-0.655293		3430.61	-0.263809		3430.61	-0.424242
										3433.54	-0.665348		3433.54	-0.865319		3433.54	-0.658659		3433.54	-0.275124		3433.54	-0.426872
										3436.47	-0.664908		3436.47	-0.821837		3436.47	-0.652447		3436.47	-0.29358		3436.47	-0.422306
										3439.4	-0.679281		3439.4	-0.777674		3439.4	-0.65276		3439.4	-0.311735		3439.4	-0.426613
										3442.33	-0.695427		3442.33	-0.757957		3442.33	-0.662085		3442.33	-0.317888		3442.33	-0.4273
										3445.26	-0.705874		3445.26	-0.751051		3445.26	-0.660288		3445.26	-0.306168		3445.26	-0.434285
										3448.19	-0.705422		3448.19	-0.736623		3448.19	-0.659467		3448.19	-0.290173		3448.19	-0.430316
										3451.12	-0.705959		3451.12	-0.729886		3451.12	-0.660312		3451.12	-0.279442		3451.12	-0.418138
										3454.05	-0.703992		3454.05	-0.727534		3454.05	-0.668744		3454.05	-0.264207		3454.05	-0.409242
										3456.98	-0.694281		3456.98	-0.731243		3456.98	-0.673243		3456.98	-0.249743		3456.98	-0.402523
										3459.91	-0.691326		3459.91	-0.728474		3459.91	-0.671422		3459.91	-0.24122		3459.91	-0.401648
										3462.84	-0.687924		3462.84	-0.725995		3462.84	-0.668213		3462.84	-0.226057		3462.84	-0.402167
										3465.77	-0.691175		3465.77	-0.714825		3465.77	-0.6589		3465.77	-0.211431		3465.77	-0.4016
										3468.7	-0.687804		3468.7	-0.708866		3468.7	-0.663762		3468.7	-0.207118		3468.7	-0.397124
										3471.62	-0.688003		3471.62	-0.701441		3471.62	-0.665077		3471.62	-0.195893		3471.62	-0.396208
										3474.55	-0.686609		3474.55	-0.696332		3474.55	-0.667429		3474.55	-0.186098		3474.55	-0.384874
										3477.48	-0.688919		3477.48	-0.693129		3477.48	-0.667924		3477.48	-0.178721		3477.48	-0.376707
										3480.41	-0.686863		3480.41	-0.689854		3480.41	-0.660565		3480.41	-0.173118		3480.41	-0.370121
										3483.34	-0.68407		3483.34	-0.681754		3483.34	-0.653351		3483.34	-0.16579		3483.34	-0.365585
										3486.27	-0.684287		3486.27	-0.679667		3486.27	-0.653484		3486.27	-0.152882		3486.27	-0.359711
										3489.2	-0.681519		3489.2	-0.679601		3489.2	-0.659576		3489.2	-0.14743		3489.2	-0.353546
										3492.13	-0.676042		3492.13	-0.678979		3492.13	-0.657996		3492.13	-0.142321		3492.13	-0.348106
										3495.06	-0.677236		3495.06	-0.676633		3495.06	-0.660734		3495.06	-0.126223		3495.06	-0.346815
										3497.99	-0.678364		3497.99	-0.671374		3497.99	-0.664775		3497.99	-0.115981		3497.99	-0.331453
										3500.92	-0.682291		3500.92	-0.666223		3500.92	-0.671289		3500.92	-0.103978		3500.92	-0.319806
										3503.85	-0.683678		3503.85	-0.6734		3503.85	-0.667694		3503.85	-0.0821439		3503.85	-0.315608
										3506.78	-0.683226		3506.78	-0.675759		3506.78	-0.647549		3506.78	-0.0658949		3506.78	-0.307954
										3509.71	-0.680916		3509.71	-0.678973		3509.71	-0.643134		3509.71	-0.052354		3509.71	-0.302133
										3512.64	-0.679848		3512.64	-0.676603		3512.64	-0.657742		3512.64	-0.0393982		3512.64	-0.289539
										3515.56	-0.68027		3515.56	-0.672882		3515.56	-0.65884		3515.56	-0.0116831		3515.56	-0.269533
										3518.49	-0.686567		3518.49	-0.668798		3518.49	-0.660167		3518.49	0.0166049		3518.49	-0.247704
										3521.42	-0.678883		3521.42	-0.670632		3521.42	-0.664015		3521.42	0.0434454		3521.42	-0.226335
										3524.35	-0.685512		3524.35	-0.667188		3524.35	-0.663738		3524.35	0.0774755		3524.35	-0.194946
										3527.28	-0.685958		3527.28	-0.662356		3527.28	-0.671904		3527.28	0.12802		3527.28	-0.165229
										3530.21	-0.681609		3530.21	-0.653448		3530.21	-0.664594		3530.21	0.168643		3530.21	-0.12916
										3533.14	-0.677689		3533.14	-0.655921		3533.14	-0.66679		3533.14	0.179686		3533.14	-0.107048
										3536.07	-0.680505		3536.07	-0.660487		3536.07	-0.670843		3536.07	0.136331		3536.07	-0.133442
										3539	-0.684221		3539	-0.6653		3539	-0.662157		3539	0.00667091		3539	-0.215628
										3541.93	-0.682954		3541.93	-0.666048		3541.93	-0.6596		3541.93	-0.222462		3541.93	-0.364717
										3544.86	-0.677713		3544.86	-0.665179		3544.86	-0.659552		3544.86	-0.503648		3544.86	-0.561726
										3547.79	-0.67977		3547.79	-0.663454		3547.79	-0.651373		3547.79	-0.794273		3547.79	-0.75622
										3550.72	-0.681495		3550.72	-0.660028		3550.72	-0.650251		3550.72	-1.03844		3550.72	-0.906979
										3553.65	-0.68059		3553.65	-0.664787		3553.65	-0.655812		3553.65	-1.21446		3553.65	-1.01623
										3556.58	-0.676422		3556.58	-0.669154		3556.58	-0.659576		3556.58	-1.31713		3556.58	-1.08315
										3559.51	-0.672954		3559.51	-0.672743		3559.51	-0.661373		3559.51	-1.35639		3559.51	-1.1055
										3562.43	-0.679824		3562.43	-0.670511		3562.43	-0.665571		3562.43	-1.36406		3562.43	-1.10926
										3565.36	-0.678985		3565.36	-0.673654		3565.36	-0.671313		3565.36	-1.35154		3565.36	-1.09717
										3568.29	-0.685596		3568.29	-0.673828		3568.29	-0.669178		3568.29	-1.32208		3568.29	-1.07622
										3571.22	-0.684782		3571.22	-0.680795		3571.22	-0.669287		3571.22	-1.28293		3571.22	-1.04911
										3574.15	-0.683395		3574.15	-0.688769		3574.15	-0.666283		3574.15	-1.24556		3574.15	-1.02842
										3577.08	-0.682393		3577.08	-0.685325		3577.08	-0.664498		3577.08	-1.20674		3577.08	-0.998586
										3580.01	-0.682749		3580.01	-0.693009		3580.01	-0.671663		3580.01	-1.16421		3580.01	-0.980063
										3582.94	-0.684094		3582.94	-0.692116		3582.94	-0.674812		3582.94	-1.13266		3582.94	-0.963651
										3585.87	-0.68255		3585.87	-0.687888		3585.87	-0.674896		3585.87	-1.10563		3585.87	-0.93701
										3588.8	-0.685861		3588.8	-0.688141		3588.8	-0.681724		3588.8	-1.07505		3588.8	-0.922226
										3591.73	-0.684323		3591.73	-0.690705		3591.73	-0.685982		3591.73	-1.04938		3591.73	-0.907787
										3594.66	-0.687333		3594.66	-0.692544		3594.66	-0.690928		3594.66	-1.02761		3594.66	-0.89538
										3597.59	-0.691097		3597.59	-0.691368		3597.59	-0.682846		3597.59	-1.01126		3597.59	-0.883564
										3600.52	-0.691603		3600.52	-0.696833		3600.52	-0.676585		3600.52	-0.992416		3600.52	-0.874058
										3603.45	-0.688944		3603.45	-0.692756		3603.45	-0.677888		3603.45	-0.976131		3603.45	-0.859854
										3606.37	-0.690976		3606.37	-0.691917		3606.37	-0.675692		3606.37	-0.958639		3606.37	-0.848659
										3609.3	-0.68986		3609.3	-0.690783		3609.3	-0.682665		3609.3	-0.949948		3609.3	-0.841735
										3612.23	-0.683159		3612.23	-0.687954		3612.23	-0.682858		3612.23	-0.939923		3612.23	-0.836614
										3615.16	-0.680162		3615.16	-0.685234		3615.16	-0.679878		3615.16	-0.926605		3615.16	-0.836144
										3618.09	-0.685723		3618.09	-0.689088		3618.09	-0.685126		3618.09	-0.919066		3618.09	-0.823882
										3621.02	-0.68106		3621.02	-0.693473		3621.02	-0.68556		3621.02	-0.920972		3621.02	-0.812766
										3623.95	-0.677731		3623.95	-0.689523		3623.95	-0.678262		3623.95	-0.918577		3623.95	-0.814539
										3626.88	-0.682834		3626.88	-0.688431		3626.88	-0.67878		3626.88	-0.906828		3626.88	-0.822181
										3629.81	-0.687134		3629.81	-0.695409		3629.81	-0.675065		3629.81	-0.907365		3629.81	-0.827271
										3632.74	-0.684746		3632.74	-0.693244		3632.74	-0.675499		3632.74	-0.918354		3632.74	-0.826831
										3635.67	-0.685753		3635.67	-0.688443		3635.67	-0.677815		3635.67	-0.924181		3635.67	-0.831608
										3638.6	-0.685138		3638.6	-0.687743		3638.6	-0.684631		3638.6	-0.932372		3638.6	-0.834069
										3641.53	-0.681072		3641.53	-0.689698		3641.53	-0.685512		3641.53	-0.93979		3641.53	-0.838231
										3644.46	-0.683974		3644.46	-0.687876		3644.46	-0.686851		3644.46	-0.943005		3644.46	-0.85097
										3647.39	-0.685711		3647.39	-0.689951		3647.39	-0.676368		3647.39	-0.963392		3647.39	-0.861663
										3650.31	-0.679329		3650.31	-0.686079		3650.31	-0.670614		3650.31	-0.980546		3650.31	-0.87053
										3653.24	-0.680119		3653.24	-0.689782		3653.24	-0.677321		3653.24	-0.990341		3653.24	-0.880633
										3656.17	-0.685867		3656.17	-0.687381		3656.17	-0.672869		3656.17	-1.01026		3656.17	-0.887189
										3659.1	-0.690047		3659.1	-0.681742		3659.1	-0.666802		3659.1	-1.02266		3659.1	-0.899765
										3662.03	-0.687785		3662.03	-0.677803		3662.03	-0.662471		3662.03	-1.02709		3662.03	-0.907135
										3664.96	-0.687243		3664.96	-0.676911		3664.96	-0.655643		3664.96	-1.05131		3664.96	-0.916533
										3667.89	-0.690246		3667.89	-0.683195		3667.89	-0.668165		3667.89	-1.06525		3667.89	-0.923668
										3670.82	-0.688389		3670.82	-0.688666		3670.82	-0.671072		3670.82	-1.07095		3670.82	-0.92944
										3673.75	-0.678569		3673.75	-0.683153		3673.75	-0.678382		3673.75	-1.07901		3673.75	-0.93084
										3676.68	-0.680747		3676.68	-0.684203		3676.68	-0.684583		3676.68	-1.08391		3676.68	-0.933276
										3679.61	-0.683443		3679.61	-0.688232		3679.61	-0.682146		3679.61	-1.08873		3679.61	-0.93628
										3682.54	-0.683859		3682.54	-0.69468		3682.54	-0.67182		3682.54	-1.09057		3682.54	-0.938005
										3685.47	-0.679444		3685.47	-0.690554		3685.47	-0.675584		3685.47	-1.09374		3685.47	-0.936395
										3688.4	-0.681253		3688.4	-0.68249		3688.4	-0.674498		3688.4	-1.0961		3688.4	-0.940116
										3691.33	-0.689022		3691.33	-0.682713		3691.33	-0.672532		3691.33	-1.09211		3691.33	-0.935864
										3694.25	-0.687128		3694.25	-0.680614		3694.25	-0.670951		3694.25	-1.07912		3694.25	-0.927534
										3697.18	-0.684408		3697.18	-0.68182		3697.18	-0.670312		3697.18	-1.07275		3697.18	-0.923734
										3700.11	-0.689064		3700.11	-0.679601		3700.11	-0.665487		3700.11	-1.06458		3700.11	-0.91751
										3703.04	-0.686742		3703.04	-0.679643		3703.04	-0.668804		3703.04	-1.05649		3703.04	-0.912401
										3705.97	-0.685705		3705.97	-0.681573		3705.97	-0.668828		3705.97	-1.04586		3705.97	-0.905229
										3708.9	-0.686814		3708.9	-0.682978		3708.9	-0.664051		3708.9	-1.03912		3708.9	-0.895277
										3711.83	-0.678388		3711.83	-0.683654		3711.83	-0.666681		3711.83	-1.02965		3711.83	-0.881863
										3714.76	-0.681205		3714.76	-0.686929		3714.76	-0.663147		3714.76	-1.01508		3714.76	-0.876519
										3717.69	-0.684444		3717.69	-0.68325		3717.69	-0.669395		3717.69	-0.998598		3717.69	-0.870367
										3720.62	-0.685566		3720.62	-0.675795		3720.62	-0.67486		3720.62	-0.989852		3720.62	-0.865246
										3723.55	-0.687502		3723.55	-0.678973		3723.55	-0.66907		3723.55	-0.97598		3723.55	-0.854498
										3726.48	-0.677755		3726.48	-0.685439		3726.48	-0.66948		3726.48	-0.967692		3726.48	-0.844353
										3729.41	-0.682037		3729.41	-0.681953		3729.41	-0.667803		3729.41	-0.955279		3729.41	-0.838152
										3732.34	-0.685083		3732.34	-0.682906		3732.34	-0.673738		3732.34	-0.943741		3732.34	-0.835106
										3735.27	-0.686905		3735.27	-0.681018		3735.27	-0.670505		3735.27	-0.931708		3735.27	-0.827235
										3738.2	-0.689842		3738.2	-0.67825		3738.2	-0.670807		3738.2	-0.917522		3738.2	-0.823496
										3741.12	-0.682659		3741.12	-0.680445		3741.12	-0.670372		3741.12	-0.902781		3741.12	-0.813381
										3744.05	-0.677291		3744.05	-0.680837		3744.05	-0.670469		3744.05	-0.892593		3744.05	-0.809744
										3746.98	-0.683382		3746.98	-0.682508		3746.98	-0.682918		3746.98	-0.886435		3746.98	-0.803664
										3749.91	-0.687623		3749.91	-0.678901		3749.91	-0.675692		3749.91	-0.879046		3749.91	-0.793839
										3752.84	-0.685355		3752.84	-0.684456		3752.84	-0.666693		3752.84	-0.865898		3752.84	-0.787511
										3755.77	-0.690283		3755.77	-0.682381		3755.77	-0.666295		3755.77	-0.857978		3755.77	-0.781564
										3758.7	-0.681115		3758.7	-0.682291		3758.7	-0.668804		3758.7	-0.85261		3758.7	-0.77499
										3761.63	-0.672978		3761.63	-0.686374		3761.63	-0.672978		3761.63	-0.842151		3761.63	-0.766232
										3764.56	-0.676669		3764.56	-0.685662		3764.56	-0.665113		3764.56	-0.832151		3764.56	-0.760924
										3767.49	-0.679251		3767.49	-0.677472		3767.49	-0.66837		3767.49	-0.82545		3767.49	-0.759344
										3770.42	-0.681929		3770.42	-0.676307		3770.42	-0.669287		3770.42	-0.824919		3770.42	-0.752293
										3773.35	-0.681597		3773.35	-0.682429		3773.35	-0.66802		3773.35	-0.819455		3773.35	-0.749193
										3776.28	-0.684643		3776.28	-0.683545		3776.28	-0.668647		3776.28	-0.814201		3776.28	-0.746503
										3779.21	-0.682924		3779.21	-0.683075		3779.21	-0.677683		3779.21	-0.801981		3779.21	-0.737703
										3782.14	-0.682043		3782.14	-0.677182		3782.14	-0.675029		3782.14	-0.798139		3782.14	-0.738258
										3785.06	-0.682653		3785.06	-0.673461		3785.06	-0.664884		3785.06	-0.796667		3785.06	-0.737389
										3787.99	-0.685138		3787.99	-0.672495		3787.99	-0.667634		3787.99	-0.784001		3787.99	-0.729403
										3790.92	-0.68489		3790.92	-0.670783		3790.92	-0.668008		3790.92	-0.780352		3790.92	-0.727594
										3793.85	-0.68559		3793.85	-0.672007		3793.85	-0.670252		3793.85	-0.773536		3793.85	-0.730157
										3796.78	-0.684378		3796.78	-0.675065		3796.78	-0.673907		3796.78	-0.774749		3796.78	-0.734844
										3799.71	-0.679486		3799.71	-0.676301		3799.71	-0.667381		3799.71	-0.775213		3799.71	-0.724162
										3802.64	-0.679239		3802.64	-0.679812		3802.64	-0.671711		3802.64	-0.761558		3802.64	-0.718788
										3805.57	-0.682297		3805.57	-0.676989		3805.57	-0.672761		3805.57	-0.754863		3805.57	-0.707641
										3808.5	-0.68787		3808.5	-0.680517		3808.5	-0.674329		3808.5	-0.753421		3808.5	-0.708836
										3811.43	-0.688117		3811.43	-0.674148		3811.43	-0.673231		3811.43	-0.750375		3811.43	-0.713353
										3814.36	-0.689414		3814.36	-0.667881		3814.36	-0.674341		3814.36	-0.749259		3814.36	-0.711496
										3817.29	-0.686091		3817.29	-0.6753		3817.29	-0.666271		3817.29	-0.743686		3817.29	-0.708359
										3820.22	-0.677381		3820.22	-0.674359		3820.22	-0.671639		3820.22	-0.738451		3820.22	-0.706164
										3823.15	-0.686555		3823.15	-0.676748		3823.15	-0.670409		3823.15	-0.736502		3823.15	-0.706477
										3826.08	-0.687701		3826.08	-0.678979		3826.08	-0.665246		3826.08	-0.73532		3826.08	-0.706912
										3829	-0.6867		3829	-0.681905		3829	-0.664449		3829	-0.735169		3829	-0.702195
										3831.93	-0.683202		3831.93	-0.68284		3831.93	-0.661964		3831.93	-0.730272		3831.93	-0.698968
										3834.86	-0.689752		3834.86	-0.681736		3834.86	-0.663545		3834.86	-0.736285		3834.86	-0.699083
										3837.79	-0.690488		3837.79	-0.680318		3837.79	-0.668153		3837.79	-0.732359		3837.79	-0.698745
										3840.72	-0.683913		3840.72	-0.675656		3840.72	-0.672399		3840.72	-0.726044		3840.72	-0.698516
										3843.65	-0.67907		3843.65	-0.679607		3843.65	-0.678877		3843.65	-0.724506		3843.65	-0.691248
										3846.58	-0.681338		3846.58	-0.678063		3846.58	-0.67451		3846.58	-0.723529		3846.58	-0.694113
										3849.51	-0.685198		3849.51	-0.674329		3849.51	-0.669709		3849.51	-0.712334		3849.51	-0.69325
										3852.44	-0.689872		3852.44	-0.674317		3852.44	-0.673412		3852.44	-0.718679		3852.44	-0.694444
										3855.37	-0.687731		3855.37	-0.678268		3855.37	-0.673629		3855.37	-0.723203		3855.37	-0.694095
										3858.3	-0.686247		3858.3	-0.681826		3858.3	-0.679058		3858.3	-0.714741		3858.3	-0.687399
										3861.23	-0.693509		3861.23	-0.681724		3861.23	-0.676802		3861.23	-0.711948		3861.23	-0.684649
										3864.16	-0.691531		3864.16	-0.68401		3864.16	-0.673448		3864.16	-0.709372		3864.16	-0.68831
										3867.09	-0.689601		3867.09	-0.678702		3867.09	-0.667948		3867.09	-0.709783		3867.09	-0.690126
										3870.02	-0.686241		3870.02	-0.674763		3870.02	-0.673075		3870.02	-0.70962		3870.02	-0.6917
										3872.95	-0.687767		3872.95	-0.678051		3872.95	-0.672845		3872.95	-0.706085		3872.95	-0.691736
										3875.87	-0.684727		3875.87	-0.676458		3875.87	-0.668816		3875.87	-0.704167		3875.87	-0.688775
										3878.8	-0.685011		3878.8	-0.683123		3878.8	-0.677574		3878.8	-0.699927		3878.8	-0.684052
										3881.73	-0.683129		3881.73	-0.680982		3881.73	-0.67755		3881.73	-0.708745		3881.73	-0.685487
										3884.66	-0.684323		3884.66	-0.682966		3884.66	-0.678213		3884.66	-0.705554		3884.66	-0.689679
										3887.59	-0.684673		3887.59	-0.682689		3887.59	-0.673316		3887.59	-0.710229		3887.59	-0.691977
										3890.52	-0.683618		3890.52	-0.680584		3890.52	-0.665885		3890.52	-0.706079		3890.52	-0.683859
										3893.45	-0.682399		3893.45	-0.681127		3893.45	-0.6627		3893.45	-0.702503		3893.45	-0.680879
										3896.38	-0.684987		3896.38	-0.678177		3896.38	-0.662326		3896.38	-0.700952		3896.38	-0.681163
										3899.31	-0.681881		3899.31	-0.675855		3899.31	-0.663038		3899.31	-0.706893		3899.31	-0.683648
										3902.24	-0.682942		3902.24	-0.676326		3902.24	-0.669371		3902.24	-0.709077		3902.24	-0.689679
										3905.17	-0.679999		3905.17	-0.681326		3905.17	-0.667079		3905.17	-0.704903		3905.17	-0.688389
										3908.1	-0.685222		3908.1	-0.677713		3908.1	-0.66644		3908.1	-0.705953		3908.1	-0.682713
										3911.03	-0.689402		3911.03	-0.670843		3911.03	-0.667598		3911.03	-0.701206		3911.03	-0.677713
										3913.96	-0.686579		3913.96	-0.672152		3913.96	-0.664015		3913.96	-0.699155		3913.96	-0.674263
										3916.89	-0.683943		3916.89	-0.67749		3916.89	-0.66112		3916.89	-0.699143		3916.89	-0.67752
										3919.81	-0.679118		3919.81	-0.677556		3919.81	-0.664715		3919.81	-0.693105		3919.81	-0.680047
										3922.74	-0.686272		3922.74	-0.679275		3922.74	-0.672073		3922.74	-0.694076		3922.74	-0.677827
										3925.67	-0.688931		3925.67	-0.681036		3925.67	-0.66907		3925.67	-0.698733		3925.67	-0.676663
										3928.6	-0.689655		3928.6	-0.680168		3928.6	-0.664594		3928.6	-0.693365		3928.6	-0.680735
										3931.53	-0.687273		3931.53	-0.676868		3931.53	-0.669697		3931.53	-0.68834		3931.53	-0.685373
										3934.46	-0.68641		3934.46	-0.675753		3934.46	-0.662724		3934.46	-0.685668		3934.46	-0.678569
										3937.39	-0.684824		3937.39	-0.677073		3937.39	-0.664208		3937.39	-0.690313		3937.39	-0.676687
										3940.32	-0.689704		3940.32	-0.677019		3940.32	-0.666452		3940.32	-0.696465		3940.32	-0.680222
										3943.25	-0.692092		3943.25	-0.683214		3943.25	-0.671748		3943.25	-0.691911		3943.25	-0.681579
										3946.18	-0.688153		3946.18	-0.683744		3946.18	-0.672194		3946.18	-0.690427		3946.18	-0.676
										3949.11	-0.681567		3949.11	-0.673828		3949.11	-0.678696		3949.11	-0.681133		3949.11	-0.673774
										3952.04	-0.686525		3952.04	-0.672707		3952.04	-0.675354		3952.04	-0.683135		3952.04	-0.670276
										3954.97	-0.687315		3954.97	-0.677206		3954.97	-0.665583		3954.97	-0.687532		3954.97	-0.672302
										3957.9	-0.682647		3957.9	-0.678792		3957.9	-0.659769		3957.9	-0.687122		3957.9	-0.678467
										3960.83	-0.686054		3960.83	-0.681748		3960.83	-0.664353		3960.83	-0.684534		3960.83	-0.682158
										3963.75	-0.688184		3963.75	-0.68021		3963.75	-0.664232		3963.75	-0.679317		3963.75	-0.679486
										3966.68	-0.688956		3966.68	-0.679788		3966.68	-0.675149		3966.68	-0.677894		3966.68	-0.673871
										3969.61	-0.686489		3969.61	-0.681048		3969.61	-0.675982		3969.61	-0.681398		3969.61	-0.670752
										3972.54	-0.687418		3972.54	-0.684112		3972.54	-0.670191		3972.54	-0.68588		3972.54	-0.674359
										3975.47	-0.687894		3975.47	-0.683557		3975.47	-0.677852		3975.47	-0.689275		3975.47	-0.680391
										3978.4	-0.687363		3978.4	-0.679625		3978.4	-0.676235		3978.4	-0.689547		3978.4	-0.678593
										3981.33	-0.688775		3981.33	-0.671356		3981.33	-0.670879		3981.33	-0.687249		3981.33	-0.67875
										3984.26	-0.685548		3984.26	-0.671289		3984.26	-0.67182		3984.26	-0.692032		3984.26	-0.676018
										3987.19	-0.68211		3987.19	-0.672134		3987.19	-0.665873		3987.19	-0.688238		3987.19	-0.673159
										3990.12	-0.683841		3990.12	-0.671524		3990.12	-0.671965		3990.12	-0.689933		3990.12	-0.67834
										3993.05	-0.680186		3993.05	-0.675879		3993.05	-0.676983		3993.05	-0.685717		3993.05	-0.675734
										3995.98	-0.67673		3995.98	-0.682001		3995.98	-0.671567		3995.98	-0.685656		3995.98	-0.671886
										3998.91	-0.67574		3998.91	-0.675819		3998.91	-0.660239		3998.91	-0.684987		3998.91	-0.677906
										4001.84	-0.678756		4001.84	-0.675487		4001.84	-0.662447		4001.84	-0.685138		4001.84	-0.678684
										4004.77	-0.690771		4004.77	-0.682062		4004.77	-0.667525		4004.77	-0.682074		4004.77	-0.682255
										4007.69	-0.683594		4007.69	-0.6829		4007.69	-0.674426		4007.69	-0.67802		4007.69	-0.682007
										4010.62	-0.681096		4010.62	-0.676338		4010.62	-0.669842		4010.62	-0.680753		4010.62	-0.680517
										4013.55	-0.682689		4013.55	-0.676923		4013.55	-0.666934		4013.55	-0.678684		4013.55	-0.676488
										4016.48	-0.678744		4016.48	-0.677803		4016.48	-0.671808		4016.48	-0.679414		4016.48	-0.679764
										4019.41	-0.676892		4019.41	-0.677279		4019.41	-0.672761		4019.41	-0.68325		4019.41	-0.676223
										4022.34	-0.680843		4022.34	-0.676422		4022.34	-0.671591		4022.34	-0.68483		4022.34	-0.677508
										4025.27	-0.680324		4025.27	-0.674546		4025.27	-0.669528		4025.27	-0.679359		4025.27	-0.66986
										4028.2	-0.678949		4028.2	-0.672688		4028.2	-0.664087		4028.2	-0.681513		4028.2	-0.673286
										4031.13	-0.681621		4031.13	-0.670825		4031.13	-0.662073		4031.13	-0.67992		4031.13	-0.675035
										4034.06	-0.67752		4034.06	-0.676078		4034.06	-0.666066		4034.06	-0.678262		4034.06	-0.671392
										4036.99	-0.679178		4036.99	-0.677236		4036.99	-0.668273		4036.99	-0.683021		4036.99	-0.675415
										4039.92	-0.679788		4039.92	-0.675192		4039.92	-0.671048		4039.92	-0.680216		4039.92	-0.673213
										4042.85	-0.680632		4042.85	-0.678497		4042.85	-0.664679		4042.85	-0.678551		4042.85	-0.679184
										4045.78	-0.680849		4045.78	-0.672194		4045.78	-0.657911		4045.78	-0.692243		4045.78	-0.679058
										4048.71	-0.682725		4048.71	-0.674926		4048.71	-0.659877		4048.71	-0.685361		4048.71	-0.679269
										4051.64	-0.68825		4051.64	-0.67483		4051.64	-0.671567		4051.64	-0.681519		4051.64	-0.677158
										4054.56	-0.684384		4054.56	-0.676271		4054.56	-0.670577		4054.56	-0.679679		4054.56	-0.674359
										4057.49	-0.687966		4057.49	-0.675161		4057.49	-0.663279		4057.49	-0.678642		4057.49	-0.672809
										4060.42	-0.685445		4060.42	-0.673261		4060.42	-0.664775		4060.42	-0.682146		4060.42	-0.679154
										4063.35	-0.683968		4063.35	-0.667978		4063.35	-0.661241		4063.35	-0.677978		4063.35	-0.675547
										4066.28	-0.681386		4066.28	-0.673038		4066.28	-0.667429		4066.28	-0.678358		4066.28	-0.670131
										4069.21	-0.685536		4069.21	-0.679221		4069.21	-0.671144		4069.21	-0.68372		4069.21	-0.674775
										4072.14	-0.682809		4072.14	-0.677526		4072.14	-0.670541		4072.14	-0.681229		4072.14	-0.67378
										4075.07	-0.689179		4075.07	-0.675059		4075.07	-0.673014		4075.07	-0.680083		4075.07	-0.673286
										4078	-0.690934		4078	-0.677556		4078	-0.671615		4078	-0.678008		4078	-0.675167
										4080.93	-0.687822		4080.93	-0.675354		4080.93	-0.668587		4080.93	-0.677447		4080.93	-0.671947
										4083.86	-0.685759		4083.86	-0.675234		4083.86	-0.665861		4083.86	-0.677285		4083.86	-0.668617
										4086.79	-0.680403		4086.79	-0.677556		4086.79	-0.665354		4086.79	-0.680089		4086.79	-0.669612
										4089.72	-0.682369		4089.72	-0.675011		4089.72	-0.674003		4089.72	-0.679088		4089.72	-0.667839
										4092.65	-0.684697		4092.65	-0.670837		4092.65	-0.6772		4092.65	-0.67407		4092.65	-0.673641
										4095.58	-0.688413		4095.58	-0.674172		4095.58	-0.671277		4095.58	-0.676295		4095.58	-0.67334
										4098.5	-0.690868		4098.5	-0.675861		4098.5	-0.668334		4098.5	-0.676205		4098.5	-0.673581
										4101.43	-0.683805		4101.43	-0.675656		4101.43	-0.673388		4101.43	-0.680837		4101.43	-0.677459
										4104.36	-0.678925		4104.36	-0.674673		4104.36	-0.672339		4104.36	-0.681923		4104.36	-0.676917
										4107.29	-0.685596		4107.29	-0.672019		4107.29	-0.665535		4107.29	-0.686151		4107.29	-0.674468
										4110.22	-0.687279		4110.22	-0.677049		4110.22	-0.67188		4110.22	-0.681953		4110.22	-0.669317
										4113.15	-0.683461		4113.15	-0.681308		4113.15	-0.675017		4113.15	-0.679643		4113.15	-0.665764
										4116.08	-0.686772		4116.08	-0.681802		4116.08	-0.675487		4116.08	-0.676814		4116.08	-0.669329
										4119.01	-0.684022		4119.01	-0.682068		4119.01	-0.672447		4119.01	-0.678274		4119.01	-0.672942
										4121.94	-0.684185		4121.94	-0.681513		4121.94	-0.674112		4121.94	-0.677683		4121.94	-0.675053
										4124.87	-0.685699		4124.87	-0.687997		4124.87	-0.676307		4124.87	-0.677007		4124.87	-0.67144
										4127.8	-0.683775		4127.8	-0.679613		4127.8	-0.678599		4127.8	-0.674112		4127.8	-0.675059
										4130.73	-0.685644		4130.73	-0.674516		4130.73	-0.679118		4130.73	-0.679365		4130.73	-0.671965
										4133.66	-0.689173		4133.66	-0.678539		4133.66	-0.680107		4133.66	-0.683027		4133.66	-0.669661
										4136.59	-0.683744		4136.59	-0.678811		4136.59	-0.681084		4136.59	-0.681464		4136.59	-0.671892
										4139.52	-0.684522		4139.52	-0.677731		4139.52	-0.682508		4139.52	-0.679697		4139.52	-0.670692
										4142.44	-0.684426		4142.44	-0.683557		4142.44	-0.680819		4142.44	-0.673491		4142.44	-0.67255
										4145.37	-0.681036		4145.37	-0.684215		4145.37	-0.66843		4145.37	-0.675885		4145.37	-0.667369
										4148.3	-0.680662		4148.3	-0.680897		4148.3	-0.673581		4148.3	-0.674196		4148.3	-0.668261
										4151.23	-0.689884		4151.23	-0.680475		4151.23	-0.676102		4151.23	-0.67343		4151.23	-0.6734
										4154.16	-0.689691		4154.16	-0.682767		4154.16	-0.685367		4154.16	-0.678195		4154.16	-0.667731
										4157.09	-0.687152		4157.09	-0.678382		4157.09	-0.68018		4157.09	-0.675596		4157.09	-0.671886
										4160.02	-0.685053		4160.02	-0.677254		4160.02	-0.677852		4160.02	-0.671687		4160.02	-0.674389
										4162.95	-0.692484		4162.95	-0.675348		4162.95	-0.672894		4162.95	-0.673304		4162.95	-0.673068
										4165.88	-0.691965		4165.88	-0.679209		4165.88	-0.670626		4165.88	-0.678702		4165.88	-0.668985
										4168.81	-0.692689		4168.81	-0.682122		4168.81	-0.668563		4168.81	-0.682731		4168.81	-0.668014
										4171.74	-0.684945		4171.74	-0.688497		4171.74	-0.667525		4171.74	-0.677206		4171.74	-0.669793
										4174.67	-0.683768		4174.67	-0.689559		4174.67	-0.658744		4174.67	-0.677478		4174.67	-0.671144
										4177.6	-0.682019		4177.6	-0.678871		4177.6	-0.666138		4177.6	-0.676163		4177.6	-0.671012
										4180.53	-0.689523		4180.53	-0.681591		4180.53	-0.671072		4180.53	-0.673322		4180.53	-0.67571
										4183.46	-0.688045		4183.46	-0.681115		4183.46	-0.670843		4183.46	-0.679052		4183.46	-0.674269
										4186.39	-0.680789		4186.39	-0.68299		4186.39	-0.669926		4186.39	-0.67875		4186.39	-0.673448
										4189.31	-0.685234		4189.31	-0.686302		4189.31	-0.669504		4189.31	-0.674492		4189.31	-0.67688
										4192.24	-0.684987		4192.24	-0.683889		4192.24	-0.671241		4192.24	-0.673575		4192.24	-0.670976
										4195.17	-0.682948		4195.17	-0.683177		4195.17	-0.676573		4195.17	-0.675915		4195.17	-0.667375
										4198.1	-0.681772		4198.1	-0.679969		4198.1	-0.672797		4198.1	-0.677037		4198.1	-0.669727
										4201.03	-0.684462		4201.03	-0.679112		4201.03	-0.670107		4201.03	-0.671156		4201.03	-0.672363
										4203.96	-0.68559		4203.96	-0.677984		4203.96	-0.667224		4203.96	-0.670632		4203.96	-0.666313
										4206.89	-0.68071		4206.89	-0.681127		4206.89	-0.665463		4206.89	-0.675795		4206.89	-0.665312
										4209.82	-0.679534		4209.82	-0.680047		4209.82	-0.670517		4209.82	-0.679938		4209.82	-0.672037
										4212.75	-0.678533		4212.75	-0.680391		4212.75	-0.675161		4212.75	-0.6765		4212.75	-0.668563
										4215.68	-0.676332		4215.68	-0.677055		4215.68	-0.675547		4215.68	-0.67226		4215.68	-0.667073
										4218.61	-0.681217		4218.61	-0.676868		4218.61	-0.672315		4218.61	-0.673605		4218.61	-0.667911
										4221.54	-0.686977		4221.54	-0.676241		4221.54	-0.660046		4221.54	-0.675379		4221.54	-0.667899
										4224.47	-0.687882		4224.47	-0.671277		4224.47	-0.658731		4224.47	-0.676657		4224.47	-0.668671
										4227.4	-0.682665		4227.4	-0.673696		4227.4	-0.663569		4227.4	-0.67565		4227.4	-0.672351
										4230.33	-0.679323		4230.33	-0.676633		4230.33	-0.667164		4230.33	-0.672031		4230.33	-0.676313
										4233.25	-0.677936		4233.25	-0.678364		4233.25	-0.669347		4233.25	-0.671651		4233.25	-0.676458
										4236.18	-0.679577		4236.18	-0.679902		4236.18	-0.670409		4236.18	-0.670994		4236.18	-0.67597
										4239.11	-0.679715		4239.11	-0.678376		4239.11	-0.669637		4239.11	-0.669848		4239.11	-0.665203
										4242.04	-0.681054		4242.04	-0.675933		4242.04	-0.66194		4242.04	-0.67331		4242.04	-0.660294
										4244.97	-0.682236		4244.97	-0.680572		4244.97	-0.661506		4244.97	-0.67299		4244.97	-0.667911
										4247.9	-0.686579		4247.9	-0.679082		4247.9	-0.66919		4247.9	-0.675427		4247.9	-0.669733
										4250.83	-0.694674		4250.83	-0.678587		4250.83	-0.658382		4250.83	-0.674468		4250.83	-0.666156
										4253.76	-0.693666		4253.76	-0.672869		4253.76	-0.663448		4253.76	-0.674649		4253.76	-0.668907
										4256.69	-0.690699		4256.69	-0.683033		4256.69	-0.669021		4256.69	-0.677423		4256.69	-0.664841
										4259.62	-0.68553		4259.62	-0.684534		4259.62	-0.667911		4259.62	-0.674751		4259.62	-0.662634
										4262.55	-0.682405		4262.55	-0.681826		4262.55	-0.668092		4262.55	-0.671778		4262.55	-0.668472
										4265.48	-0.688419		4265.48	-0.67562		4265.48	-0.663014		4265.48	-0.673002		4265.48	-0.671072
										4268.41	-0.686386		4268.41	-0.679305		4268.41	-0.669323		4268.41	-0.674076		4268.41	-0.667302
										4271.34	-0.68027		4271.34	-0.681724		4271.34	-0.675861		4271.34	-0.673865		4271.34	-0.667948
										4274.27	-0.682791		4274.27	-0.679776		4274.27	-0.676392		4274.27	-0.674058		4274.27	-0.666518
										4277.19	-0.681507		4277.19	-0.675385		4277.19	-0.669009		4277.19	-0.675547		4277.19	-0.671078
										4280.12	-0.679402		4280.12	-0.6748		4280.12	-0.671579		4280.12	-0.673503		4280.12	-0.672266
										4283.05	-0.682279		4283.05	-0.68094		4283.05	-0.673581		4283.05	-0.672236		4283.05	-0.670837
										4285.98	-0.682761		4285.98	-0.672206		4285.98	-0.67299		4285.98	-0.674221		4285.98	-0.669118
										4288.91	-0.677821		4288.91	-0.665101		4288.91	-0.672049		4288.91	-0.680361		4288.91	-0.663714
										4291.84	-0.68296		4291.84	-0.672514		4291.84	-0.664317		4291.84	-0.683286		4291.84	-0.665053
										4294.77	-0.681627		4294.77	-0.676114		4294.77	-0.667091		4294.77	-0.679034		4294.77	-0.667652
										4297.7	-0.679004		4297.7	-0.675662		4297.7	-0.673919		4297.7	-0.675336		4297.7	-0.669679
										4300.63	-0.687152		4300.63	-0.680276		4300.63	-0.665535		4300.63	-0.677441		4300.63	-0.671144
										4303.56	-0.693443		4303.56	-0.67714		4303.56	-0.669938		4303.56	-0.671886		4303.56	-0.668044
										4306.49	-0.69243		4306.49	-0.678087		4306.49	-0.679577		4306.49	-0.67109		4306.49	-0.673629
										4309.42	-0.687436		4309.42	-0.67603		4309.42	-0.679058		4309.42	-0.668593		4309.42	-0.675005
										4312.35	-0.688654		4312.35	-0.68021		4312.35	-0.673943		4312.35	-0.67413		4312.35	-0.670294
										4315.28	-0.686199		4315.28	-0.67793		4315.28	-0.676537		4315.28	-0.676126		4315.28	-0.670541
										4318.21	-0.681187		4318.21	-0.675463		4318.21	-0.671024		4318.21	-0.67074		4318.21	-0.668587
										4321.13	-0.680873		4321.13	-0.67381		4321.13	-0.671253		4321.13	-0.668997		4321.13	-0.670071
										4324.06	-0.67872		4324.06	-0.674872		4324.06	-0.675547		4324.06	-0.67141		4324.06	-0.670849
										4326.99	-0.687731		4326.99	-0.670185		4326.99	-0.662845		4326.99	-0.676446		4326.99	-0.668159
										4329.92	-0.690114		4329.92	-0.674221		4329.92	-0.663569		4329.92	-0.677659		4329.92	-0.668617
										4332.85	-0.680053		4332.85	-0.67451		4332.85	-0.6703		4332.85	-0.67787		4332.85	-0.671374
										4335.78	-0.679281		4335.78	-0.672803		4335.78	-0.67223		4335.78	-0.675089		4335.78	-0.669823
										4338.71	-0.683238		4338.71	-0.679058		4338.71	-0.669142		4338.71	-0.673442		4338.71	-0.667519
										4341.64	-0.683889		4341.64	-0.679619		4341.64	-0.673436		4341.64	-0.667664		4341.64	-0.667857
										4344.57	-0.686543		4344.57	-0.682701		4344.57	-0.668551		4344.57	-0.670101		4344.57	-0.660583
										4347.5	-0.682858		4347.5	-0.674607		4347.5	-0.667272		4347.5	-0.670517		4347.5	-0.666319
										4350.43	-0.680867		4350.43	-0.667357		4350.43	-0.660818		4350.43	-0.668195		4350.43	-0.668786
										4353.36	-0.68825		4353.36	-0.672405		4353.36	-0.661072		4353.36	-0.669486		4353.36	-0.671446
										4356.29	-0.689185		4356.29	-0.675578		4356.29	-0.667477		4356.29	-0.6746		4356.29	-0.669649
										4359.22	-0.684197		4359.22	-0.675149		4359.22	-0.659419		4359.22	-0.674492		4359.22	-0.668985
										4362.15	-0.679305		4362.15	-0.67334		4362.15	-0.668044		4362.15	-0.675958		4362.15	-0.664299
										4365.08	-0.686646		4365.08	-0.682737		4365.08	-0.672966		4365.08	-0.672369		4365.08	-0.664588
										4368	-0.687478		4368	-0.683443		4368	-0.671844		4368	-0.664799		4368	-0.667351
										4370.93	-0.687689		4370.93	-0.68363		4370.93	-0.673376		4370.93	-0.674993		4370.93	-0.669281
										4373.86	-0.689366		4373.86	-0.681223		4373.86	-0.673834		4373.86	-0.676693		4373.86	-0.670511
										4376.79	-0.690542		4376.79	-0.678696		4376.79	-0.674293		4376.79	-0.676826		4376.79	-0.66998
										4379.72	-0.686839		4379.72	-0.676464		4379.72	-0.67533		4379.72	-0.675819		4379.72	-0.666024
										4382.65	-0.680674		4382.65	-0.677996		4382.65	-0.674124		4382.65	-0.675964		4382.65	-0.661886
										4385.58	-0.683093		4385.58	-0.678744		4385.58	-0.672206		4385.58	-0.676277		4385.58	-0.663894
										4388.51	-0.689215		4388.51	-0.677803		4388.51	-0.668635		4388.51	-0.676513		4388.51	-0.667863
										4391.44	-0.687737		4391.44	-0.679637		4391.44	-0.667369		4391.44	-0.671313		4391.44	-0.666699
										4394.37	-0.688491		4394.37	-0.674588		4394.37	-0.676476		4394.37	-0.671573		4394.37	-0.664703
										4397.3	-0.687448		4397.3	-0.676742		4397.3	-0.673629		4397.3	-0.67217		4397.3	-0.665185
										4400.23	-0.68679		4400.23	-0.679577		4400.23	-0.674148		4400.23	-0.675813		4400.23	-0.66524
										4403.16	-0.687038		4403.16	-0.675771		4403.16	-0.666597		4403.16	-0.672085		4403.16	-0.659413
										4406.09	-0.689794		4406.09	-0.680258		4406.09	-0.667731		4406.09	-0.667429		4406.09	-0.660535
										4409.02	-0.69635		4409.02	-0.679197		4409.02	-0.666512		4409.02	-0.670499		4409.02	-0.659877
										4411.94	-0.694366		4411.94	-0.681187		4411.94	-0.665089		4411.94	-0.670119		4411.94	-0.664612
										4414.87	-0.678811		4414.87	-0.680162		4414.87	-0.664884		4414.87	-0.670861		4414.87	-0.67074
										4417.8	-0.679287		4417.8	-0.679408		4417.8	-0.66533		4417.8	-0.670246		4417.8	-0.667465
										4420.73	-0.683708		4420.73	-0.675367		4420.73	-0.674172		4420.73	-0.672031		4420.73	-0.665698
										4423.66	-0.685952		4423.66	-0.677291		4423.66	-0.675499		4423.66	-0.672134		4423.66	-0.673859
										4426.59	-0.689245		4426.59	-0.674812		4426.59	-0.676537		4426.59	-0.673985		4426.59	-0.673485
										4429.52	-0.695409		4429.52	-0.677242		4429.52	-0.672218		4429.52	-0.673274		4429.52	-0.672115
										4432.45	-0.690319		4432.45	-0.680415		4432.45	-0.663424		4432.45	-0.674968		4432.45	-0.672538
										4435.38	-0.687719		4435.38	-0.677634		4435.38	-0.665402		4435.38	-0.674908		4435.38	-0.669558
										4438.31	-0.681428		4438.31	-0.685867		4438.31	-0.670047		4438.31	-0.669522		4438.31	-0.668098
										4441.24	-0.679993		4441.24	-0.686012		4441.24	-0.671615		4441.24	-0.671947		4441.24	-0.672459
										4444.17	-0.680041		4444.17	-0.678051		4444.17	-0.666512		4444.17	-0.676531		4444.17	-0.677369
										4447.1	-0.690433		4447.1	-0.676199		4447.1	-0.6641		4447.1	-0.671844		4447.1	-0.671868
										4450.03	-0.6886		4450.03	-0.678575		4450.03	-0.666946		4450.03	-0.679263		4450.03	-0.669558
										4452.96	-0.681277		4452.96	-0.676434		4452.96	-0.664618		4452.96	-0.675855		4452.96	-0.670077
										4455.88	-0.684969		4455.88	-0.679486		4455.88	-0.670602		4455.88	-0.671989		4455.88	-0.670547
										4458.81	-0.6848		4458.81	-0.681549		4458.81	-0.666826		4458.81	-0.674239		4458.81	-0.670089
										4461.74	-0.682616		4461.74	-0.684142		4461.74	-0.664908		4461.74	-0.675511		4461.74	-0.669021
										4464.67	-0.683726		4464.67	-0.679233		4464.67	-0.664305		4464.67	-0.672966		4464.67	-0.66717
										4467.6	-0.687574		4467.6	-0.679402		4467.6	-0.671108		4467.6	-0.672719		4467.6	-0.662803
										4470.53	-0.687725		4470.53	-0.680765		4470.53	-0.671386		4470.53	-0.667857		4470.53	-0.663195
										4473.46	-0.683238		4473.46	-0.682815		4473.46	-0.677248		4473.46	-0.674769		4473.46	-0.663171
										4476.39	-0.683292		4476.39	-0.683642		4476.39	-0.668756		4476.39	-0.677116		4476.39	-0.667948
										4479.32	-0.685481		4479.32	-0.677224		4479.32	-0.670722		4479.32	-0.674021		4479.32	-0.667827
										4482.25	-0.687556		4482.25	-0.678738		4482.25	-0.673412		4482.25	-0.670783		4482.25	-0.66805
										4485.18	-0.689064		4485.18	-0.68141		4485.18	-0.66878		4485.18	-0.673702		4485.18	-0.670583
										4488.11	-0.687128		4488.11	-0.684854		4488.11	-0.666199		4488.11	-0.666826		4488.11	-0.66925
										4491.04	-0.686284		4491.04	-0.682043		4491.04	-0.668515		4491.04	-0.668352		4491.04	-0.670481
										4493.97	-0.687188		4493.97	-0.676289		4493.97	-0.670493		4493.97	-0.673684		4493.97	-0.662501
										4496.9	-0.689432		4496.9	-0.67752		4496.9	-0.670288		4496.9	-0.671603		4496.9	-0.667489
										4499.82	-0.692496		4499.82	-0.679106		4499.82	-0.668551		4499.82	-0.670053		4499.82	-0.674661
										4502.75	-0.689939		4502.75	-0.682025		4502.75	-0.672399		4502.75	-0.679052		4502.75	-0.678394
										4505.68	-0.689191		4505.68	-0.678642		4505.68	-0.675909		4505.68	-0.678334		4505.68	-0.676139
										4508.61	-0.685813		4508.61	-0.679963		4508.61	-0.675222		4508.61	-0.67261		4508.61	-0.674546
										4511.54	-0.685693		4511.54	-0.682333		4511.54	-0.679975		4511.54	-0.672839		4511.54	-0.671024
										4514.47	-0.689752		4514.47	-0.680952		4514.47	-0.676452		4514.47	-0.672061		4514.47	-0.666699
										4517.4	-0.691483		4517.4	-0.681163		4517.4	-0.673641		4517.4	-0.674178		4517.4	-0.667037
										4520.33	-0.686983		4520.33	-0.674009		4520.33	-0.670457		4520.33	-0.674335		4520.33	-0.668822
										4523.26	-0.683238		4523.26	-0.674962		4523.26	-0.674076		4523.26	-0.671169		4523.26	-0.670686
										4526.19	-0.687309		4526.19	-0.681476		4526.19	-0.670167		4526.19	-0.672176		4526.19	-0.668871
										4529.12	-0.689311		4529.12	-0.680994		4529.12	-0.669263		4529.12	-0.672622		4529.12	-0.663062
										4532.05	-0.68337		4532.05	-0.68132		4532.05	-0.674281		4532.05	-0.672707		4532.05	-0.661759
										4534.98	-0.686434		4534.98	-0.677845		4534.98	-0.670167		4534.98	-0.673454		4534.98	-0.667513
										4537.91	-0.694885		4537.91	-0.685282		4537.91	-0.676585		4537.91	-0.67381		4537.91	-0.667706
										4540.84	-0.696073		4540.84	-0.678937		4540.84	-0.678949		4540.84	-0.678738		4540.84	-0.668038
										4543.77	-0.691489		4543.77	-0.681446		4543.77	-0.677646		4543.77	-0.67454		4543.77	-0.667278
										4546.69	-0.69293		4546.69	-0.68565		4546.69	-0.666729		4546.69	-0.675089		4546.69	-0.664703
										4549.62	-0.683557		4549.62	-0.68246		4549.62	-0.669323		4549.62	-0.673732		4549.62	-0.665149
										4552.55	-0.675391		4552.55	-0.680107		4552.55	-0.666078		4552.55	-0.677767		4552.55	-0.66989
										4555.48	-0.684474		4555.48	-0.679558		4555.48	-0.672025		4555.48	-0.669377		4555.48	-0.671941
										4558.41	-0.68787		4558.41	-0.677248		4558.41	-0.671736		4558.41	-0.665975		4558.41	-0.673617
										4561.34	-0.690011		4561.34	-0.67492		4561.34	-0.673533		4561.34	-0.665746		4561.34	-0.673056
										4564.27	-0.685487		4564.27	-0.684806		4564.27	-0.674643		4564.27	-0.665414		4564.27	-0.667839
										4567.2	-0.686121		4567.2	-0.683581		4567.2	-0.670879		4567.2	-0.665016		4567.2	-0.665203
										4570.13	-0.688558		4570.13	-0.678032		4570.13	-0.668491		4570.13	-0.669974		4570.13	-0.66869
										4573.06	-0.685331		4573.06	-0.682936		4573.06	-0.673038		4573.06	-0.671235		4573.06	-0.669854
										4575.99	-0.686404		4575.99	-0.688407		4575.99	-0.675149		4575.99	-0.672912		4575.99	-0.670849
										4578.92	-0.685687		4578.92	-0.684076		4578.92	-0.674148		4578.92	-0.672158		4578.92	-0.670867
										4581.85	-0.682297		4581.85	-0.679836		4581.85	-0.662169		4581.85	-0.668864		4581.85	-0.673672
										4584.78	-0.68477		4584.78	-0.676416		4584.78	-0.664232		4584.78	-0.673056		4584.78	-0.671802
										4587.71	-0.685379		4587.71	-0.678792		4587.71	-0.663955		4587.71	-0.67331		4587.71	-0.670415
										4590.63	-0.687285		4590.63	-0.679221		4590.63	-0.662712		4590.63	-0.673792		4590.63	-0.667453
										4593.56	-0.690059		4593.56	-0.681802		4593.56	-0.665921		4593.56	-0.673225		4593.56	-0.66448
										4596.49	-0.694553		4596.49	-0.685433		4596.49	-0.664932		4596.49	-0.672333		4596.49	-0.663002
										4599.42	-0.687152		4599.42	-0.682236		4599.42	-0.668346		4599.42	-0.676802		4599.42	-0.668436
										4602.35	-0.683135		4602.35	-0.68068		4602.35	-0.669914		4602.35	-0.679221		4602.35	-0.66577
										4605.28	-0.689082		4605.28	-0.675246		4605.28	-0.672013		4605.28	-0.674474		4605.28	-0.668183
										4608.21	-0.687001		4608.21	-0.676838		4608.21	-0.671808		4608.21	-0.673973		4608.21	-0.663273
										4611.14	-0.691073		4611.14	-0.676826		4611.14	-0.666452		4611.14	-0.673708		4611.14	-0.661458
										4614.07	-0.692876		4614.07	-0.677719		4614.07	-0.669057		4614.07	-0.673575		4614.07	-0.668979
										4617	-0.693087		4617	-0.680879		4617	-0.667984		4617	-0.672815		4617	-0.670963
										4619.93	-0.687454		4619.93	-0.67878		4619.93	-0.66726		4619.93	-0.673738		4619.93	-0.674516
										4622.86	-0.687092		4622.86	-0.682212		4622.86	-0.662169		4622.86	-0.672049		4622.86	-0.670746
										4625.79	-0.688618		4625.79	-0.679064		4625.79	-0.666162		4625.79	-0.676947		4625.79	-0.666265
										4628.72	-0.68904		4628.72	-0.674365		4628.72	-0.677864		4628.72	-0.680813		4628.72	-0.669866
										4631.65	-0.681977		4631.65	-0.676428		4631.65	-0.678467		4631.65	-0.673509		4631.65	-0.675035
										4634.57	-0.680125		4634.57	-0.675566		4634.57	-0.677779		4634.57	-0.667634		4634.57	-0.669347
										4637.5	-0.678593		4637.5	-0.678075		4637.5	-0.675849		4637.5	-0.671319		4637.5	-0.666072
										4640.43	-0.67761		4640.43	-0.678358		4640.43	-0.674522		4640.43	-0.676		4640.43	-0.666295
										4643.36	-0.685385		4643.36	-0.676253		4643.36	-0.663327		4643.36	-0.669932		4643.36	-0.668195
										4646.29	-0.683961		4646.29	-0.677447		4646.29	-0.661868		4646.29	-0.668436		4646.29	-0.665813
										4649.22	-0.684233		4649.22	-0.679848		4649.22	-0.656476		4649.22	-0.675071		4649.22	-0.672604
										4652.15	-0.681748		4652.15	-0.677821		4652.15	-0.654726		4652.15	-0.679975		4652.15	-0.670644
										4655.08	-0.680451		4655.08	-0.691012		4655.08	-0.651976		4655.08	-0.67676		4655.08	-0.66767
										4658.01	-0.686434		4658.01	-0.693624		4658.01	-0.65767		4658.01	-0.679016		4658.01	-0.665077
										4660.94	-0.682309		4660.94	-0.678811		4660.94	-0.673207		4660.94	-0.683853		4660.94	-0.666759
										4663.87	-0.682918		4663.87	-0.678491		4663.87	-0.667236		4663.87	-0.679414		4663.87	-0.668291
										4666.8	-0.681446		4666.8	-0.68261		4666.8	-0.671205		4666.8	-0.678563		4666.8	-0.665794
										4669.73	-0.682019		4669.73	-0.685867		4669.73	-0.662761		4669.73	-0.675173		4669.73	-0.670318
										4672.66	-0.685174		4672.66	-0.684191		4672.66	-0.657658		4672.66	-0.670789		4672.66	-0.67328
										4675.59	-0.689619		4675.59	-0.683588		4675.59	-0.665342		4675.59	-0.671699		4675.59	-0.671307
										4678.52	-0.691477		4678.52	-0.680825		4678.52	-0.668491		4678.52	-0.67214		4678.52	-0.666512
										4681.44	-0.686067		4681.44	-0.683485		4681.44	-0.673135		4681.44	-0.669172		4681.44	-0.669413
										4684.37	-0.679341		4684.37	-0.684631		4684.37	-0.664184		4684.37	-0.670867		4684.37	-0.671
										4687.3	-0.675843		4687.3	-0.682508		4687.3	-0.668575		4687.3	-0.672266		4687.3	-0.664757
										4690.23	-0.68486		4690.23	-0.685427		4690.23	-0.673883		4690.23	-0.669148		4690.23	-0.665523
										4693.16	-0.689221		4693.16	-0.682062		4693.16	-0.659805		4693.16	-0.665203		4693.16	-0.662537
										4696.09	-0.6886		4696.09	-0.681253		4696.09	-0.66574		4696.09	-0.675246		4696.09	-0.662127
										4699.02	-0.692122		4699.02	-0.685524		4699.02	-0.668828		4699.02	-0.674914		4699.02	-0.670982
										4701.95	-0.690409		4701.95	-0.684269		4701.95	-0.669757		4701.95	-0.667013		4701.95	-0.673364
										4704.88	-0.694191		4704.88	-0.682785		4704.88	-0.671567		4704.88	-0.667477		4704.88	-0.667236
										4707.81	-0.693678		4707.81	-0.681977		4707.81	-0.677333		4707.81	-0.672761		4707.81	-0.666916
										4710.74	-0.690765		4710.74	-0.683461		4710.74	-0.67913		4710.74	-0.677339		4710.74	-0.666959
										4713.67	-0.687514		4713.67	-0.680578		4713.67	-0.68363		4713.67	-0.673062		4713.67	-0.663502
										4716.6	-0.687707		4716.6	-0.680077		4716.6	-0.674944		4716.6	-0.672465		4716.6	-0.671579
										4719.53	-0.690204		4719.53	-0.682622		4719.53	-0.677441		4719.53	-0.673973		4719.53	-0.677966
										4722.46	-0.688334		4722.46	-0.680306		4722.46	-0.679914		4722.46	-0.673304		4722.46	-0.672001
										4725.38	-0.691356		4725.38	-0.67986		4725.38	-0.675137		4725.38	-0.66732		4725.38	-0.662875
										4728.31	-0.693051		4728.31	-0.679794		4728.31	-0.674414		4728.31	-0.667899		4728.31	-0.658967
										4731.24	-0.692014		4731.24	-0.682345		4731.24	-0.675801		4731.24	-0.672942		4731.24	-0.664184
										4734.17	-0.692303		4734.17	-0.67594		4734.17	-0.668068		4734.17	-0.673316		4734.17	-0.666349
										4737.1	-0.688208		4737.1	-0.675927		4737.1	-0.667839		4737.1	-0.675071		4737.1	-0.665849
										4740.03	-0.687466		4740.03	-0.679287		4740.03	-0.67077		4740.03	-0.675186		4740.03	-0.665179
										4742.96	-0.690856		4742.96	-0.682345		4742.96	-0.669854		4742.96	-0.67524		4742.96	-0.66378
										4745.89	-0.688612		4745.89	-0.688588		4745.89	-0.667453		4745.89	-0.673563		4745.89	-0.670023
										4748.82	-0.688027		4748.82	-0.682996		4748.82	-0.671277		4748.82	-0.669009		4748.82	-0.668195
										4751.75	-0.689016		4751.75	-0.681259		4751.75	-0.670541		4751.75	-0.66641		4751.75	-0.666108
										4754.68	-0.691929		4754.68	-0.682285		4754.68	-0.663521		4754.68	-0.669986		4754.68	-0.673376
										4757.61	-0.684902		4757.61	-0.678189		4757.61	-0.660746		4757.61	-0.670776		4757.61	-0.674076
										4760.54	-0.69278		4760.54	-0.679371		4760.54	-0.652965		4760.54	-0.665692		4760.54	-0.672628
										4763.47	-0.689607		4763.47	-0.677333		4763.47	-0.666392		4763.47	-0.668852		4763.47	-0.669775
										4766.4	-0.689541		4766.4	-0.676603		4766.4	-0.673931		4766.4	-0.6722		4766.4	-0.667272
										4769.32	-0.6872		4769.32	-0.675547		4769.32	-0.667489		4769.32	-0.674842		4769.32	-0.663255
										4772.25	-0.685089		4772.25	-0.674968		4772.25	-0.664268		4772.25	-0.67609		4772.25	-0.666114
										4775.18	-0.689571		4775.18	-0.679281		4775.18	-0.667706		4775.18	-0.6734		4775.18	-0.670421
										4778.11	-0.687942		4778.11	-0.685065		4778.11	-0.66527		4778.11	-0.673195		4778.11	-0.672122
										4781.04	-0.689396		4781.04	-0.681615		4781.04	-0.663484		4781.04	-0.67109		4781.04	-0.673093
										4783.97	-0.690494		4783.97	-0.679601		4783.97	-0.666211		4783.97	-0.674251		4783.97	-0.67223
										4786.9	-0.69775		4786.9	-0.682442		4786.9	-0.671844		4786.9	-0.675608		4786.9	-0.672429
										4789.83	-0.691495		4789.83	-0.683388		4789.83	-0.673207		4789.83	-0.67328		4789.83	-0.668527
										4792.76	-0.689094		4792.76	-0.683937		4792.76	-0.669926		4792.76	-0.673442		4792.76	-0.66796
										4795.69	-0.687526		4795.69	-0.680403		4795.69	-0.662338		4795.69	-0.674365		4795.69	-0.66425
										4798.62	-0.682785		4798.62	-0.684667		4798.62	-0.66615		4798.62	-0.678889		4798.62	-0.663002
										4801.55	-0.683955		4801.55	-0.6853		4801.55	-0.667936		4801.55	-0.672827		4801.55	-0.661084
										4804.48	-0.690771		4804.48	-0.681899		4804.48	-0.679818		4804.48	-0.668901		4804.48	-0.66919
										4807.41	-0.686501		4807.41	-0.680686		4807.41	-0.677079		4807.41	-0.676313		4807.41	-0.667194
										4810.34	-0.690355		4810.34	-0.683159		4810.34	-0.673316		4810.34	-0.67147		4810.34	-0.672055
										4813.26	-0.687785		4813.26	-0.686067		4813.26	-0.668141		4813.26	-0.6765		4813.26	-0.673189
										4816.19	-0.688401		4816.19	-0.687562		4816.19	-0.671856		4816.19	-0.67866		4816.19	-0.675837
										4819.12	-0.690506		4819.12	-0.678611		4819.12	-0.66498		4819.12	-0.678618		4819.12	-0.674588
										4822.05	-0.691959		4822.05	-0.672212		4822.05	-0.668213		4822.05	-0.676084		4822.05	-0.66808
										4824.98	-0.689981		4824.98	-0.674154		4824.98	-0.67182		4824.98	-0.676024		4824.98	-0.669347
										4827.91	-0.685536		4827.91	-0.678425		4827.91	-0.673702		4827.91	-0.677858		4827.91	-0.669745
										4830.84	-0.685095		4830.84	-0.679872		4830.84	-0.674522		4830.84	-0.678847		4830.84	-0.664751
										4833.77	-0.688732		4833.77	-0.684179		4833.77	-0.670686		4833.77	-0.676657		4833.77	-0.661681
										4836.7	-0.68474		4836.7	-0.684251		4836.7	-0.667646		4836.7	-0.674263		4836.7	-0.657959
										4839.63	-0.681127		4839.63	-0.680855		4839.63	-0.669745		4839.63	-0.673575		4839.63	-0.661373
										4842.56	-0.678611		4842.56	-0.676018		4842.56	-0.668044		4842.56	-0.676181		4842.56	-0.662531
										4845.49	-0.68018		4845.49	-0.682351		4845.49	-0.667972		4845.49	-0.676971		4845.49	-0.668159
										4848.42	-0.677465		4848.42	-0.687225		4848.42	-0.669407		4848.42	-0.676181		4848.42	-0.671681
										4851.35	-0.678811		4851.35	-0.686169		4851.35	-0.673159		4851.35	-0.672103		4851.35	-0.669389
										4854.28	-0.68588		4854.28	-0.682882		4854.28	-0.674739		4854.28	-0.671838		4854.28	-0.668008
										4857.21	-0.689613		4857.21	-0.682635		4857.21	-0.672616		4857.21	-0.67065		4857.21	-0.669269
										4860.13	-0.688781		4860.13	-0.678286		4860.13	-0.674836		4860.13	-0.66726		4860.13	-0.667682
										4863.06	-0.684957		4863.06	-0.682912		4863.06	-0.672025		4863.06	-0.670764		4863.06	-0.666886
										4865.99	-0.687852		4865.99	-0.682466		4865.99	-0.669045		4865.99	-0.67445		4865.99	-0.666904
										4868.92	-0.689963		4868.92	-0.681525		4868.92	-0.671627		4868.92	-0.675541		4868.92	-0.669437
										4871.85	-0.690536		4871.85	-0.683256		4871.85	-0.668322		4871.85	-0.674697		4871.85	-0.671018
										4874.78	-0.689197		4874.78	-0.682261		4874.78	-0.668985		4874.78	-0.671		4874.78	-0.669866
										4877.71	-0.68629		4877.71	-0.677309		4877.71	-0.680602		4877.71	-0.670324		4877.71	-0.670137
										4880.64	-0.684432		4880.64	-0.674673		4880.64	-0.669685		4880.64	-0.67419		4880.64	-0.670047
										4883.57	-0.678045		4883.57	-0.679661		4883.57	-0.668635		4883.57	-0.672634		4883.57	-0.664648
										4886.5	-0.680451		4886.5	-0.678298		4886.5	-0.66656		4886.5	-0.666054		4886.5	-0.661174
										4889.43	-0.691217		4889.43	-0.676989		4889.43	-0.663967		4889.43	-0.665457		4889.43	-0.667773
										4892.36	-0.689915		4892.36	-0.680741		4892.36	-0.663376		4892.36	-0.666174		4892.36	-0.667936
										4895.29	-0.689878		4895.29	-0.68445		4895.29	-0.668237		4895.29	-0.674239		4895.29	-0.667899
										4898.22	-0.694854		4898.22	-0.686742		4898.22	-0.678515		4898.22	-0.677158		4898.22	-0.666446
										4901.15	-0.695729		4901.15	-0.683057		4901.15	-0.675958		4901.15	-0.672477		4901.15	-0.663557
										4904.07	-0.692641		4904.07	-0.685403		4904.07	-0.672242		4904.07	-0.675246		4904.07	-0.66729
										4907	-0.685367		4907	-0.686453		4907	-0.664594		4907	-0.674359		4907	-0.677236
										4909.93	-0.682641		4909.93	-0.682086		4909.93	-0.669456		4909.93	-0.671699		4909.93	-0.671144
										4912.86	-0.685783		4912.86	-0.681579		4912.86	-0.671156		4912.86	-0.669733		4912.86	-0.668871
										4915.79	-0.683262		4915.79	-0.682773		4915.79	-0.663738		4915.79	-0.668641		4915.79	-0.662212
										4918.72	-0.686736		4918.72	-0.680107		4918.72	-0.665354		4918.72	-0.669335		4918.72	-0.667109
										4921.65	-0.6917		4921.65	-0.675885		4921.65	-0.657272		4921.65	-0.670686		4921.65	-0.667803
										4924.58	-0.688141		4924.58	-0.680234		4924.58	-0.667911		4924.58	-0.674371		4924.58	-0.671319
										4927.51	-0.693316		4927.51	-0.680053		4927.51	-0.664811		4927.51	-0.679944		4927.51	-0.667918
										4930.44	-0.689589		4930.44	-0.683117		4930.44	-0.663327		4930.44	-0.665083		4930.44	-0.665933
										4933.37	-0.687044		4933.37	-0.681464		4933.37	-0.66603		4933.37	-0.665499		4933.37	-0.67001
										4936.3	-0.682405		4936.3	-0.675342		4936.3	-0.662809		4936.3	-0.666765		4936.3	-0.669039
										4939.23	-0.680198		4939.23	-0.68065		4939.23	-0.665318		4939.23	-0.671144		4939.23	-0.65954
[truncated: 361 more rows]
